# Supplementary material for: Crystal structures of two novel iron isocyanides from the reaction of 2,6-di­methyl­phenyl isocyanide, CNXyl, with bis­(anthracene)ferrate(−1)
Source: Acta Crystallogr E Crystallogr Commun. 2022 Jan 1;78(Pt 1):60–5. doi: 10.1107/S205698902101313X (PMC8739210; doi:10.1107/S205698902101313X)
Supplement: Supplementary file 1 [file e-78-00060-sup1.cif]

##############################################################################
#                                                                            #
# This CIF contains the data in a paper accepted for publication in          #
# Acta Crystallographica Section E. It conforms to the requirements of       #
# Notes for Authors for Acta Crystallographica Section E, and has been       #
# peer reviewed under the auspices of the IUCr Commission on Journals.       #
#                                                                            #
# Full details of the Crystallographic Information File format               #
# are given in the paper "The Crystallographic Information File (CIF):       #
# a New Standard Archive File for Crystallography" by S. R. Hall, F. H.      #
# Allen and I. D. Brown [Acta Cryst. (1991), A47, 655-685].                  #
#                                                                            #
# The current version of the core CIF dictionary is obtainable from          #
# ftp://ftp.iucr.org/pub/cif_core.dic.                                       #
#                                                                            #
# Software is freely available for graphical display of the structure(s)     #
# in this CIF. For information consult the CIF software page                 #
# http://www.iucr.org/resources/cif/software.                                #
#                                                                            #
# This file may be used for bona fide research purposes within the           #
# scientific community so long as proper attribution is given to the journal # 
# article from which it was obtained.                                        #
#                                                                            #
##############################################################################
data_1
_audit_creation_method     'SHELXL-2018/3'
_chemical_name_systematic
;
[(1,2,3,4-\h)-Anthracene]tris(2,6-dimethylphenyl isocyanide)iron
;
_chemical_name_common     ?
_chemical_formula_moiety     'C41 H37 Fe N3'
_chemical_formula_sum     'C41 H37 Fe N3'
_chemical_formula_iupac     '[Fe (C14 H10) (C9 H9 N)3]'
_chemical_formula_weight     627.58
_chemical_melting_point     ?
_space_group_crystal_system     monoclinic
_space_group_name_H-M_alt     'P 21/n'
_space_group_name_Hall     '-P 2yn'
loop_
    _space_group_symop_operation_xyz
    'x, y, z'
    '-x+1/2, y+1/2, -z+1/2'
    '-x, -y, -z'
    'x-1/2, -y-1/2, z-1/2'
_cell_length_a     11.8528(11)
_cell_length_b     10.9022(10)
_cell_length_c     24.927(2)
_cell_angle_alpha     90
_cell_angle_beta     93.057(2)
_cell_angle_gamma     90
_cell_volume     3216.5(5)
_cell_formula_units_Z     4
_cell_measurement_reflns_used     2566
_cell_measurement_theta_min     2.48
_cell_measurement_theta_max     24.29
_cell_measurement_temperature     173(2)
_exptl_crystal_description     block
_exptl_crystal_colour     orange
_exptl_crystal_size_max     0.23
_exptl_crystal_size_mid     0.14
_exptl_crystal_size_min     0.08
_exptl_crystal_density_diffrn     1.296
_exptl_crystal_density_meas     ?
_exptl_crystal_density_method     ?
_exptl_crystal_F_000     1320
_exptl_absorpt_coefficient_mu     0.503
_exptl_absorpt_correction_type     multi-scan
_exptl_absorpt_process_details
;
(SADABS; Krause <i>et al.</i>,  2015)
;
_exptl_absorpt_correction_T_min     0.8202
_exptl_absorpt_correction_T_max     1.0000
_diffrn_ambient_temperature     173(2)
_diffrn_source     'normal-focus sealed tube'
_diffrn_radiation_type     MoK\a
_diffrn_radiation_wavelength     0.71073
_diffrn_measurement_device_type     'Siemens SMART CCD platform'
_diffrn_measurement_method     '\w scans'
_diffrn_detector_area_resol_mean     ?
_diffrn_reflns_number     24459
_diffrn_reflns_av_R_equivalents     0.0873
_diffrn_reflns_av_unetI/netI     0.0747
_diffrn_reflns_theta_min     1.636
_diffrn_reflns_theta_max     25.065
_diffrn_reflns_theta_full     25.065
_diffrn_measured_fraction_theta_max     0.999
_diffrn_measured_fraction_theta_full     0.999
_diffrn_reflns_limit_h_min     -14
_diffrn_reflns_limit_h_max     13
_diffrn_reflns_limit_k_min     -12
_diffrn_reflns_limit_k_max     12
_diffrn_reflns_limit_l_min     -29
_diffrn_reflns_limit_l_max     29
_refine_special_details     ?
_reflns_number_total     5687
_reflns_number_gt     4023
_reflns_threshold_expression     'I > 2\s(I)'
_refine_ls_structure_factor_coef     Fsqd
_refine_ls_matrix_type     full
_refine_ls_R_factor_all     0.0968
_refine_ls_R_factor_gt     0.0597
_refine_ls_wR_factor_gt     0.1089
_refine_ls_wR_factor_ref     0.1202
_refine_ls_goodness_of_fit_ref     1.050
_refine_ls_restrained_S_all     1.050
_refine_ls_number_reflns     5687
_refine_ls_number_parameters     429
_refine_ls_number_restraints     0
_refine_ls_hydrogen_treatment     mixed
_refine_ls_weighting_scheme     calc
_refine_ls_weighting_details
              'w=1/[\s^2^(Fo^2^)+(0.0505P)^2^+1.1491P] where P=(Fo^2^+2Fc^2^)/3'
_atom_sites_solution_hydrogens     mixed
_atom_sites_solution_primary     direct
_atom_sites_solution_secondary     difmap
_refine_ls_shift/su_max     0.000
_refine_ls_shift/su_mean     0.000
_refine_diff_density_max     0.363
_refine_diff_density_min     -0.347
_refine_ls_extinction_method
;
SHELXL-2018/3 (Sheldrick 2015)
;
_refine_ls_extinction_coef     0.0108(7)
_refine_ls_extinction_expression
                                  'Fc^*^=kFc[1+0.001xFc^2^\l^3^/sin(2\q)]^-1/4^'
loop_
    _atom_type_symbol
    _atom_type_description
    _atom_type_scat_dispersion_real
    _atom_type_scat_dispersion_imag
    _atom_type_scat_source
    'C' 'C' 0.0033 0.0016
                         'International Tables Vol C Tables 4.2.6.8 and 6.1.1.4'
    'H' 'H' 0.0000 0.0000
                         'International Tables Vol C Tables 4.2.6.8 and 6.1.1.4'
    'N' 'N' 0.0061 0.0033
                         'International Tables Vol C Tables 4.2.6.8 and 6.1.1.4'
    'Fe' 'Fe' 0.3463 0.8444
                         'International Tables Vol C Tables 4.2.6.8 and 6.1.1.4'
_computing_data_collection
;
SMART (Bruker, 2003)
;
_computing_cell_refinement
;
SAINT (Bruker, 2003)
;
_computing_data_reduction
;
SAINT (Bruker, 2003)
;
_computing_structure_solution
;
SIR97 (Altomare <i>et al</i>., 1999)
;
_computing_structure_refinement
;
<i>SHELXL2018/3</i> (Sheldrick, 2015)
;
_computing_molecular_graphics
;
SHELXTL (Sheldrick, 2008)
;
_computing_publication_material
;
SHELXTL (Sheldrick, 2008)
;
loop_
    _atom_site_type_symbol
    _atom_site_label
    _atom_site_fract_x
    _atom_site_fract_y
    _atom_site_fract_z
    _atom_site_U_iso_or_equiv
    _atom_site_adp_type
    _atom_site_calc_flag
    _atom_site_occupancy
    _atom_site_disorder_assembly
    _atom_site_disorder_group
    Fe Fe1 0.31214(4) 0.23419(4) 0.06206(2) 0.02761(16) Uani d 1 . .
    C C1 0.3597(3) 0.1374(3) -0.00948(15) 0.0344(9) Uani d 1 . .
    H H1A 0.427(3) 0.157(3) -0.0271(14) 0.049(11) Uiso d 1 . .
    C C2 0.3697(3) 0.0671(3) 0.03826(16) 0.0378(9) Uani d 1 . .
    H H2A 0.437(3) 0.038(3) 0.0535(14) 0.040(10) Uiso d 1 . .
    C C3 0.2706(3) 0.0535(3) 0.06579(16) 0.0346(9) Uani d 1 . .
    H H3A 0.267(3) 0.007(3) 0.0977(15) 0.053(12) Uiso d 1 . .
    C C4 0.1740(3) 0.1151(3) 0.04281(14) 0.0286(8) Uani d 1 . .
    H H4A 0.113(3) 0.116(3) 0.0631(13) 0.032(9) Uiso d 1 . .
    C C5 -0.0638(3) 0.1476(3) -0.12786(15) 0.0408(9) Uani d 1 . .
    H H5A -0.131036 0.146436 -0.108779 0.049 Uiso calc 1 . .
    C C6 -0.0713(4) 0.1606(3) -0.18278(16) 0.0502(11) Uani d 1 . .
    H H6A -0.143118 0.167987 -0.201270 0.060 Uiso calc 1 . .
    C C7 0.0268(4) 0.1628(3) -0.21135(16) 0.0549(12) Uani d 1 . .
    H H7A 0.021654 0.171483 -0.249322 0.066 Uiso calc 1 . .
    C C8 0.1300(4) 0.1527(3) -0.18487(15) 0.0493(11) Uani d 1 . .
    H H8A 0.195912 0.154133 -0.204906 0.059 Uiso calc 1 . .
    C C9 0.2481(3) 0.1367(3) -0.09923(15) 0.0381(9) Uani d 1 . .
    H H9A 0.315408 0.138178 -0.118294 0.046 Uiso calc 1 . .
    C C10 0.0513(3) 0.1235(3) -0.04268(13) 0.0297(8) Uani d 1 . .
    H H10A -0.015070 0.117228 -0.023102 0.036 Uiso calc 1 . .
    C C11 0.2555(3) 0.1312(3) -0.04438(14) 0.0313(8) Uani d 1 . .
    C C12 0.1552(3) 0.1205(3) -0.01571(13) 0.0276(8) Uani d 1 . .
    C C13 0.0415(3) 0.1359(3) -0.09917(13) 0.0330(8) Uani d 1 . .
    C C14 0.1416(3) 0.1402(3) -0.12837(14) 0.0348(9) Uani d 1 . .
    C C15 0.2630(3) 0.3741(3) 0.02621(14) 0.0301(8) Uani d 1 . .
    N N1 0.2304(2) 0.4627(2) 0.00412(12) 0.0356(7) Uani d 1 . .
    C C16 0.1942(3) 0.5721(3) -0.02091(13) 0.0299(8) Uani d 1 . .
    C C17 0.1030(3) 0.5683(3) -0.05881(13) 0.0323(8) Uani d 1 . .
    C C18 0.0705(3) 0.6776(3) -0.08270(14) 0.0377(9) Uani d 1 . .
    H H18A 0.008746 0.678274 -0.108631 0.045 Uiso calc 1 . .
    C C19 0.1257(3) 0.7863(3) -0.06976(14) 0.0389(9) Uani d 1 . .
    H H19A 0.101896 0.860406 -0.086943 0.047 Uiso calc 1 . .
    C C20 0.2143(3) 0.7875(3) -0.03237(14) 0.0363(8) Uani d 1 . .
    H H20A 0.251753 0.862681 -0.023879 0.044 Uiso calc 1 . .
    C C21 0.2506(3) 0.6801(3) -0.00653(13) 0.0320(8) Uani d 1 . .
    C C22 0.0448(3) 0.4489(3) -0.07298(16) 0.0487(10) Uani d 1 . .
    H H22A -0.015053 0.463279 -0.100939 0.073 Uiso calc 1 . .
    H H22B 0.011639 0.414999 -0.040972 0.073 Uiso calc 1 . .
    H H22C 0.099809 0.390683 -0.086233 0.073 Uiso calc 1 . .
    C C23 0.3474(3) 0.6811(4) 0.03499(17) 0.0537(11) Uani d 1 . .
    H H23A 0.327591 0.632025 0.066055 0.081 Uiso calc 1 . .
    H H23B 0.363206 0.765629 0.046433 0.081 Uiso calc 1 . .
    H H23C 0.414650 0.646176 0.019532 0.081 Uiso calc 1 . .
    C C24 0.4511(3) 0.2860(3) 0.08974(14) 0.0316(8) Uani d 1 . .
    N N2 0.5361(2) 0.3168(3) 0.11121(12) 0.0385(7) Uani d 1 . .
    C C25 0.6315(3) 0.3606(3) 0.14059(13) 0.0296(8) Uani d 1 . .
    C C26 0.6539(3) 0.4863(3) 0.13917(14) 0.0340(8) Uani d 1 . .
    C C27 0.7473(3) 0.5284(3) 0.16943(15) 0.0426(9) Uani d 1 . .
    H H27A 0.764292 0.613569 0.169569 0.051 Uiso calc 1 . .
    C C28 0.8156(3) 0.4497(4) 0.19920(15) 0.0469(10) Uani d 1 . .
    H H28A 0.879716 0.480378 0.219426 0.056 Uiso calc 1 . .
    C C29 0.7912(3) 0.3261(4) 0.19977(14) 0.0427(9) Uani d 1 . .
    H H29A 0.838982 0.272388 0.220648 0.051 Uiso calc 1 . .
    C C30 0.6986(3) 0.2783(3) 0.17056(14) 0.0348(8) Uani d 1 . .
    C C31 0.5800(3) 0.5698(3) 0.10484(17) 0.0539(11) Uani d 1 . .
    H H31A 0.575586 0.539425 0.067785 0.081 Uiso calc 1 . .
    H H31B 0.612114 0.652662 0.105700 0.081 Uiso calc 1 . .
    H H31C 0.504147 0.571857 0.118604 0.081 Uiso calc 1 . .
    C C32 0.6720(4) 0.1442(3) 0.17089(18) 0.0558(12) Uani d 1 . .
    H H32A 0.731368 0.100511 0.192037 0.084 Uiso calc 1 . .
    H H32B 0.668099 0.113055 0.133959 0.084 Uiso calc 1 . .
    H H32C 0.599212 0.131257 0.186880 0.084 Uiso calc 1 . .
    C C33 0.2496(3) 0.2732(3) 0.12404(14) 0.0316(8) Uani d 1 . .
    N N3 0.2010(2) 0.2945(3) 0.16316(12) 0.0386(7) Uani d 1 . .
    C C34 0.1558(3) 0.3463(3) 0.20781(14) 0.0322(8) Uani d 1 . .
    C C35 0.1799(3) 0.4689(3) 0.21915(15) 0.0415(9) Uani d 1 . .
    C C36 0.1398(3) 0.5169(4) 0.26596(18) 0.0538(11) Uani d 1 . .
    H H36A 0.154918 0.600200 0.274916 0.065 Uiso calc 1 . .
    C C37 0.0787(3) 0.4468(4) 0.29957(17) 0.0585(13) Uani d 1 . .
    H H37A 0.054290 0.480930 0.332048 0.070 Uiso calc 1 . .
    C C38 0.0521(3) 0.3257(4) 0.28640(16) 0.0496(10) Uani d 1 . .
    H H38A 0.008566 0.278127 0.309637 0.060 Uiso calc 1 . .
    C C39 0.0888(3) 0.2741(3) 0.23960(14) 0.0365(8) Uani d 1 . .
    C C40 0.2463(4) 0.5432(4) 0.18151(18) 0.0639(13) Uani d 1 . .
    H H40B 0.251798 0.627969 0.194415 0.096 Uiso calc 1 . .
    H H40C 0.208241 0.541810 0.145624 0.096 Uiso calc 1 . .
    H H40D 0.322229 0.508409 0.179802 0.096 Uiso calc 1 . .
    C C41 0.0569(3) 0.1459(3) 0.22234(17) 0.0484(10) Uani d 1 . .
    H H41B 0.125365 0.099304 0.215470 0.073 Uiso calc 1 . .
    H H41C 0.007835 0.149243 0.189459 0.073 Uiso calc 1 . .
    H H41D 0.016726 0.105596 0.250836 0.073 Uiso calc 1 . .
loop_
    _atom_site_aniso_label
    _atom_site_aniso_U_11
    _atom_site_aniso_U_22
    _atom_site_aniso_U_33
    _atom_site_aniso_U_12
    _atom_site_aniso_U_13
    _atom_site_aniso_U_23
    Fe1 0.0248(3) 0.0193(2) 0.0384(3) -0.0033(2) -0.0010(2) -0.0014(2)
    C1 0.030(2) 0.0243(17) 0.050(2) -0.0045(15) 0.0110(19) -0.0073(16)
    C2 0.034(2) 0.0200(17) 0.058(3) 0.0009(15) -0.005(2) -0.0062(17)
    C3 0.039(2) 0.0187(17) 0.046(2) -0.0078(14) -0.0027(19) 0.0000(16)
    C4 0.028(2) 0.0227(17) 0.035(2) -0.0071(14) 0.0047(17) 0.0002(14)
    C5 0.050(2) 0.0282(19) 0.044(2) -0.0124(16) -0.003(2) 0.0019(16)
    C6 0.071(3) 0.036(2) 0.042(2) -0.0143(19) -0.014(2) 0.0046(18)
    C7 0.092(4) 0.038(2) 0.033(2) -0.020(2) -0.004(3) -0.0010(18)
    C8 0.076(3) 0.033(2) 0.041(2) -0.015(2) 0.020(2) -0.0076(17)
    C9 0.043(2) 0.0262(18) 0.046(2) -0.0077(16) 0.0167(19) -0.0104(16)
    C10 0.034(2) 0.0229(17) 0.0324(19) -0.0107(14) 0.0061(16) -0.0002(14)
    C11 0.033(2) 0.0197(16) 0.042(2) -0.0054(14) 0.0088(17) -0.0046(14)
    C12 0.032(2) 0.0161(15) 0.035(2) -0.0077(13) 0.0047(16) -0.0042(13)
    C13 0.046(2) 0.0202(16) 0.033(2) -0.0109(15) 0.0022(18) -0.0021(14)
    C14 0.054(2) 0.0183(16) 0.032(2) -0.0130(15) 0.0089(18) -0.0047(14)
    C15 0.0269(19) 0.0263(18) 0.037(2) -0.0082(14) 0.0034(16) -0.0060(16)
    N1 0.0382(17) 0.0258(16) 0.0432(18) 0.0025(13) 0.0062(14) 0.0059(13)
    C16 0.0307(19) 0.0235(17) 0.036(2) 0.0025(14) 0.0096(16) 0.0030(14)
    C17 0.0299(19) 0.0338(19) 0.034(2) -0.0008(15) 0.0065(16) -0.0029(15)
    C18 0.033(2) 0.045(2) 0.035(2) 0.0029(17) 0.0002(17) -0.0013(17)
    C19 0.049(2) 0.029(2) 0.039(2) 0.0106(16) 0.0089(19) 0.0046(16)
    C20 0.044(2) 0.0275(19) 0.037(2) -0.0039(15) 0.0065(18) -0.0032(15)
    C21 0.032(2) 0.0301(18) 0.0338(19) -0.0009(15) 0.0027(16) -0.0007(15)
    C22 0.050(2) 0.042(2) 0.054(3) -0.0151(18) 0.000(2) -0.0075(19)
    C23 0.047(2) 0.055(2) 0.057(3) -0.011(2) -0.009(2) 0.002(2)
    C24 0.0312(19) 0.0214(17) 0.043(2) 0.0012(14) 0.0041(17) -0.0005(15)
    N2 0.0294(17) 0.0393(17) 0.0463(19) -0.0059(14) -0.0011(15) -0.0091(14)
    C25 0.0219(18) 0.0326(18) 0.0344(19) -0.0039(14) 0.0021(15) -0.0050(15)
    C26 0.035(2) 0.0324(19) 0.035(2) -0.0044(15) 0.0035(16) -0.0024(15)
    C27 0.043(2) 0.038(2) 0.047(2) -0.0148(18) 0.006(2) -0.0104(18)
    C28 0.033(2) 0.069(3) 0.038(2) -0.011(2) 0.0007(18) -0.020(2)
    C29 0.033(2) 0.060(3) 0.035(2) 0.0077(18) -0.0001(18) -0.0004(18)
    C30 0.0337(19) 0.0333(18) 0.038(2) 0.0005(15) 0.0071(16) -0.0003(16)
    C31 0.053(3) 0.040(2) 0.069(3) 0.0018(19) -0.003(2) 0.007(2)
    C32 0.058(3) 0.035(2) 0.074(3) 0.0019(19) 0.008(2) 0.011(2)
    C33 0.0275(18) 0.0254(17) 0.041(2) -0.0044(14) -0.0090(17) -0.0011(16)
    N3 0.0342(17) 0.0408(18) 0.0401(19) -0.0038(13) -0.0034(15) -0.0076(14)
    C34 0.0280(19) 0.0350(19) 0.033(2) 0.0043(15) -0.0060(16) -0.0070(16)
    C35 0.034(2) 0.042(2) 0.047(2) 0.0007(17) -0.0158(18) -0.0085(18)
    C36 0.046(3) 0.050(2) 0.063(3) 0.012(2) -0.018(2) -0.025(2)
    C37 0.042(3) 0.085(3) 0.047(3) 0.027(2) -0.009(2) -0.027(2)
    C38 0.036(2) 0.070(3) 0.042(2) 0.013(2) -0.0038(19) 0.002(2)
    C39 0.0307(19) 0.039(2) 0.039(2) 0.0108(16) -0.0059(16) 0.0011(17)
    C40 0.068(3) 0.049(3) 0.073(3) -0.018(2) -0.017(3) 0.005(2)
    C41 0.043(2) 0.042(2) 0.060(3) 0.0004(18) 0.000(2) 0.0053(19)
_geom_special_details
;
 All esds (except the esd in the dihedral angle between two l.s. planes)
 are estimated using the full covariance matrix.  The cell esds are taken
 into account individually in the estimation of esds in distances, angles
 and torsion angles; correlations between esds in cell parameters are only
 used when they are defined by crystal symmetry.  An approximate (isotropic)
 treatment of cell esds is used for estimating esds involving l.s. planes.
;
loop_
    _geom_bond_atom_site_label_1
    _geom_bond_atom_site_label_2
    _geom_bond_site_symmetry_2
    _geom_bond_distance
    _geom_bond_publ_flag
    Fe1 C33 . 1.800(4) y
    Fe1 C24 . 1.840(3) y
    Fe1 C15 . 1.847(3) y
    Fe1 C3 . 2.034(3) y
    Fe1 C2 . 2.044(3) y
    Fe1 C4 . 2.125(3) y
    Fe1 C1 . 2.172(4) y
    C1 C2 . 1.415(5) y
    C1 C11 . 1.473(5) ?
    C1 H1A . 0.96(4) ?
    C2 C3 . 1.399(5) y
    C2 H2A . 0.93(3) ?
    C3 C4 . 1.421(5) y
    C3 H3A . 0.94(4) ?
    C4 C12 . 1.465(5) ?
    C4 H4A . 0.91(3) ?
    C5 C6 . 1.375(5) ?
    C5 C13 . 1.411(5) ?
    C5 H5A . 0.9500 ?
    C6 C7 . 1.395(6) ?
    C6 H6A . 0.9500 ?
    C7 C8 . 1.363(6) ?
    C7 H7A . 0.9500 ?
    C8 C14 . 1.414(5) ?
    C8 H8A . 0.9500 ?
    C9 C11 . 1.367(5) ?
    C9 C14 . 1.424(5) ?
    C9 H9A . 0.9500 ?
    C10 C12 . 1.371(4) ?
    C10 C13 . 1.413(5) ?
    C10 H10A . 0.9500 ?
    C11 C12 . 1.425(4) ?
    C13 C14 . 1.425(5) ?
    C15 N1 . 1.167(4) y
    N1 C16 . 1.403(4) ?
    C16 C21 . 1.392(4) ?
    C16 C17 . 1.398(5) ?
    C17 C18 . 1.378(5) ?
    C17 C22 . 1.507(4) ?
    C18 C19 . 1.384(5) ?
    C18 H18A . 0.9500 ?
    C19 C20 . 1.367(5) ?
    C19 H19A . 0.9500 ?
    C20 C21 . 1.393(4) ?
    C20 H20A . 0.9500 ?
    C21 C23 . 1.504(5) ?
    C22 H22A . 0.9800 ?
    C22 H22B . 0.9800 ?
    C22 H22C . 0.9800 ?
    C23 H23A . 0.9800 ?
    C23 H23B . 0.9800 ?
    C23 H23C . 0.9800 ?
    C24 N2 . 1.165(4) y
    N2 C25 . 1.398(4) ?
    C25 C30 . 1.389(4) ?
    C25 C26 . 1.396(4) ?
    C26 C27 . 1.384(5) ?
    C26 C31 . 1.499(5) ?
    C27 C28 . 1.371(5) ?
    C27 H27A . 0.9500 ?
    C28 C29 . 1.379(5) ?
    C28 H28A . 0.9500 ?
    C29 C30 . 1.386(5) ?
    C29 H29A . 0.9500 ?
    C30 C32 . 1.496(5) ?
    C31 H31A . 0.9800 ?
    C31 H31B . 0.9800 ?
    C31 H31C . 0.9800 ?
    C32 H32A . 0.9800 ?
    C32 H32B . 0.9800 ?
    C32 H32C . 0.9800 ?
    C33 N3 . 1.181(4) y
    N3 C34 . 1.382(4) ?
    C34 C35 . 1.393(5) ?
    C34 C39 . 1.395(5) ?
    C35 C36 . 1.386(6) ?
    C35 C40 . 1.494(6) ?
    C36 C37 . 1.369(6) ?
    C36 H36A . 0.9500 ?
    C37 C38 . 1.393(6) ?
    C37 H37A . 0.9500 ?
    C38 C39 . 1.386(5) ?
    C38 H38A . 0.9500 ?
    C39 C41 . 1.505(5) ?
    C40 H40B . 0.9800 ?
    C40 H40C . 0.9800 ?
    C40 H40D . 0.9800 ?
    C41 H41B . 0.9800 ?
    C41 H41C . 0.9800 ?
    C41 H41D . 0.9800 ?
loop_
    _geom_angle_atom_site_label_1
    _geom_angle_atom_site_label_2
    _geom_angle_atom_site_label_3
    _geom_angle_site_symmetry_1
    _geom_angle_site_symmetry_3
    _geom_angle
    _geom_angle_publ_flag
    C33 Fe1 C24 . . 90.40(14) y
    C33 Fe1 C15 . . 94.97(14) y
    C24 Fe1 C15 . . 100.38(14) y
    C33 Fe1 C3 . . 94.45(15) ?
    C24 Fe1 C3 . . 119.62(14) ?
    C15 Fe1 C3 . . 138.74(14) ?
    C33 Fe1 C2 . . 128.22(15) ?
    C24 Fe1 C2 . . 94.40(14) ?
    C15 Fe1 C2 . . 134.22(15) ?
    C3 Fe1 C2 . . 40.14(14) ?
    C33 Fe1 C4 . . 89.44(14) ?
    C24 Fe1 C4 . . 159.38(13) ?
    C15 Fe1 C4 . . 100.17(13) ?
    C3 Fe1 C4 . . 39.90(13) ?
    C2 Fe1 C4 . . 69.82(14) ?
    C33 Fe1 C1 . . 162.98(14) ?
    C24 Fe1 C1 . . 101.02(14) ?
    C15 Fe1 C1 . . 95.33(14) ?
    C3 Fe1 C1 . . 68.97(14) ?
    C2 Fe1 C1 . . 39.09(14) ?
    C4 Fe1 C1 . . 75.42(14) ?
    C2 C1 C11 . . 120.1(3) ?
    C2 C1 Fe1 . . 65.6(2) ?
    C11 C1 Fe1 . . 105.2(2) ?
    C2 C1 H1A . . 118(2) ?
    C11 C1 H1A . . 116(2) ?
    Fe1 C1 H1A . . 122(2) ?
    C3 C2 C1 . . 115.8(3) ?
    C3 C2 Fe1 . . 69.5(2) ?
    C1 C2 Fe1 . . 75.3(2) ?
    C3 C2 H2A . . 120(2) ?
    C1 C2 H2A . . 124(2) ?
    Fe1 C2 H2A . . 119(2) ?
    C2 C3 C4 . . 115.6(3) ?
    C2 C3 Fe1 . . 70.33(19) ?
    C4 C3 Fe1 . . 73.50(19) ?
    C2 C3 H3A . . 123(2) ?
    C4 C3 H3A . . 121(2) ?
    Fe1 C3 H3A . . 125(2) ?
    C3 C4 C12 . . 119.8(3) ?
    C3 C4 Fe1 . . 66.60(18) ?
    C12 C4 Fe1 . . 106.0(2) ?
    C3 C4 H4A . . 116(2) ?
    C12 C4 H4A . . 118(2) ?
    Fe1 C4 H4A . . 120(2) ?
    C6 C5 C13 . . 121.5(4) ?
    C6 C5 H5A . . 119.2 ?
    C13 C5 H5A . . 119.2 ?
    C5 C6 C7 . . 119.9(4) ?
    C5 C6 H6A . . 120.0 ?
    C7 C6 H6A . . 120.0 ?
    C8 C7 C6 . . 120.1(4) ?
    C8 C7 H7A . . 119.9 ?
    C6 C7 H7A . . 119.9 ?
    C7 C8 C14 . . 121.8(4) ?
    C7 C8 H8A . . 119.1 ?
    C14 C8 H8A . . 119.1 ?
    C11 C9 C14 . . 121.3(3) ?
    C11 C9 H9A . . 119.3 ?
    C14 C9 H9A . . 119.3 ?
    C12 C10 C13 . . 121.0(3) ?
    C12 C10 H10A . . 119.5 ?
    C13 C10 H10A . . 119.5 ?
    C9 C11 C12 . . 119.6(3) ?
    C9 C11 C1 . . 126.6(3) ?
    C12 C11 C1 . . 113.8(3) ?
    C10 C12 C11 . . 120.3(3) ?
    C10 C12 C4 . . 125.0(3) ?
    C11 C12 C4 . . 114.6(3) ?
    C5 C13 C10 . . 122.5(3) ?
    C5 C13 C14 . . 118.4(3) ?
    C10 C13 C14 . . 119.1(3) ?
    C8 C14 C9 . . 123.2(4) ?
    C8 C14 C13 . . 118.2(4) ?
    C9 C14 C13 . . 118.6(3) ?
    N1 C15 Fe1 . . 178.8(3) ?
    C15 N1 C16 . . 177.5(4) y
    C21 C16 C17 . . 122.9(3) ?
    C21 C16 N1 . . 118.3(3) ?
    C17 C16 N1 . . 118.9(3) ?
    C18 C17 C16 . . 117.1(3) ?
    C18 C17 C22 . . 122.1(3) ?
    C16 C17 C22 . . 120.8(3) ?
    C17 C18 C19 . . 121.5(3) ?
    C17 C18 H18A . . 119.3 ?
    C19 C18 H18A . . 119.3 ?
    C20 C19 C18 . . 120.3(3) ?
    C20 C19 H19A . . 119.9 ?
    C18 C19 H19A . . 119.9 ?
    C19 C20 C21 . . 120.9(3) ?
    C19 C20 H20A . . 119.5 ?
    C21 C20 H20A . . 119.5 ?
    C16 C21 C20 . . 117.4(3) ?
    C16 C21 C23 . . 121.4(3) ?
    C20 C21 C23 . . 121.2(3) ?
    C17 C22 H22A . . 109.5 ?
    C17 C22 H22B . . 109.5 ?
    H22A C22 H22B . . 109.5 ?
    C17 C22 H22C . . 109.5 ?
    H22A C22 H22C . . 109.5 ?
    H22B C22 H22C . . 109.5 ?
    C21 C23 H23A . . 109.5 ?
    C21 C23 H23B . . 109.5 ?
    H23A C23 H23B . . 109.5 ?
    C21 C23 H23C . . 109.5 ?
    H23A C23 H23C . . 109.5 ?
    H23B C23 H23C . . 109.5 ?
    N2 C24 Fe1 . . 174.7(3) ?
    C24 N2 C25 . . 174.1(3) y
    C30 C25 C26 . . 122.9(3) ?
    C30 C25 N2 . . 119.0(3) ?
    C26 C25 N2 . . 118.1(3) ?
    C27 C26 C25 . . 117.4(3) ?
    C27 C26 C31 . . 122.4(3) ?
    C25 C26 C31 . . 120.3(3) ?
    C28 C27 C26 . . 121.3(3) ?
    C28 C27 H27A . . 119.3 ?
    C26 C27 H27A . . 119.3 ?
    C27 C28 C29 . . 120.0(3) ?
    C27 C28 H28A . . 120.0 ?
    C29 C28 H28A . . 120.0 ?
    C28 C29 C30 . . 121.5(3) ?
    C28 C29 H29A . . 119.3 ?
    C30 C29 H29A . . 119.3 ?
    C29 C30 C25 . . 117.0(3) ?
    C29 C30 C32 . . 121.7(3) ?
    C25 C30 C32 . . 121.3(3) ?
    C26 C31 H31A . . 109.5 ?
    C26 C31 H31B . . 109.5 ?
    H31A C31 H31B . . 109.5 ?
    C26 C31 H31C . . 109.5 ?
    H31A C31 H31C . . 109.5 ?
    H31B C31 H31C . . 109.5 ?
    C30 C32 H32A . . 109.5 ?
    C30 C32 H32B . . 109.5 ?
    H32A C32 H32B . . 109.5 ?
    C30 C32 H32C . . 109.5 ?
    H32A C32 H32C . . 109.5 ?
    H32B C32 H32C . . 109.5 ?
    N3 C33 Fe1 . . 174.9(3) ?
    C33 N3 C34 . . 166.5(3) y
    N3 C34 C35 . . 118.1(3) ?
    N3 C34 C39 . . 118.9(3) ?
    C35 C34 C39 . . 122.9(3) ?
    C36 C35 C34 . . 117.2(4) ?
    C36 C35 C40 . . 122.7(4) ?
    C34 C35 C40 . . 120.1(4) ?
    C37 C36 C35 . . 121.4(4) ?
    C37 C36 H36A . . 119.3 ?
    C35 C36 H36A . . 119.3 ?
    C36 C37 C38 . . 120.4(4) ?
    C36 C37 H37A . . 119.8 ?
    C38 C37 H37A . . 119.8 ?
    C39 C38 C37 . . 120.4(4) ?
    C39 C38 H38A . . 119.8 ?
    C37 C38 H38A . . 119.8 ?
    C38 C39 C34 . . 117.5(3) ?
    C38 C39 C41 . . 122.2(4) ?
    C34 C39 C41 . . 120.3(3) ?
    C35 C40 H40B . . 109.5 ?
    C35 C40 H40C . . 109.5 ?
    H40B C40 H40C . . 109.5 ?
    C35 C40 H40D . . 109.5 ?
    H40B C40 H40D . . 109.5 ?
    H40C C40 H40D . . 109.5 ?
    C39 C41 H41B . . 109.5 ?
    C39 C41 H41C . . 109.5 ?
    H41B C41 H41C . . 109.5 ?
    C39 C41 H41D . . 109.5 ?
    H41B C41 H41D . . 109.5 ?
    H41C C41 H41D . . 109.5 ?
loop_
    _geom_torsion_atom_site_label_1
    _geom_torsion_atom_site_label_2
    _geom_torsion_atom_site_label_3
    _geom_torsion_atom_site_label_4
    _geom_torsion_site_symmetry_1
    _geom_torsion_site_symmetry_2
    _geom_torsion_site_symmetry_3
    _geom_torsion_site_symmetry_4
    _geom_torsion
    _geom_torsion_publ_flag
    C11 C1 C2 C3 . . . . -35.8(5) ?
    Fe1 C1 C2 C3 . . . . 58.2(3) ?
    C11 C1 C2 Fe1 . . . . -93.9(3) ?
    C1 C2 C3 C4 . . . . -1.7(4) ?
    Fe1 C2 C3 C4 . . . . 59.6(3) ?
    C1 C2 C3 Fe1 . . . . -61.3(3) ?
    C2 C3 C4 C12 . . . . 37.7(4) ?
    Fe1 C3 C4 C12 . . . . 95.6(3) ?
    C2 C3 C4 Fe1 . . . . -57.9(3) ?
    C13 C5 C6 C7 . . . . -0.2(5) ?
    C5 C6 C7 C8 . . . . -0.3(5) ?
    C6 C7 C8 C14 . . . . -0.2(5) ?
    C14 C9 C11 C12 . . . . 4.3(5) ?
    C14 C9 C11 C1 . . . . -174.6(3) ?
    C2 C1 C11 C9 . . . . -144.3(4) ?
    Fe1 C1 C11 C9 . . . . 145.5(3) ?
    C2 C1 C11 C12 . . . . 36.8(4) ?
    Fe1 C1 C11 C12 . . . . -33.4(3) ?
    C13 C10 C12 C11 . . . . 0.7(4) ?
    C13 C10 C12 C4 . . . . 176.3(3) ?
    C9 C11 C12 C10 . . . . -4.2(4) ?
    C1 C11 C12 C10 . . . . 174.8(3) ?
    C9 C11 C12 C4 . . . . 179.8(3) ?
    C1 C11 C12 C4 . . . . -1.2(4) ?
    C3 C4 C12 C10 . . . . 148.6(3) ?
    Fe1 C4 C12 C10 . . . . -139.5(3) ?
    C3 C4 C12 C11 . . . . -35.6(4) ?
    Fe1 C4 C12 C11 . . . . 36.2(3) ?
    C6 C5 C13 C10 . . . . 179.4(3) ?
    C6 C5 C13 C14 . . . . 1.2(5) ?
    C12 C10 C13 C5 . . . . -175.7(3) ?
    C12 C10 C13 C14 . . . . 2.6(4) ?
    C7 C8 C14 C9 . . . . -176.2(3) ?
    C7 C8 C14 C13 . . . . 1.2(5) ?
    C11 C9 C14 C8 . . . . 176.3(3) ?
    C11 C9 C14 C13 . . . . -1.0(5) ?
    C5 C13 C14 C8 . . . . -1.6(4) ?
    C10 C13 C14 C8 . . . . -179.9(3) ?
    C5 C13 C14 C9 . . . . 175.8(3) ?
    C10 C13 C14 C9 . . . . -2.4(4) ?
    C21 C16 C17 C18 . . . . 0.8(5) ?
    N1 C16 C17 C18 . . . . -179.6(3) ?
    C21 C16 C17 C22 . . . . -180.0(3) ?
    N1 C16 C17 C22 . . . . -0.4(5) ?
    C16 C17 C18 C19 . . . . 0.0(5) ?
    C22 C17 C18 C19 . . . . -179.2(3) ?
    C17 C18 C19 C20 . . . . -0.3(5) ?
    C18 C19 C20 C21 . . . . -0.2(5) ?
    C17 C16 C21 C20 . . . . -1.3(5) ?
    N1 C16 C21 C20 . . . . 179.1(3) ?
    C17 C16 C21 C23 . . . . 179.2(3) ?
    N1 C16 C21 C23 . . . . -0.4(5) ?
    C19 C20 C21 C16 . . . . 0.9(5) ?
    C19 C20 C21 C23 . . . . -179.5(3) ?
    C30 C25 C26 C27 . . . . -0.2(5) ?
    N2 C25 C26 C27 . . . . 178.6(3) ?
    C30 C25 C26 C31 . . . . 178.4(3) ?
    N2 C25 C26 C31 . . . . -2.8(5) ?
    C25 C26 C27 C28 . . . . 0.6(5) ?
    C31 C26 C27 C28 . . . . -177.9(4) ?
    C26 C27 C28 C29 . . . . -0.6(6) ?
    C27 C28 C29 C30 . . . . 0.2(6) ?
    C28 C29 C30 C25 . . . . 0.1(5) ?
    C28 C29 C30 C32 . . . . 179.8(3) ?
    C26 C25 C30 C29 . . . . -0.2(5) ?
    N2 C25 C30 C29 . . . . -179.0(3) ?
    C26 C25 C30 C32 . . . . -179.8(3) ?
    N2 C25 C30 C32 . . . . 1.4(5) ?
    C33 N3 C34 C35 . . . . 2.0(15) ?
    C33 N3 C34 C39 . . . . -177.6(13) ?
    N3 C34 C35 C36 . . . . -176.0(3) ?
    C39 C34 C35 C36 . . . . 3.6(5) ?
    N3 C34 C35 C40 . . . . 4.2(5) ?
    C39 C34 C35 C40 . . . . -176.2(3) ?
    C34 C35 C36 C37 . . . . -0.1(5) ?
    C40 C35 C36 C37 . . . . 179.7(4) ?
    C35 C36 C37 C38 . . . . -2.2(6) ?
    C36 C37 C38 C39 . . . . 1.1(6) ?
    C37 C38 C39 C34 . . . . 2.2(5) ?
    C37 C38 C39 C41 . . . . -176.7(3) ?
    N3 C34 C39 C38 . . . . 175.0(3) ?
    C35 C34 C39 C38 . . . . -4.6(5) ?
    N3 C34 C39 C41 . . . . -6.2(5) ?
    C35 C34 C39 C41 . . . . 174.2(3) ?
_shelx_space_group_comment
;
The symmetry employed for this shelxl refinement is uniquely defined
by the following loop, which should always be used as a source of
symmetry information in preference to the above space-group names.
They are only intended as comments.
;
_shelx_estimated_absorpt_T_min     0.893
_shelx_estimated_absorpt_T_max     0.961
_shelx_hkl_file
;
  -1   0   0    4.67    1.08   3
   1   0   0    4.90    1.43   4
  -1   0   0    3.45    1.37   2
   1   0   0    5.53    1.09   1
  -2   0   0 3996.55  193.84   2
   2   0   0 3970.86  194.77   4
   2   0   0 3722.12  163.42   1
   3   0   0    2.64    5.22   4
  -3   0   0    3.25    4.09   3
   3   0   0    3.71    4.05   1
  -4   0   0   44.29    6.33   2
  -4   0   0   42.28    4.94   3
   4   0   0   38.12    4.70   1
   5   0   0   -0.28    4.63   1
  -5   0   0    1.78    4.77   3
   6   0   0    1.20    5.22   1
  -6   0   0   14.40    5.90   3
   7   0   0   -2.95    5.93   1
  -7   0   0   -1.03    6.26   3
  -7   0   0   -1.48    6.59   2
  -8   0   0  322.14   18.54   3
   8   0   0  334.03   16.76   1
  -8   0   0  320.31   20.42   2
  -9   0   0    5.24    8.17   3
  -9   0   0   -4.24    7.89   2
   9   0   0    5.48    7.41   1
 -10   0   0  111.90   12.08   2
  10   0   0  111.04   10.57   1
 -11   0   0    9.59    8.87   2
  11   0   0   -1.24    8.73   1
 -12   0   0   23.87    9.11   2
 -13   0   0   13.78   10.40   2
 -14   0   0   60.62   11.92   2
   0   1   0    2.18    1.39   3
   0  -1   0    1.74    1.42   1
   0  -1   0    2.28    0.78   2
  -1   1   0   18.04    1.64   2
   1  -1   0   18.30    2.10   1
  -1   1   0   14.79    2.30   3
   1   1   0   19.56    2.46   4
  -1  -1   0   15.55    2.20   1
  -1  -1   0   18.56    2.45   2
  -2  -1   0   33.33    3.58   1
   2  -1   0   39.63    3.61   1
   2   1   0   31.60    3.98   4
  -2  -1   0   34.84    4.52   2
  -2   1   0   29.23    3.78   2
  -2   1   0   36.88    4.01   3
  -3   1   0  695.44   35.29   3
  -3   1   0  716.61   37.13   2
  -3  -1   0  725.39   37.45   2
  -3  -1   0  724.71   31.31   1
   3  -1   0  758.79   31.34   1
   4   1   0  423.52   23.46   4
   4  -1   0  408.40   19.47   1
  -4  -1   0  424.20   23.55   2
  -4  -1   0  438.45   19.61   1
  -4   1   0  450.88   23.32   2
  -4   1   0  458.41   22.13   3
  -5  -1   0  172.40    9.45   3
   5   1   0  158.39    9.11   1
  -5   1   0  177.48   10.62   3
   5  -1   0  168.60    9.23   1
  -5   1   0  155.07   10.91   2
   5   1   0  169.13   11.16   4
  -5  -1   0  147.44   11.11   2
   6  -1   0  124.17    8.04   1
  -6  -1   0   86.22    9.41   2
   6   1   0  109.18    9.58   4
  -6  -1   0  113.99    7.86   3
  -6   1   0  111.60    9.20   3
  -6   1   0   93.10    9.31   2
   6   1   0  119.50    7.94   1
  -7  -1   0   98.28   10.00   2
  -7   1   0  104.80    9.40   3
  -7   1   0  100.32    9.50   2
   7   1   0  109.59   10.48   4
   7  -1   0  102.67    8.14   1
  -7  -1   0  104.44    8.17   3
   7   1   0  101.54    8.14   1
  -8  -1   0  270.02   18.38   2
  -8   1   0  306.67   17.27   3
  -8  -1   0  275.25   15.81   3
   8  -1   0  272.50   15.26   1
  -8   1   0  276.13   18.01   2
   8   1   0  280.06   15.16   1
  -9  -1   0   33.79    9.39   2
  -9   1   0   31.60    9.06   2
   9  -1   0   44.64    8.82   1
  -9   1   0   49.50    9.63   3
   9   1   0   42.93    8.56   1
 -10   1   0   36.53   10.39   3
  10   1   0   51.84    8.92   1
 -10   1   0   37.63    9.59   2
  10  -1   0   74.24    9.95   1
 -10  -1   0   44.50   10.06   2
 -11  -1   0   19.98    9.25   2
 -11   1   0   23.60    8.94   2
  11  -1   0   30.13    9.97   1
  11   1   0    9.03    8.97   1
 -12  -1   0   59.72   10.53   2
 -12   1   0   70.34   10.97   2
 -13  -1   0    9.69   10.05   2
 -13   1   0   17.66   10.04   2
 -14   1   0   40.67   11.61   2
 -14  -1   0   30.55   11.30   2
   0   2   0 1366.91   65.00   3
   1   2   0 1948.53   96.91   4
   1  -2   0 1884.77   81.32   1
  -1  -2   0 1954.36   81.41   1
  -2  -2   0    5.13    5.50   2
   2   2   0   24.37    5.15   4
  -2   2   0   31.32    3.87   2
  -2  -2   0    9.48    4.22   1
   2  -2   0   13.96    5.24   1
   3   2   0    3.04    5.09   4
  -3   2   0   -0.03    5.10   3
  -3  -2   0   -0.57    5.18   2
   3  -2   0    6.72    4.76   1
  -3  -2   0    2.23    4.50   1
  -4   2   0   28.52    6.18   3
  -4  -2   0   17.14    5.67   2
   4   2   0   26.56    5.50   4
  -4   2   0   18.56    4.72   2
   4  -2   0   33.65    5.09   1
  -4  -2   0   35.08    4.93   1
  -5  -2   0  165.46    9.66   1
   5   2   0  174.87   11.89   4
   5  -2   0  179.84    9.84   1
  -5   2   0  180.43   11.18   2
  -5  -2   0  163.62   11.81   2
  -5   2   0  175.19   11.39   3
  -6   2   0  158.60   10.83   2
   6  -2   0  159.07    9.53   1
  -6  -2   0  143.81   11.36   2
  -6   2   0  162.47   11.19   3
  -6  -2   0  142.01    8.61   3
   6   2   0  139.96   11.31   4
  -6  -2   0  155.14    9.45   1
   7  -2   0   45.96    7.01   1
  -7  -2   0   42.75    8.01   2
  -7   2   0   42.98    8.43   3
   7   2   0   23.67    8.27   4
  -7   2   0   51.54    7.30   2
  -7  -2   0   40.73    5.46   3
   7   2   0   46.78    6.97   1
   8   2   0  417.41   20.01   1
  -8   2   0  413.00   23.37   2
   8  -2   0  383.28   19.81   1
   8   2   0  391.72   23.64   4
  -8  -2   0  381.29   23.95   2
  -8   2   0  396.49   22.75   3
  -9   2   0   89.14   11.09   2
   9   2   0  113.69    9.95   1
  -9   2   0  107.48   12.08   3
   9  -2   0  119.48   10.35   1
   9   2   0  112.67   12.20   4
  -9  -2   0   90.24   11.58   2
 -10   2   0   72.95   11.29   3
  10  -2   0   81.33   10.34   1
 -10  -2   0   62.21   10.58   2
  10   2   0   59.22   11.84   4
  10   2   0   59.80    9.49   1
 -10   2   0   72.28    9.92   2
  11   2   0  -11.50    8.55   1
 -11   2   0   11.52    8.44   2
 -11  -2   0    0.31    8.50   2
 -11   2   0   25.95   11.09   3
  12   2   0    8.12    9.56   1
 -12   2   0   33.44   10.01   2
 -12  -2   0   25.07    9.77   2
 -13   2   0   26.25   10.09   2
 -13  -2   0   14.67   10.47   2
   0  -3   0   -2.92    5.12   1
   0   3   0    1.14    5.26   3
  -1  -3   0 2067.45   98.29   2
   1   3   0 1908.30   99.17   4
  -1  -3   0 1927.59   83.34   1
  -2   3   0  373.93   20.52   3
  -2  -3   0  400.58   18.28   1
   2   3   0  375.75   21.47   4
  -2  -3   0  399.23   21.07   2
   2   3   0  435.85   19.44   3
   2  -3   0  374.84   18.23   1
  -2   3   0  413.05   20.15   2
   3  -3   0   39.81    5.94   1
  -3  -3   0   35.89    5.69   2
  -3   3   0   41.05    4.01   2
   3   3   0   43.00    6.13   4
  -3  -3   0   45.40    5.53   1
  -3   3   0   37.43    6.43   3
  -4   3   0  234.55   13.85   3
   4   3   0  209.60   13.83   4
  -4  -3   0  226.99   13.90   2
   4  -3   0  223.16   12.08   1
  -4   3   0  232.96   12.84   2
  -4  -3   0  228.96   12.06   1
  -5  -3   0   14.21    6.37   2
  -5  -3   0   15.11    5.87   1
   5   3   0   17.44    6.23   4
   5  -3   0   14.18    6.06   1
  -5   3   0   30.49    7.63   3
  -5   3   0   26.69    5.23   2
   6   3   0  197.37   13.99   4
  -6  -3   0  221.35   11.85   1
  -6   3   0  200.05   12.81   2
   6  -3   0  209.86   12.10   1
  -6  -3   0  192.93   13.87   2
  -6   3   0  209.74   13.93   3
  -7   3   0    3.58    8.41   3
  -7  -3   0   17.67    6.74   1
  -7  -3   0    1.38    7.52   2
  -7   3   0    4.29    6.03   2
   7   3   0   23.69    8.49   4
   7  -3   0    2.58    7.76   1
  -8   3   0  141.00   11.43   2
  -8   3   0  137.88   13.37   3
   8   3   0  139.60   10.87   1
   8  -3   0  154.79   11.54   1
  -8  -3   0  124.81   12.53   2
   8   3   0  155.31   12.92   4
   9  -3   0   19.44    9.86   1
  -9  -3   0    7.17    9.03   2
   9   3   0    4.64    8.16   1
   9   3   0    4.15    9.83   4
  -9   3   0    0.91   10.63   3
  10   3   0   80.87   11.80   4
  10  -3   0  107.78   12.03   1
 -10   3   0  107.83   12.57   3
  10   3   0  116.07   10.61   1
 -10  -3   0   76.71   11.07   2
 -10   3   0   96.31   10.67   2
  11   3   0  123.35   13.87   4
 -11  -3   0  112.26   12.65   2
  11   3   0  119.08   11.54   1
 -11   3   0  127.95   14.78   3
 -11   3   0  127.19   12.56   2
 -12   3   0   41.58   10.11   2
 -12  -3   0   26.36    9.57   2
  12   3   0   29.66   10.30   1
 -13  -3   0   19.36   10.39   2
 -13   3   0   16.14   10.03   2
   0  -4   0  332.29   15.76   2
   0   4   0  279.77   16.10   3
   0  -4   0  297.11   14.80   1
   1   4   0   -4.02    4.64   3
   1   4   0    2.21    5.23   4
   1  -4   0    7.87    5.35   1
  -1   4   0    0.05    5.49   3
  -1  -4   0   -4.94    5.28   1
  -2   4   0  670.96   35.81   3
  -2  -4   0  700.27   31.93   1
  -2  -4   0  746.36   37.08   2
   2  -4   0  713.31   31.87   1
   2   4   0  772.72   37.93   4
  -3  -4   0   -1.38    5.87   1
   3   4   0   -4.74    5.47   4
  -3   4   0    1.43    2.21   2
  -3   4   0   -2.40    6.40   3
   3   4   0   -1.34    3.24   3
  -4  -4   0   76.92    7.82   2
   4  -4   0   82.59    7.85   1
   4   4   0  101.13    8.67   4
  -4   4   0   79.43    8.90   3
  -4   4   0   82.79    5.87   2
  -4  -4   0   75.42    7.45   1
  -5   4   0  131.93   10.91   3
  -5  -4   0  112.02    9.91   2
  -5  -4   0  128.03    9.17   1
   5  -4   0  120.78    9.30   1
  -5   4   0  119.92    8.31   2
   5   4   0  127.98   10.31   4
   6   4   0   73.22    8.57   4
  -6  -4   0   68.07    8.72   2
  -6   4   0   69.06    9.73   3
  -6  -4   0   79.23    8.15   1
  -6   4   0   68.85    6.91   2
   6  -4   0   61.07    8.39   1
   7   4   0   37.63    8.57   4
  -7   4   0   39.27   10.06   3
   7  -4   0   40.11    8.81   1
  -7  -4   0   49.65    8.76   2
  -7  -4   0   57.22    7.75   1
  -7   4   0   53.82    7.15   2
   8  -4   0  188.65   13.19   1
  -8   4   0  190.11   15.38   3
  -8   4   0  187.20   13.30   2
   8   4   0  202.87   15.37   4
  -8  -4   0  166.75   14.61   2
  -8  -4   0  203.27   12.68   1
   9  -4   0   -9.58    9.49   1
  -9  -4   0   -0.43    8.19   1
   9   4   0   -8.74    9.20   4
  -9  -4   0   -2.03    8.73   2
  -9   4   0   -2.47   10.46   3
  -9   4   0   -2.70    7.24   2
  10   4   0  309.62   21.42   4
  10   4   0  342.63   18.32   1
 -10   4   0  323.53   20.17   2
 -10  -4   0  289.22   21.04   2
 -10   4   0  323.24   21.07   3
  10  -4   0  316.56   18.36   1
  11   4   0   10.43    9.30   1
 -11  -4   0    3.38    8.99   2
 -11   4   0    7.31   12.06   3
 -11   4   0   12.17    8.49   2
  11   4   0    6.83    9.88   4
  12   4   0    9.25   10.07   1
 -12   4   0   11.94   12.98   3
  12   4   0   15.42   11.57   4
 -12  -4   0    7.07    9.60   2
  13   4   0    8.09   12.97   4
 -13  -4   0   28.12   11.33   2
   0  -5   0   -4.17    6.13   1
   0  -5   0    2.82    2.99   2
   1   5   0   40.84    7.12   4
  -1   5   0   39.35    6.85   3
   1   5   0   43.60    6.36   3
  -1  -5   0   49.45    6.97   1
   1  -5   0   33.55    6.63   1
  -1  -5   0   47.32    4.89   2
  -2   5   0 1192.85   60.46   3
  -2  -5   0 1286.00   62.81   2
   2  -5   0 1161.80   53.68   1
  -2  -5   0 1232.66   53.89   1
   2   5   0 1350.81   59.61   3
   2   5   0 1218.16   63.92   4
  -3  -5   0   97.96    8.34   1
   3   5   0   78.87    8.68   4
   3  -5   0   90.04    8.32   1
  -3   5   0   87.11    9.39   3
  -3  -5   0   82.26    7.64   2
   3   5   0   97.36    6.63   3
  -4   5   0  480.68   23.24   2
   4   5   0  447.55   25.84   4
  -4   5   0  458.43   24.87   3
   4  -5   0  431.33   21.67   1
  -4  -5   0  433.44   21.71   1
  -4  -5   0  462.90   24.94   2
  -5  -5   0   61.48    7.76   1
  -5  -5   0   54.81    7.54   2
   5   5   0   50.40    8.71   4
   5  -5   0   60.93    8.03   1
  -5   5   0   51.54    4.92   2
  -5   5   0   46.05    9.56   3
  -6  -5   0   25.20    7.82   1
   6  -5   0   51.21    8.86   1
   6   5   0   26.19    8.03   4
  -6   5   0   35.58    5.38   2
  -6  -5   0   34.13    7.63   2
  -6   5   0   32.56   10.02   3
  -7   5   0   61.53    6.96   2
   7   5   0   57.18    9.57   4
  -7   5   0   63.90   11.19   3
  -7  -5   0   57.47    8.48   1
  -7  -5   0   47.09    8.73   2
   7  -5   0   47.26    9.29   1
  -8   5   0  136.32   10.20   2
  -8   5   0  147.50   14.22   3
  -8  -5   0  115.64   10.33   1
   8  -5   0  110.91   11.64   1
   8   5   0  124.06   12.80   4
  -8  -5   0  132.49   12.30   2
  -9   5   0   19.53   11.13   3
   9   5   0   19.57    9.66   4
  -9  -5   0   25.46    9.41   2
   9  -5   0   24.32    9.79   1
  -9  -5   0   12.48    8.71   1
  10  -5   0    0.33   10.04   1
 -10   5   0    8.64   11.14   3
 -10  -5   0    3.70    8.81   1
  10   5   0   15.79   10.19   4
 -10  -5   0   24.48    9.08   2
  11   5   0   49.28   10.44   1
  11   5   0   31.72   11.56   4
 -11  -5   0   45.65   10.33   2
 -11   5   0   47.53   13.60   3
 -12   5   0   55.83   14.52   3
  12   5   0   44.19   11.32   1
  12   5   0   58.93   12.24   4
 -12  -5   0   56.46   11.31   2
 -13  -5   0   19.64   11.10   2
  13   5   0   -2.81   12.19   4
 -13   5   0   11.64   15.70   3
   0   6   0  101.96    9.05   3
   0  -6   0  107.39    9.23   1
  -1  -6   0   34.83    7.71   1
  -1   6   0   52.35    7.66   3
   1  -6   0   40.77    7.55   1
   1   6   0   47.20    7.18   3
  -1  -6   0   42.08    4.97   2
   1   6   0   40.67    7.65   4
   2  -6   0  242.51   14.19   1
  -2   6   0  249.60   15.67   3
   2   6   0  262.99   14.33   3
  -2  -6   0  240.70   14.43   2
   2   6   0  240.36   15.82   4
  -2  -6   0  258.51   14.28   1
   3   6   0  149.94   11.75   4
  -3  -6   0  143.58   10.91   1
   3  -6   0  150.63   11.01   1
  -3   6   0  160.19   12.47   3
   3   6   0  152.56    9.93   3
  -3  -6   0  157.27   10.59   2
  -4  -6   0    1.22    7.31   1
  -4  -6   0    0.57    6.03   2
   4   6   0   -4.77    4.98   3
   4   6   0   -2.67    7.30   4
   4  -6   0   13.41    7.94   1
  -4   6   0    0.94    8.63   3
   5  -6   0  123.31   10.49   1
  -5  -6   0  100.01   10.20   2
  -5   6   0  123.36   12.37   3
   5   6   0  133.51   12.29   4
  -5  -6   0  113.93   10.39   1
  -6  -6   0   21.48    7.47   2
   6  -6   0   29.13    9.17   1
  -6  -6   0   24.93    8.34   1
   6   6   0   32.86    8.98   4
  -6   6   0   26.04   10.69   3
  -7   6   0   53.50   11.90   3
  -7  -6   0   45.76    9.39   1
   7  -6   0   55.54    9.59   1
  -7  -6   0   42.71    9.04   2
   7   6   0   43.75    9.70   4
  -8  -6   0  137.01   12.65   2
   8  -6   0  147.15   12.45   1
  -8  -6   0  127.23   11.51   1
   8   6   0  126.99   13.04   4
  -8   6   0  154.02   15.22   3
  -9  -6   0   79.31    9.96   1
  -9  -6   0  110.35   11.62   2
   9   6   0  109.22   12.34   4
   9  -6   0  107.04   12.32   1
  -9   6   0  106.02   13.37   3
  10   6   0  270.08   19.67   4
 -10  -6   0  269.66   16.94   1
 -10  -6   0  243.71   18.61   2
  10  -6   0  262.80   17.23   1
 -10   6   0  247.43   19.82   3
  11   6   0   25.81   10.70   1
 -11  -6   0   20.41   10.74   1
 -11   6   0   33.26   13.62   3
 -11  -6   0   23.82   10.41   2
  11   6   0   19.40   11.19   4
  12   6   0   10.19   11.05   1
 -12  -6   0   11.59   10.36   2
 -12   6   0   20.53   14.78   3
   0  -7   0   -8.65    7.93   1
   0   7   0   -5.09    7.50   3
   0   7   0   11.61    7.46   4
   1   7   0  414.52   22.61   3
   1   7   0  419.24   24.68   4
   1  -7   0  430.02   21.47   1
  -1   7   0  410.68   23.18   3
  -1  -7   0  428.80   21.51   1
  -2  -7   0   37.78    8.69   1
   2   7   0   27.70    7.44   3
   2  -7   0   21.53    8.39   1
  -2   7   0   23.39    8.53   3
   2   7   0   31.99    7.88   4
  -2  -7   0   34.08    5.67   2
  -3  -7   0  127.39   11.26   1
  -3   7   0  111.23   11.99   3
   3   7   0  147.01   11.82   4
   3  -7   0  121.13   10.79   1
  -3  -7   0  127.21    9.86   2
   3   7   0  122.53    9.77   3
   4  -7   0  177.84   12.42   1
  -4  -7   0  135.48   11.74   1
  -4  -7   0  162.83   11.50   2
   4   7   0  153.09   13.17   4
  -4   7   0  144.49   13.86   3
   5   7   0   46.85   10.32   4
  -5  -7   0   45.82    7.93   2
  -5  -7   0   55.09    9.48   1
  -5   7   0   54.43   11.41   3
   5  -7   0   36.40    9.95   1
  -6   7   0   84.19   12.82   3
   6   7   0   96.33   11.66   4
  -6  -7   0   75.69   10.58   1
  -6  -7   0   86.03    9.97   2
   6  -7   0   86.97   10.78   1
   7  -7   0   24.86    9.81   1
  -7   7   0   42.55   11.88   3
  -7  -7   0   25.45    9.50   1
  -7  -7   0   26.27    8.48   2
   7   7   0   29.32    9.47   4
  -8  -7   0   -2.44    8.06   2
   8   7   0   15.91    8.69   4
  -8  -7   0   13.35    9.27   1
   8  -7   0   -4.51   10.30   1
  -8   7   0    3.45   10.62   3
   9   7   0   13.95    9.14   4
   9  -7   0   26.42   11.14   1
  -9  -7   0   16.15    9.09   1
  -9   7   0    2.08   11.79   3
  -9  -7   0    6.46    8.50   2
 -10   7   0   23.44   13.26   3
  10   7   0   16.28   10.44   4
 -10  -7   0   -0.82    9.30   1
 -10  -7   0    7.06    9.90   2
 -11  -7   0   24.17   10.28   1
 -11  -7   0   27.49   10.74   2
 -11   7   0   31.10   14.17   3
  11   7   0   -1.44   11.31   4
   0  -8   0  150.47   12.81   1
   0   8   0  188.19   13.96   4
   0   8   0  155.94   12.91   3
   1  -8   0    1.45    9.41   1
   1   8   0    6.23    8.08   3
   1   8   0   12.57    8.47   4
  -1   8   0    8.38    8.52   3
  -1  -8   0   15.00    9.41   1
   2  -8   0  169.19   12.94   1
   2   8   0  161.98   13.36   4
   2   8   0  170.16   12.33   3
  -2   8   0  138.22   13.19   3
  -2  -8   0  161.27   12.84   1
  -3  -8   0   41.33    6.81   2
  -3   8   0   29.30   10.07   3
  -3  -8   0   55.18   10.06   1
   3  -8   0   42.72    9.62   1
   3   8   0   48.91    9.36   4
   4  -8   0   -3.10    9.55   1
  -4  -8   0   10.16    7.14   2
   4   8   0   10.44    8.94   4
  -4   8   0   17.71   10.46   3
  -4  -8   0    5.03    9.33   1
   5   8   0   38.62   10.88   4
  -5   8   0   61.45   11.77   3
  -5  -8   0   51.86   10.09   1
  -5  -8   0   46.79    8.72   2
   5  -8   0   39.85   10.24   1
  -6  -8   0  114.27   11.81   1
  -6   8   0   93.14   13.02   3
  -6  -8   0  102.70   11.07   2
   6   8   0  128.71   12.94   4
   6  -8   0  104.11   11.97   1
  -7   8   0  136.59   14.74   3
   7   8   0  144.82   14.15   4
   7  -8   0  151.08   13.33   1
  -7  -8   0  143.50   12.81   2
  -7  -8   0  155.75   13.07   1
   8  -8   0    4.63   10.28   1
   8   8   0    1.19    8.61   4
  -8   8   0    5.47   11.51   3
  -8  -8   0   17.34    8.51   2
  -8  -8   0   12.62    9.91   1
  -9   8   0  194.75   18.13   3
   9  -8   0  171.57   14.74   1
   9   8   0  180.33   15.55   4
  -9  -8   0  176.45   15.14   2
  -9  -8   0  157.07   14.15   1
 -10  -8   0    1.61    9.87   1
 -10   8   0   31.73   14.12   3
  10   8   0    7.14   10.28   4
 -10  -8   0   23.93   10.41   2
  11   8   0  -11.97   10.99   4
 -11  -8   0   23.01   10.58   2
 -11   8   0    3.92   14.69   3
 -11  -8   0   11.36   10.84   1
   0   9   0   -3.09    9.32   3
   0   9   0   -6.75    8.61   4
   0  -9   0    1.14   10.19   1
  -1  -9   0   -1.17    9.93   1
   1   9   0    8.39    8.66   3
   1   9   0    4.76    8.75   4
   1  -9   0   -2.50   10.12   1
  -1   9   0    3.21    9.81   3
   2   9   0   36.56    9.41   4
  -2   9   0   43.36   10.97   3
   2   9   0   54.35   10.35   3
  -2  -9   0   22.68   10.46   1
   2  -9   0   36.50   10.92   1
  -3   9   0   -4.08    9.89   3
   3  -9   0    5.74    9.89   1
  -3  -9   0   -6.22    9.88   1
   4   9   0   36.53    9.79   4
  -4  -9   0   32.79   10.14   1
   4  -9   0   27.43   10.51   1
  -4   9   0   32.10   11.22   3
   5  -9   0   10.13    9.99   1
  -5   9   0   -6.65   10.89   3
   5   9   0   11.72    9.75   4
  -5  -9   0   17.89    9.77   1
  -6   9   0   36.95   11.91   3
  -6  -9   0   46.31   10.75   1
   6   9   0   38.53   10.62   4
  -6  -9   0   50.05    8.94   2
   6  -9   0   45.83   10.81   1
  -7  -9   0   13.13    8.39   2
  -7  -9   0    7.06    9.99   1
   7  -9   0    5.52   10.64   1
  -7   9   0   -1.94   11.46   3
   7   9   0    5.06    9.42   4
   8   9   0    5.85    9.62   4
  -8   9   0    7.38   12.51   3
  -8  -9   0   17.50   10.32   1
   8  -9   0   27.24   11.79   1
  -8  -9   0   23.95    9.16   2
  -9  -9   0   -2.34   10.64   1
   9  -9   0    6.40   12.06   1
   9   9   0   -5.13    9.64   4
  -9  -9   0    5.28    9.24   2
  -9   9   0   16.43   13.30   3
 -10  -9   0   28.78   10.51   2
 -10  -9   0   14.38   10.96   1
 -10   9   0   12.72   14.39   3
  10   9   0   14.35   10.44   4
   0 -10   0  442.16   23.91   1
   0  10   0  426.38   24.68   3
   0  10   0  418.72   26.40   4
  -1  10   0   32.41    9.48   4
  -1 -10   0   24.40   10.43   1
   1  10   0   24.05    9.94   3
   1 -10   0   26.26   10.82   1
  -1  10   0   27.41   10.12   3
   1  10   0   33.18    9.20   4
  -2  10   0   24.92   10.29   3
   2 -10   0   27.38   11.21   1
  -2 -10   0   34.65   10.79   1
   2  10   0   15.71    8.66   4
   3 -10   0    4.65   10.44   1
   3  10   0    2.52    8.40   4
  -3  10   0   20.66   10.65   3
  -3 -10   0    3.45   10.30   1
  -4  10   0   19.37   11.15   3
  -4 -10   0   11.89   10.43   1
   4 -10   0   -2.00   10.61   1
   4  10   0   11.55    8.86   4
   5 -10   0   79.36   12.38   1
  -5 -10   0   89.99   11.75   1
  -5  10   0   89.52   13.40   3
   6  10   0   -8.62    9.75   4
  -6  10   0   12.17   11.88   3
   6 -10   0   10.02   11.29   1
  -6 -10   0   -1.91   10.08   1
  -7  10   0  138.11   16.22   3
  -7 -10   0  119.83   13.42   1
   7  10   0  111.85   14.10   4
   7 -10   0  154.28   14.63   1
   8  10   0   16.40   10.30   4
  -8  10   0   22.02   13.10   3
   8 -10   0    7.06   11.87   1
  -8 -10   0   -5.46   10.94   1
  -9  10   0   21.30   14.73   3
   9  10   0    8.81   10.65   4
  -9 -10   0   31.49   12.45   1
   0  11   0    7.67    9.39   4
   0 -11   0   -0.91   10.41   1
   0  11   0    1.67   10.77   3
  -1 -11   0   -1.06   10.89   1
   1 -11   0   -6.92   10.85   1
  -1  11   0   -0.16   10.00   3
   1  11   0   12.08    9.08   4
  -1  11   0   -2.61    9.13   4
   2  11   0   63.60   10.42   4
   2 -11   0   51.31   12.31   1
  -2  11   0   73.43   11.62   4
  -2  11   0   69.20   11.81   3
  -2 -11   0   56.96   12.78   1
   3  11   0   98.23   11.85   4
   3 -11   0  103.52   13.45   1
  -3  11   0   81.16   13.27   3
  -3 -11   0  103.10   13.19   1
  -4 -11   0   55.50   12.19   1
   4  11   0   33.94   10.18   4
   4 -11   0   75.17   12.70   1
  -4  11   0   52.30   12.67   3
  -5  11   0   87.09   14.17   3
  -5 -11   0   88.37   12.78   1
   5  11   0   67.10   12.53   4
   5 -11   0   76.61   13.45   1
  -6  11   0   22.99   12.93   3
   6 -11   0   41.80   12.69   1
   6  11   0   33.56   11.18   4
  -6 -11   0   30.78   11.99   1
  -7  11   0   15.99   13.82   3
   7  11   0   -3.73   11.11   4
   7 -11   0   -5.04   12.81   1
  -7 -11   0   16.78   12.06   1
   0  12   0   54.94   11.05   4
   0 -12   0   78.12   13.56   1
   1  12   0   74.31   11.62   4
   1 -12   0   90.98   13.94   1
  -1  12   0  122.31   13.15   4
  -1 -12   0   76.23   14.03   1
  -1  12   0   81.02   13.53   3
  -2 -12   0    5.41   12.42   1
   2 -12   0   22.93   12.70   1
   2  12   0    5.36    9.29   4
  -2  12   0   32.73   11.62   3
  -2  12   0   42.94   10.86   4
  -3  12   0   35.66   11.98   3
  -3 -12   0   36.95   12.87   1
   3  12   0   40.77   10.23   4
  -3  12   0   16.28   11.07   4
   3 -12   0   51.54   13.34   1
   4  12   0   17.86   10.63   4
  -4  12   0   31.07   12.23   3
   4 -12   0   31.20   14.05   1
  -4 -12   0   18.80   12.30   1
   5 -12   0   47.60   14.30   1
   5  12   0   22.98   11.56   4
  -5  12   0    8.67   12.94   3
  -5 -12   0   17.49   12.83   1
 -14   0   1   18.93   10.66   2
 -13   0   1   42.16   10.71   2
 -12   0   1   -6.48    8.66   2
  11   0  -1  103.94   10.93   1
 -11   0   1  101.32   11.93   2
  10   0  -1  -10.03    8.07   1
 -10   0   1    8.82    9.29   2
  -9   0   1   38.01    9.24   2
   9   0  -1   35.20    7.93   1
  -9   0   1   32.17    8.90   3
  -8   0   1    2.21    7.45   3
   8   0  -1   11.00    6.43   1
  -7   0   1    0.51    7.04   2
  -7   0   1    3.19    6.45   3
   7   0  -1   -3.91    5.42   1
   6   0  -1    2.92    5.06   1
  -6   0   1    0.04    5.48   3
  -5   0   1   21.74    5.06   3
  -5   0   1   22.73    6.03   2
   5   0  -1   34.23    4.87   1
  -4   0   1   -1.31    5.56   2
   4   0  -1   -1.88    3.69   1
  -4   0   1   -4.52    4.01   3
   3   0  -1  782.83   33.50   1
  -2   0   1    1.37    2.50   3
   2   0  -1   -2.70    2.01   1
   2   0  -1    5.77    3.35   4
   1   0  -1  167.20    7.11   1
  -1   0   1  155.36    8.60   2
   1   0  -1  160.96    8.62   4
   1   0  -1  163.83    8.04   3
   0   0   1   -0.24    0.52   1
  -1   0  -1   44.17    2.90   2
   1   0   1   43.00    2.76   4
   1   0   1   44.23    2.54   1
  -1   0  -1   44.58    2.60   3
   2   0   1    0.24    2.51   1
  -2   0  -1   -0.79    2.96   2
  -2   0  -1    1.04    2.62   3
   2   0   1   -0.92    2.84   4
   3   0   1  312.50   16.19   4
   3   0   1  275.51   13.53   1
  -3   0  -1  308.75   14.93   3
  -3   0  -1  266.38   16.10   2
   4   0   1    0.46    5.26   4
   4   0   1    1.78    4.50   1
  -4   0  -1    1.10    4.95   2
  -4   0  -1   -1.94    4.27   3
  -5   0  -1  351.83   17.30   3
  -5   0  -1  314.86   18.70   2
   5   0   1  325.93   15.70   1
  -6   0  -1    3.80    5.52   3
   6   0   1   10.91    5.50   1
  -6   0  -1   -0.91    5.79   2
  -7   0  -1   73.98    7.90   3
  -7   0  -1   86.77    8.79   2
   7   0   1   74.62    7.64   1
  -8   0  -1   -3.91    7.03   3
   8   0   1   12.67    6.87   1
   9   0   1  189.59   12.57   1
  -9   0  -1  184.95   13.35   3
  -9   0  -1  196.50   14.92   2
 -10   0  -1   -2.84    8.38   2
 -11   0  -1   -8.18    8.40   2
  11   0   1   -7.52    8.89   1
 -12   0  -1    5.14    8.87   2
  12   0   1    1.82   10.23   1
 -13   0  -1   24.84   10.23   2
 -14   0  -1   18.65   10.70   2
 -14  -1   1   16.17   11.02   2
 -14   1   1   11.41   11.43   2
 -13   1   1   13.97   10.14   2
 -13  -1   1    4.22    9.91   2
 -12  -1   1   26.00    9.51   2
 -12   1   1    9.75    8.82   2
 -11  -1   1   -8.47    8.33   2
  11   1  -1    4.38    8.75   1
 -11   1   1    1.81    8.23   2
  10  -1  -1   52.40    9.49   1
 -10   1   1   36.98   10.73   3
 -10  -1   1   36.09   10.07   2
 -10   1   1   31.12    9.76   2
  10   1  -1   39.78    8.76   1
  -9  -1   1   59.45    9.96   2
  -9   1   1   49.59    9.98   3
  -9   1   1   52.66    9.72   2
   9   1  -1   56.62    8.61   1
   9  -1  -1   67.30    9.13   1
   8   1  -1   43.64    7.15   1
   8  -1  -1   18.80    7.23   1
  -8  -1   1   10.21    8.45   2
  -8  -1   1   18.61    6.93   3
  -8   1   1   18.38    8.24   2
  -8   1   1   25.21    8.74   3
   7  -1  -1  356.31   18.06   1
  -7   1   1  396.19   20.70   3
  -7   1   1  370.00   21.87   2
  -7  -1   1  354.24   22.05   2
  -7  -1   1  402.76   19.81   3
   7   1  -1  404.94   18.26   1
   7   1  -1  343.04   22.21   4
  -6   1   1  189.78   11.76   3
   6   1  -1  166.53   12.42   4
  -6   1   1  151.38   12.15   2
  -6  -1   1  192.16   10.44   3
  -6  -1   1  170.09   12.57   2
   6   1  -1  172.32   10.00   1
   6  -1  -1  171.25    9.90   1
   5   1  -1   54.05    5.38   1
   5  -1  -1   55.96    5.38   1
  -5   1   1   40.41    6.25   2
  -5   1   1   31.78    6.01   3
  -5  -1   1   39.65    6.76   2
   5   1  -1   45.35    6.61   4
  -5  -1   1   46.23    4.75   3
  -4  -1   1   98.25    8.47   2
  -4   1   1  102.01    7.46   3
  -4  -1   1   96.17    6.50   1
   4  -1  -1  103.51    6.42   1
  -4  -1   1   97.02    6.47   3
   4   1  -1  110.66    8.35   4
  -4   1   1   90.34    8.14   2
  -3  -1   1  374.80   17.44   1
   3   1  -1  355.10   21.19   4
  -3  -1   1  403.14   21.44   2
   3  -1  -1  408.04   17.52   1
  -3   1   1  401.28   21.06   2
  -3   1   1  409.43   20.09   3
  -2  -1   1  311.53   17.24   2
  -2  -1   1  304.01   14.18   1
  -2   1   1  327.15   17.00   2
   2  -1  -1  311.98   14.09   1
   2   1  -1  346.43   15.62   3
  -2   1   1  322.00   16.25   3
   1   1  -1 1663.72   76.97   3
  -1  -1   1 1503.66   80.54   2
  -1   1   1 1633.36   76.53   3
   1  -1  -1 1746.91   68.06   1
   1   1  -1 1515.01   80.86   4
   0   1   1   11.70    1.69   3
   0   1  -1   10.47    1.70   3
   0  -1  -1   12.18    1.72   1
   0   1  -1   12.84    1.80   4
   0  -1   1   14.18    1.43   2
   0  -1   1   12.74    1.79   1
  -1  -1  -1  577.07   30.62   2
  -1   1  -1  565.54   29.14   3
   1  -1   1  619.31   25.92   1
  -1  -1  -1  609.49   25.94   1
  -1   1  -1  664.26   30.66   2
   1   1   1  606.15   30.80   4
   2  -1   1  754.79   31.14   1
   2   1   1  690.78   36.94   4
  -2  -1  -1  751.74   31.14   1
  -2   1  -1  734.69   36.63   2
  -2   1  -1  736.14   35.06   3
  -2  -1  -1  686.27   36.83   2
  -3  -1  -1  264.60   12.37   1
  -3   1  -1  249.69   13.89   3
  -3  -1  -1  253.10   14.71   2
   3   1   1  253.52   14.69   4
   3  -1   1  244.29   12.37   1
  -3   1  -1  255.70   14.24   2
  -3  -1  -1  275.00   12.81   3
  -4   1  -1  251.52   13.39   3
   4   1   1  240.29   11.83   1
  -4  -1  -1  259.17   12.30   3
   4  -1   1  231.41   11.82   1
   4   1   1  226.61   14.03   4
  -4   1  -1  222.88   13.67   2
  -4  -1  -1  237.46   14.14   2
   5  -1   1  131.57    8.23   1
   5   1   1  144.18    8.35   1
  -5   1  -1  123.46    9.41   2
  -5   1  -1  124.50    9.31   3
  -5  -1  -1  137.24    9.88   2
   5   1   1  134.90    9.80   4
  -5  -1  -1  133.73    7.95   3
   6  -1   1    0.77    5.47   1
  -6   1  -1    3.09    6.48   3
  -6  -1  -1    5.08    6.17   2
   6   1   1   16.55    5.81   1
  -6  -1  -1    7.61    5.05   3
  -6   1  -1   -3.40    5.50   2
   6   1   1    5.54    6.18   4
  -7  -1  -1   91.14    9.45   2
   7   1   1   96.24    9.91   4
  -7   1  -1   89.40    9.03   3
  -7  -1  -1   95.98    7.91   3
  -7   1  -1  100.39    9.25   2
   7   1   1   97.43    8.18   1
   7  -1   1  101.69    8.23   1
  -8  -1  -1   17.50    6.71   3
  -8  -1  -1   13.96    8.14   2
   8  -1   1   20.48    7.51   1
   8   1   1   16.73    7.11   1
  -8   1  -1   14.74    7.79   2
   8   1   1   29.56    8.54   4
  -8   1  -1   26.66    8.00   3
   9  -1   1    5.96    8.29   1
  -9   1  -1   -2.90    8.33   2
  -9  -1  -1   -4.90    8.36   2
  -9   1  -1   -1.71    8.51   3
   9   1   1    0.06    7.76   1
 -10   1  -1   -3.88    9.70   3
 -10  -1  -1   -3.03    8.90   2
 -10   1  -1   -1.47    8.50   2
  10  -1   1    8.96    9.05   1
  10   1   1   -2.45    8.11   1
  11   1   1   -3.37    8.50   1
 -11   1  -1    7.93    8.40   2
  11  -1   1    1.97    9.65   1
 -11  -1  -1   -5.06    8.25   2
 -12  -1  -1   15.80    9.13   2
 -12   1  -1   24.33    9.16   2
  12   1   1    1.24    9.69   1
 -13  -1  -1   84.66   12.96   2
 -13   1  -1  101.43   12.70   2
 -14   1  -1   15.98   10.35   2
 -13   2   1  203.64   16.56   2
 -13  -2   1  169.65   16.42   2
 -12  -2   1   25.16    9.64   2
 -12   2   1   15.76    9.19   2
 -11   2   1  144.65   13.98   3
 -11   2   1  129.65   12.87   2
  11   2  -1  145.98   12.02   1
 -11  -2   1  126.88   13.31   2
 -10  -2   1   63.57   10.83   2
 -10   2   1   72.55   11.99   3
  10  -2  -1   69.13    9.94   1
 -10   2   1   76.18   10.58   2
  10   2  -1   84.81    9.65   1
  10   2  -1   72.62   12.09   4
   9   2  -1   26.49    9.88   4
   9  -2  -1    5.20    8.13   1
  -9  -2   1   -1.99    8.89   2
  -9   2   1   12.27    8.51   2
   9   2  -1   14.71    7.48   1
  -8   2   1    2.89    7.54   2
  -8  -2   1    3.70    8.38   2
   8   2  -1   15.90    7.45   1
  -8   2   1   10.15    8.94   3
   8   2  -1    1.48    7.96   4
   8  -2  -1    6.57    7.19   1
  -7  -2   1  150.37    8.90   3
   7   2  -1  125.99    9.44   1
  -7   2   1  142.51   11.08   2
   7   2  -1  154.00   12.02   4
   7  -2  -1  136.93    9.54   1
  -7   2   1  138.98   11.47   3
  -7  -2   1  134.98   11.65   2
  -6   2   1   28.67    6.59   2
  -6  -2   1   22.69    7.09   2
  -6  -2   1   16.69    4.24   3
  -6  -2   1   28.61    5.87   1
   6   2  -1   28.66    7.07   4
   6  -2  -1   16.96    5.94   1
  -6   2   1   12.88    6.87   3
  -5  -2   1  448.01   21.88   1
  -5   2   1  522.38   25.26   3
  -5   2   1  486.80   26.00   2
   5   2  -1  487.04   26.68   4
  -5  -2   1  447.26   26.52   2
  -5  -2   1  515.36   23.58   3
   5  -2  -1  485.37   21.95   1
  -4  -2   1   43.10    6.53   2
   4  -2  -1   44.00    5.41   1
  -4   2   1   36.76    5.67   2
  -4  -2   1   41.23    5.13   1
  -4  -2   1   39.94    3.69   3
  -4   2   1   51.17    6.26   3
   4   2  -1   34.20    5.94   4
  -3  -2   1  287.22   14.09   1
   3  -2  -1  320.13   14.03   1
  -3   2   1  325.63   16.37   2
  -3  -2   1  297.07   16.98   2
   3   2  -1  263.91   16.65   4
  -3   2   1  299.27   16.12   3
   2  -2  -1  163.90    8.56   1
  -2  -2   1  139.55   10.06   2
  -2   2   1  158.94    9.42   2
   2   2  -1  156.61    7.89   3
  -2  -2   1  152.38    8.36   1
  -2   2   1  156.21    9.78   3
   2   2  -1  141.21    9.89   4
  -1   2   1   20.06    4.30   3
   1   2  -1   21.57    3.26   3
   1  -2  -1   21.61    3.89   1
  -1  -2   1   18.92    3.94   1
   1   2  -1   19.44    3.97   4
  -1  -2   1   16.03    4.16   2
  -1   2   1   20.25    2.59   2
   0   2  -1 2088.23   99.59   3
   0   2   1 2189.42   99.63   3
   0  -2   1 2028.10   88.51   1
  -1  -2  -1  276.04   13.96   2
  -1   2  -1  271.22   13.74   3
   1   2   1  239.51   14.31   4
  -2   2  -1   56.24    6.58   3
  -2  -2  -1   43.18    5.45   2
  -2  -2  -1   51.40    5.13   1
   2   2   1   50.25    5.79   4
  -2   2  -1   48.05    4.00   2
   2  -2   1   54.36    6.09   1
  -3   2  -1  197.39   11.81   3
  -3  -2  -1  210.56   10.44   1
  -3   2  -1  180.05   11.08   2
  -3  -2  -1  196.54   11.99   2
   3   2   1  211.90   12.28   4
   3  -2   1  204.14   10.43   1
  -4   2  -1  134.98    8.79   2
  -4   2  -1  144.28    9.80   3
  -4  -2  -1  152.67    9.88   2
   4   2   1  131.93    9.37   4
  -4  -2  -1  121.85    8.14   1
   4  -2   1  141.56    8.32   1
  -5  -2  -1  871.66   44.82   2
   5   2   1  806.72   44.72   4
  -5  -2  -1  792.21   37.59   1
   5  -2   1  883.75   37.57   1
  -5   2  -1  906.44   44.23   2
  -5   2  -1  888.35   42.49   3
   6   2   1   27.51    7.42   4
  -6   2  -1   27.64    7.47   3
  -6  -2  -1   31.68    5.98   1
  -6   2  -1   33.17    5.91   2
  -6  -2  -1   24.78    3.87   3
  -6  -2  -1   22.84    6.53   2
   6  -2   1   23.99    5.98   1
   6   2   1   40.32    6.40   1
  -7   2  -1   11.93    6.25   2
   7   2   1   -6.87    7.48   4
   7   2   1    2.67    6.71   1
  -7   2  -1    5.10    7.81   3
   7  -2   1   17.37    6.75   1
  -7  -2  -1   -2.37    4.10   3
  -7  -2  -1    2.10    7.00   2
  -8   2  -1   11.71    8.43   3
  -8  -2  -1   -2.27    7.73   2
  -8   2  -1   11.62    7.11   2
   8  -2   1    7.69    7.61   1
   8   2   1   11.44    7.59   4
   8   2   1    4.64    7.20   1
  -9   2  -1  211.19   16.10   3
  -9  -2  -1  199.08   16.20   2
   9   2   1  252.28   17.02   4
  -9   2  -1  214.74   15.67   2
   9   2   1  199.20   13.65   1
   9  -2   1  238.79   14.15   1
 -10   2  -1    2.60   10.31   3
  10   2   1   18.58   10.24   4
  10   2   1   22.98    8.30   1
  10  -2   1    9.34    8.96   1
 -10  -2  -1    1.79    8.71   2
 -10   2  -1    2.70    8.08   2
 -11   2  -1   55.00    9.73   2
  11  -2   1   38.04   10.11   1
 -11  -2  -1   35.55    9.65   2
  11   2   1   56.90    9.82   1
 -11   2  -1   56.42   11.94   3
 -12  -2  -1   18.03    9.83   2
  12   2   1    6.70    9.28   1
 -12   2  -1   13.73    9.29   2
 -13  -2  -1   48.07   11.61   2
 -13  -3   1    0.77   10.03   2
 -13   3   1   34.36   10.54   2
 -12   3   1    0.73    9.37   2
 -12  -3   1   10.58    9.41   2
 -12   3   1   19.12   12.79   3
  11   3  -1  227.51   18.35   4
 -11  -3   1  187.02   16.84   2
 -11   3   1  209.49   17.36   3
 -11   3   1  238.95   16.99   2
  11   3  -1  262.53   15.49   1
  10   3  -1   22.50    8.83   1
 -10  -3   1   52.05   10.15   2
  10  -3  -1   48.02   10.39   1
 -10   3   1   44.57    8.98   2
  10   3  -1   49.88   10.63   4
 -10   3   1   36.25   11.69   3
  -9   3   1  587.75   32.01   2
   9   3  -1  566.07   27.25   1
  -9  -3   1  541.29   32.86   2
   9  -3  -1  570.78   27.45   1
   9   3  -1  545.01   32.71   4
  -9   3   1  596.06   31.58   3
  -8   3   1   91.93   10.97   3
  -8  -3   1   62.50   10.18   2
  -8  -3   1   78.41    8.61   1
   8  -3  -1   77.40    9.76   1
   8   3  -1   77.32   10.89   4
  -8   3   1   80.75    9.43   2
   7   3  -1  123.97   11.19   4
  -7  -3   1  120.19    8.76   1
  -7   3   1  109.55   11.45   3
   7  -3  -1  103.72    9.74   1
  -7  -3   1   95.39   10.63   2
  -7   3   1   96.00    9.51   2
  -6   3   1   37.92    8.42   3
  -6   3   1   41.37    6.37   2
  -6  -3   1   36.37    7.43   2
   6   3  -1   55.52    8.10   4
   6  -3  -1   40.02    6.77   1
  -6  -3   1   47.19    6.62   1
  -5   3   1    5.51    5.35   2
   5  -3  -1   -3.85    5.95   1
  -5  -3   1    8.78    5.79   1
  -5  -3   1    1.39    6.58   2
  -5   3   1   13.47    7.00   3
   5   3  -1   -2.70    5.99   4
  -4  -3   1    4.27    4.93   1
  -4  -3   1   10.68    5.83   2
   4   3  -1    8.59    5.66   4
  -4   3   1    5.40    6.31   3
  -4   3   1    4.50    4.44   2
   4  -3  -1   11.80    5.50   1
   3  -3  -1  142.67    8.65   1
   3   3  -1  156.21   10.42   4
  -3   3   1  165.74    9.10   2
   3   3  -1  160.99    7.89   3
  -3  -3   1  149.74   10.22   2
  -3   3   1  146.65   10.14   3
  -3  -3   1  144.50    8.93   1
  -2  -3   1   76.15    6.38   2
   2   3  -1   66.58    6.55   4
   2   3  -1   65.67    4.86   3
  -2   3   1   56.18    6.63   3
  -2  -3   1   73.37    6.25   1
   2  -3  -1   71.42    6.06   1
  -2   3   1   55.95    4.84   2
   1  -3  -1   72.37    6.35   1
   1   3  -1   88.86    7.22   4
   1   3  -1   76.34    6.38   3
  -1  -3   1   95.41    6.72   1
  -1   3   1   94.28    7.34   3
  -1  -3   1   71.06    6.37   2
   0   3  -1 1339.62   62.28   3
   0   3   1 1189.69   62.09   3
   0  -3  -1 1370.57   55.51   1
   1   3   1   92.76    6.24   3
  -1   3  -1   83.41    7.40   3
   1   3   1   90.19    7.51   4
  -1  -3  -1   99.22    6.72   1
  -1  -3  -1   75.01    6.17   2
   1  -3   1   82.42    7.15   1
  -2   3  -1   52.18    6.53   3
  -2  -3  -1   53.76    5.57   2
   2   3   1   48.54    4.39   3
  -2  -3  -1   54.72    5.86   1
   2  -3   1   58.06    6.26   1
   2   3   1   64.18    6.28   4
  -3  -3  -1    4.56    4.90   2
  -3   3  -1    8.49    5.95   3
  -3  -3  -1    6.18    4.93   1
  -3   3  -1    8.48    2.78   2
   3  -3   1    4.85    5.65   1
   3   3   1   11.88    5.49   4
  -4  -3  -1   46.27    6.54   2
   4  -3   1   65.73    6.88   1
  -4  -3  -1   65.77    6.50   1
   4   3   1   65.87    7.05   4
  -4   3  -1   49.96    5.15   2
  -4   3  -1   60.45    7.66   3
  -5   3  -1  467.75   23.94   2
  -5   3  -1  442.99   24.04   3
  -5  -3  -1  447.31   24.91   2
   5   3   1  425.56   24.84   4
   5  -3   1  439.47   21.13   1
  -5  -3  -1  471.28   21.13   1
  -6   3  -1   41.18    8.24   3
  -6  -3  -1   28.38    7.11   2
  -6  -3  -1   45.71    6.64   1
  -6   3  -1   41.21    5.85   2
   6   3   1   34.74    7.09   4
   6  -3   1   57.17    7.81   1
  -7  -3  -1  474.49   22.48   1
  -7  -3  -1  424.44   26.35   2
   7  -3   1  443.42   22.36   1
   7   3   1  472.62   26.73   4
  -7   3  -1  475.74   25.55   2
  -7   3  -1  481.51   25.72   3
  -8   3  -1  -10.08    8.66   3
   8   3   1   -3.54    7.22   1
  -8  -3  -1    4.64    8.33   2
  -8   3  -1    2.21    6.67   2
   8   3   1   -4.10    8.17   4
  -9   3  -1  225.31   16.08   2
  -9  -3  -1  214.87   17.10   2
   9   3   1  238.13   14.90   1
   9   3   1  237.78   17.46   4
  -9   3  -1  248.16   17.20   3
   9  -3   1  243.10   15.13   1
  10  -3   1   -1.24    9.94   1
 -10   3  -1   24.51   11.06   3
 -10  -3  -1    5.31    8.88   2
 -10   3  -1   16.78    8.14   2
  10   3   1   13.05    8.30   1
  10   3   1   27.32    9.47   4
 -11   3  -1    9.52    8.53   2
 -11  -3  -1    9.38    9.29   2
  11  -3   1   11.64   10.75   1
  11   3   1   14.27   10.56   4
 -11   3  -1   -9.38   11.17   3
  11   3   1   10.34    8.70   1
 -12  -3  -1   36.43   10.25   2
 -12   3  -1   31.55    9.97   2
  12   3   1   27.65   10.22   1
 -13   3  -1   70.92   11.42   2
 -13  -3  -1   46.85   11.46   2
 -13  -4   1   95.47   13.44   2
 -12   4   1  106.78   15.69   3
  12   4  -1   99.30   14.25   4
  12   4  -1  120.65   12.13   1
 -12  -4   1   87.72   12.70   2
 -11   4   1   39.00    9.21   2
  11   4  -1   19.84    9.82   1
 -11  -4   1   29.71    9.43   2
  11   4  -1   40.54   10.62   4
 -11   4   1   40.30   11.94   3
 -10  -4   1   -1.30    8.23   2
  10  -4  -1   -5.72    9.09   1
 -10   4   1   11.62   11.63   3
  10   4  -1    8.14    8.67   1
  10   4  -1    5.41    9.77   4
 -10   4   1   -2.60    8.14   2
  -9   4   1  184.01   13.95   2
  -9  -4   1  194.95   12.97   1
   9  -4  -1  165.94   13.40   1
  -9   4   1  198.61   16.19   3
  -9  -4   1  165.03   15.31   2
   9   4  -1  192.88   15.82   4
   8   4  -1   52.47   10.42   4
  -8   4   1   42.09   10.51   3
   8  -4  -1   62.33    9.41   1
  -8   4   1   51.02    8.11   2
  -8  -4   1   33.75    9.41   2
   7  -4  -1   35.35    8.56   1
  -7   4   1   53.57   10.00   3
  -7  -4   1   42.09    8.87   2
  -7   4   1   48.48    7.27   2
  -7  -4   1   50.28    7.52   1
   7   4  -1   60.18    9.31   4
  -6  -4   1  159.03   10.50   1
  -6   4   1  161.86   10.66   2
   6  -4  -1  150.96   10.59   1
  -6   4   1  158.06   12.82   3
   6   4  -1  144.12   11.78   4
  -6  -4   1  142.90   11.96   2
  -5   4   1  364.27   18.37   2
  -5   4   1  316.09   19.19   3
   5   4  -1  355.83   19.84   4
   5  -4  -1  327.12   16.61   1
  -5  -4   1  315.25   19.43   2
  -5  -4   1  314.58   16.65   1
  -4  -4   1  666.23   33.37   2
   4   4  -1  643.69   33.70   4
  -4  -4   1  594.97   28.18   1
  -4   4   1  621.88   32.11   3
   4  -4  -1  591.93   27.90   1
  -3  -4   1  117.59    8.45   1
  -3  -4   1  113.58    8.89   2
  -3   4   1  133.32    9.66   3
   3   4  -1  100.08    9.30   4
   3   4  -1  117.62    7.14   3
   3  -4  -1  128.06    8.27   1
  -3   4   1  109.71    6.91   2
   2   4  -1  196.13   12.60   4
  -2   4   1  185.49   12.35   3
   2  -4  -1  222.88   11.18   1
   2   4  -1  214.43   11.10   3
  -2  -4   1  189.93   11.07   1
  -2  -4   1  205.26   12.01   2
   1  -4  -1   -0.39    5.16   1
   1   4  -1    3.80    5.18   4
  -1   4   1   -2.83    5.52   3
   1   4  -1    1.93    4.67   3
  -1  -4   1   -0.36    4.01   2
  -1  -4   1    1.20    5.40   1
   0  -4  -1 1439.89   63.27   1
   0   4   1 1566.83   70.94   3
   0   4  -1 1432.69   70.89   3
   1   4   1 2046.90   93.94   3
   1   4   1 2011.00   99.95   4
   1  -4   1 2010.06   83.97   1
  -1  -4  -1 1831.79   83.91   1
   2  -4   1  480.13   22.37   1
  -2  -4  -1  448.27   22.31   1
   2   4   1  539.24   24.01   3
   2   4   1  508.91   26.42   4
  -2  -4  -1  504.55   25.60   2
  -2   4  -1  442.49   24.99   3
   3  -4   1  267.18   14.11   1
  -3  -4  -1  272.28   14.08   1
   3   4   1  265.77   16.33   4
   3   4   1  281.74   13.85   3
  -3   4  -1  276.59   15.96   3
  -3  -4  -1  285.76   15.84   2
  -4  -4  -1    2.66    5.55   2
  -4   4  -1   14.38    7.45   3
  -4   4  -1    5.37    3.28   2
  -4  -4  -1    3.91    6.03   1
   4   4   1    2.53    6.24   4
   4  -4   1    7.48    6.46   1
   5  -4   1  176.95   11.25   1
  -5   4  -1  169.30   12.65   3
  -5  -4  -1  160.71   11.84   2
  -5  -4  -1  179.49   11.12   1
  -5   4  -1  171.47   10.46   2
   5   4   1  177.47   12.30   4
  -6  -4  -1   35.07    7.53   2
  -6   4  -1   55.82    6.10   2
  -6  -4  -1   50.64    7.28   1
   6   4   1   50.50    7.83   4
  -6   4  -1   60.98    9.51   3
   6  -4   1   53.54    8.40   1
   7   4   1   17.53    7.67   4
  -7   4  -1   17.95    9.40   3
  -7   4  -1   13.65    6.03   2
   7  -4   1   31.63    8.47   1
  -7  -4  -1   19.85    7.98   2
  -7  -4  -1   19.55    7.18   1
  -8  -4  -1   14.95    7.80   1
   8   4   1   20.06    9.36   4
  -8   4  -1   -3.79    6.55   2
   8  -4   1    7.74    8.80   1
  -8  -4  -1    5.10    8.15   2
  -8   4  -1   12.97    9.89   3
  -9   4  -1  232.19   15.86   2
   9   4   1  235.06   17.39   4
  -9  -4  -1  259.43   17.71   2
   9  -4   1  225.45   15.29   1
  -9   4  -1  223.24   17.73   3
   9   4   1  239.88   15.13   1
  10   4   1  124.98   13.72   4
 -10   4  -1  139.45   12.32   2
  10  -4   1  155.62   12.97   1
 -10  -4  -1  137.68   13.24   2
  10   4   1  135.71   12.16   1
 -10   4  -1  151.06   15.19   3
 -11   4  -1  145.83   12.84   2
  11   4   1  125.46   12.68   1
  11  -4   1  146.18   13.66   1
 -11  -4  -1  132.06   13.78   2
  11   4   1  160.71   14.25   4
 -11   4  -1  151.99   15.54   3
 -12  -4  -1   12.54    9.79   2
 -12   4  -1   28.61   13.19   3
  12   4   1    6.22   11.47   4
  12   4   1   34.15   10.46   1
  13   4   1   35.18   11.58   1
  13   4   1   30.12   13.62   4
 -13  -4  -1   39.24   11.03   2
 -13   5   1   20.69   15.48   3
 -13  -5   1   34.95   11.22   2
  13   5  -1  -10.30   12.24   4
 -12   5   1   56.82   15.05   3
  12   5  -1   26.50   11.64   1
 -12  -5   1   28.61   10.31   2
  12   5  -1   52.62   11.82   4
 -11  -5   1   17.33    9.34   2
  11   5  -1   -5.33   10.61   4
  11   5  -1   12.45    9.99   1
 -11   5   1   15.14   11.93   3
 -10   5   1  192.59   16.78   3
 -10  -5   1  205.96   13.94   1
  10   5  -1  187.82   16.04   4
 -10  -5   1  169.46   15.05   2
  -9  -5   1  111.37   13.02   2
   9   5  -1  138.35   13.72   4
  -9   5   1  164.71   15.16   3
   9  -5  -1  134.65   12.37   1
  -9  -5   1  157.88   11.74   1
   8  -5  -1   31.07    9.40   1
  -8  -5   1   33.53    8.46   1
  -8   5   1   28.39   11.12   3
   8   5  -1   20.66    9.66   4
  -8  -5   1   24.63    9.48   2
  -8   5   1   31.51    7.18   2
  -7   5   1   69.76    7.30   2
   7   5  -1   33.28    8.93   4
   7  -5  -1   28.07    8.83   1
  -7   5   1   61.29   10.80   3
  -7  -5   1   54.62    9.17   2
  -7  -5   1   55.66    8.54   1
  -6  -5   1   -4.25    7.24   1
   6  -5  -1   -4.09    7.61   1
  -6   5   1    3.84    5.06   2
  -6  -5   1    3.28    7.41   2
   6   5  -1   14.42    7.84   4
  -5  -5   1  247.40   16.10   2
  -5   5   1  275.72   14.34   2
  -5  -5   1  244.72   14.26   1
  -5   5   1  269.56   16.94   3
   5   5  -1  253.31   16.84   4
   5  -5  -1  251.73   14.34   1
  -4  -5   1   23.16    6.43   2
  -4  -5   1   18.70    6.59   1
   4   5  -1   13.50    7.53   4
   4  -5  -1   24.45    6.87   1
  -4   5   1   17.40    3.30   2
   4   5  -1   17.39    3.98   3
  -4   5   1   35.05    8.37   3
   3  -5  -1   68.90    7.84   1
  -3  -5   1   68.24    7.66   1
  -3  -5   1   66.25    6.94   2
   3   5  -1   50.39    7.55   4
   3   5  -1   62.33    5.66   3
  -3   5   1   33.42    8.20   3
  -2   5   1  242.44   14.60   3
   2   5  -1  252.39   15.04   4
  -2  -5   1  224.62   13.75   2
   2   5  -1  253.70   13.35   3
   2  -5  -1  235.88   13.11   1
  -2  -5   1  222.72   13.17   1
  -1  -5   1    9.28    6.44   1
  -1   5   1   10.19    5.99   3
   1  -5  -1    1.93    6.00   1
   1   5  -1   10.22    5.53   3
   1   5  -1    6.51    6.02   4
  -1  -5   1    5.35    4.01   2
   0  -5   1  369.31   17.89   2
   0   5  -1  348.89   18.60   3
   0   5   1  360.12   18.56   3
   0  -5  -1  300.78   16.95   1
  -1   5  -1  626.94   31.36   3
  -1  -5  -1  677.67   31.87   2
   1   5   1  592.94   33.12   4
  -1  -5  -1  612.02   28.15   1
   1  -5   1  572.82   28.00   1
   1   5   1  631.73   30.77   3
   2   5   1  187.66   12.41   4
  -2   5  -1  187.07   12.53   3
  -2  -5  -1  192.70   11.27   1
   2  -5   1  181.96   11.23   1
   2   5   1  179.49   10.74   3
  -2  -5  -1  163.99   11.10   2
  -3  -5  -1    5.55    6.77   1
   3  -5   1    5.32    6.48   1
   3   5   1    8.66    4.82   3
  -3   5  -1    7.91    7.73   3
  -3  -5  -1    8.49    5.20   2
   3   5   1   -1.82    6.18   4
  -4  -5  -1  247.35   14.02   1
  -4  -5  -1  258.06   15.47   2
   4  -5   1  260.87   14.09   1
  -4   5  -1  261.13   16.09   3
   4   5   1  238.46   16.13   4
   5  -5   1   39.45    7.80   1
  -5  -5  -1   31.20    6.95   2
  -5   5  -1   35.97    4.75   2
   5   5   1   23.23    7.99   4
  -5  -5  -1   40.50    8.20   1
  -5   5  -1   42.37    9.51   3
   6  -5   1   55.54    9.01   1
  -6   5  -1   57.81    5.94   2
   6   5   1   40.90    9.00   4
  -6   5  -1   48.15   10.21   3
  -6  -5  -1   56.97    8.63   1
  -6  -5  -1   57.53    8.22   2
   7   5   1  139.17   12.16   4
   7  -5   1  123.52   11.39   1
  -7  -5  -1  138.38   12.01   2
  -7   5  -1  137.05    9.75   2
  -7  -5  -1  138.45   11.12   1
  -7   5  -1  144.11   13.68   3
  -8  -5  -1    8.51    8.33   2
   8   5   1   19.26    8.97   4
   8  -5   1    3.29    9.60   1
  -8   5  -1   21.32   10.53   3
  -8  -5  -1   13.51    7.75   1
   9   5   1   70.49   10.83   4
  -9  -5  -1   63.07   10.37   2
   9  -5   1   39.68   10.80   1
  -9  -5  -1   70.03   10.03   1
  -9   5  -1   52.09   12.28   3
 -10  -5  -1  145.97   13.83   2
  10   5   1  154.46   12.54   1
  10  -5   1  136.87   13.53   1
  10   5   1  149.97   14.47   4
 -10   5  -1  160.59   15.57   3
 -11  -5  -1   12.34    9.87   2
  11   5   1   18.68   11.18   4
  11   5   1    8.08    9.76   1
 -11   5  -1    6.96   12.33   3
  12   5   1   18.46   11.20   4
 -12   5  -1    8.00   13.17   3
  12   5   1   16.70   10.80   1
 -12  -5  -1    5.57    9.95   2
  12   6  -1   -0.06   11.73   4
  12   6  -1    9.31   11.19   1
 -12   6   1    7.78   14.10   3
 -12  -6   1   32.00   10.69   2
  11   6  -1   -1.42   10.93   4
 -11  -6   1   22.67    9.49   2
 -11  -6   1   -0.17    9.92   1
 -11   6   1   -2.02   12.49   3
 -10  -6   1   45.07    9.91   2
 -10  -6   1   43.03    9.84   1
 -10   6   1   16.83   11.80   3
  10   6  -1   47.46   11.33   4
   9  -6  -1    6.16   10.10   1
  -9  -6   1    4.79    8.43   2
  -9   6   1   -4.11   11.78   3
  -9  -6   1    0.04    7.44   1
   9   6  -1    5.49    9.48   4
   8   6  -1  114.35   12.15   4
  -8   6   1  121.35   14.00   3
  -8  -6   1  112.19   11.84   2
   8  -6  -1  111.23   11.31   1
  -8  -6   1  110.51   10.92   1
  -7  -6   1   69.91   10.30   2
   7   6  -1   97.43   11.49   4
   7  -6  -1   73.05   10.40   1
  -7  -6   1   89.41   10.16   1
  -7   6   1   71.31   12.74   3
  -6  -6   1  136.66   11.88   2
  -6   6   1  145.67   13.99   3
   6  -6  -1  126.23   11.25   1
   6   6  -1  115.95   12.39   4
  -6  -6   1  144.79   11.06   1
   5  -6  -1   70.11    9.38   1
  -5   6   1   58.78   11.22   3
  -5  -6   1   73.91    9.05   2
   5   6  -1   96.53   10.58   4
  -5  -6   1   78.59    9.13   1
  -4  -6   1  405.46   19.57   1
   4   6  -1  383.46   22.71   4
  -4  -6   1  361.77   21.44   2
   4  -6  -1  334.99   19.16   1
   4   6  -1  388.05   19.21   3
  -4   6   1  381.00   21.92   3
   3   6  -1   -2.42    6.70   4
  -3   6   1    7.26    7.82   3
   3   6  -1    2.15    5.36   3
   3  -6  -1   -1.53    7.19   1
  -2  -6   1  261.84   14.42   1
   2   6  -1  255.87   14.50   3
  -2  -6   1  240.97   14.40   2
   2   6  -1  257.40   16.18   4
  -2   6   1  240.98   15.45   3
   2  -6  -1  244.75   14.14   1
  -1  -6   1   22.16    4.41   2
   1   6  -1   15.66    6.68   4
  -1  -6   1   18.65    7.39   1
  -1   6   1    9.35    7.13   3
   1   6  -1   16.35    6.56   3
   1  -6  -1   26.11    7.13   1
   0   6  -1    2.84    6.61   3
   0  -6   1   -0.25    3.19   2
   0   6  -1   -2.00    6.60   4
   0  -6   1    6.43    6.92   1
   0   6   1   -3.83    6.53   3
   0  -6  -1   -0.94    6.87   1
  -1   6  -1  257.42   16.41   3
  -1  -6  -1  303.38   15.41   1
   1   6   1  252.39   15.58   3
  -1  -6  -1  307.23   15.43   2
   1   6   1  274.13   17.27   4
   1  -6   1  270.25   15.08   1
  -2  -6  -1  457.59   23.68   1
   2  -6   1  479.12   23.57   1
   2   6   1  534.35   27.87   4
  -2  -6  -1  518.68   26.26   2
  -2   6  -1  476.97   26.31   3
  -3  -6  -1  190.12   12.58   2
  -3   6  -1  195.86   13.92   3
   3   6   1  204.79   11.76   3
   3   6   1  188.12   13.71   4
  -3  -6  -1  188.78   12.56   1
   3  -6   1  219.46   13.04   1
   4   6   1  396.51   23.61   4
  -4  -6  -1  368.97   20.15   1
  -4  -6  -1  429.75   22.80   2
   4   6   1  422.26   20.10   3
  -4   6  -1  386.16   22.92   3
   4  -6   1  389.88   20.30   1
   5  -6   1   56.35    9.37   1
   5   6   1   70.46   10.03   4
  -5  -6  -1   61.93    8.93   1
  -5  -6  -1   49.70    8.17   2
  -5   6  -1   75.01   11.23   3
   6   6   1  204.92   15.08   4
   6  -6   1  202.54   13.34   1
  -6  -6  -1  194.33   13.95   2
  -6  -6  -1  195.88   13.17   1
  -6   6  -1  161.48   15.07   3
  -7   6  -1   65.39   11.97   3
   7   6   1   46.88    9.81   4
  -7  -6  -1   39.69    9.23   2
   7  -6   1   47.35   10.07   1
  -7  -6  -1   58.55    9.71   1
  -8   6  -1   27.16   11.76   3
   8  -6   1   -6.62   10.09   1
  -8  -6  -1   18.76    8.32   1
   8   6   1   35.46    8.84   4
  -8  -6  -1   26.45    8.90   2
  -9   6  -1   12.37   11.82   3
   9  -6   1    7.39   10.23   1
  -9  -6  -1   -0.34    8.11   1
   9   6   1   -0.37    8.85   4
  10  -6   1   41.77   11.45   1
 -10   6  -1   21.67   12.43   3
 -10  -6  -1   46.62    9.74   1
 -10  -6  -1   42.88    9.90   2
  10   6   1   26.75   10.63   4
 -11  -6  -1   64.43   11.44   2
 -11   6  -1   50.14   13.93   3
  11   6   1   72.01   11.53   1
  11   6   1   63.83   12.06   4
  12   6   1    6.95   12.09   4
  12   6   1   -8.52   11.20   1
 -12   6  -1   18.43   13.99   3
 -12  -6  -1   16.00    9.97   2
 -11   7   1   -2.58   13.44   3
 -11  -7   1   27.57   10.22   2
 -11  -7   1    5.41   10.06   1
  11   7  -1   -5.06   10.85   4
  10   7  -1   92.17   13.94   4
 -10   7   1  157.84   15.83   3
 -10  -7   1  140.88   13.47   2
 -10  -7   1  135.32   12.46   1
   9   7  -1   51.90   10.26   4
  -9   7   1   55.11   13.19   3
  -9  -7   1   59.65    9.95   2
   9  -7  -1   53.20   11.38   1
  -9  -7   1   49.25    9.75   1
  -8  -7   1   71.51   10.00   2
   8   7  -1   42.11    9.67   4
   8  -7  -1   37.06   10.32   1
  -8   7   1   65.90   12.65   3
  -8  -7   1   59.72   10.13   1
  -7   7   1   32.53   11.71   3
  -7  -7   1   18.80    8.88   1
   7   7  -1   22.00    9.39   4
  -7  -7   1    9.70    8.19   2
   7  -7  -1   16.58    9.37   1
  -6  -7   1   -0.45    9.12   1
  -6  -7   1    2.83    7.65   2
  -6   7   1   -1.21   10.57   3
   6  -7  -1   10.80    9.64   1
   6   7  -1    8.78    9.58   4
  -5   7   1   27.83   10.79   3
  -5  -7   1   17.12    8.90   1
   5   7  -1   15.34    9.44   4
  -5  -7   1   20.90    7.27   2
   5  -7  -1   28.75    9.38   1
  -4   7   1   -9.36    9.58   3
  -4  -7   1   -2.03    6.10   2
   4   7  -1    9.96    8.68   4
  -4  -7   1   -0.27    8.32   1
   4  -7  -1    7.36    8.55   1
   3   7  -1  153.01   10.21   3
  -3  -7   1  145.20   10.60   2
  -3   7   1  139.27   12.74   3
  -3  -7   1  148.45   12.09   1
   3   7  -1  149.34   12.24   4
   3  -7  -1  120.95   11.39   1
   2  -7  -1  167.16   12.46   1
  -2   7   1  169.20   13.64   3
  -2  -7   1  197.39   11.66   2
   2   7  -1  187.90   12.49   3
  -2  -7   1  189.76   13.14   1
   2   7  -1  181.59   13.74   4
  -1  -7   1  519.33   25.63   2
   1   7  -1  501.99   25.75   3
   1   7  -1  463.36   27.80   4
  -1  -7   1  522.18   24.36   1
   1  -7  -1  460.52   24.05   1
  -1   7   1  465.61   26.23   3
   0   7  -1  145.77   11.14   3
   0  -7   1  122.21   11.09   1
   0   7  -1  159.44   11.93   4
   0  -7  -1  129.88   11.03   1
   0   7   1  125.90   10.80   3
   1   7   1  428.23   22.44   3
  -1  -7  -1  447.68   22.18   2
   1  -7   1  384.85   21.08   1
  -1   7  -1  435.39   23.25   3
   1   7   1  377.81   24.20   4
  -2  -7  -1   77.11    9.64   1
  -2  -7  -1   92.75    7.32   2
  -2   7  -1   71.51   10.00   3
   2   7   1   85.02    9.51   4
   2   7   1   76.66    8.36   3
   2  -7   1   56.73    9.33   1
  -3  -7  -1   78.73    7.80   2
   3   7   1   77.21    8.10   3
  -3   7  -1   66.61   10.37   3
   3   7   1   78.02   10.04   4
  -3  -7  -1   81.45    9.83   1
   3  -7   1   65.48    9.62   1
   4  -7   1   24.80    9.53   1
   4   7   1   31.46    8.61   4
  -4  -7  -1   34.16    7.02   2
  -4  -7  -1   29.08    8.85   1
  -4   7  -1   24.74    9.99   3
   5   7   1  103.80   11.97   4
   5  -7   1   87.15   10.99   1
  -5  -7  -1   77.21    9.89   2
  -5   7  -1   99.22   12.34   3
  -5  -7  -1   94.26   10.83   1
   6   7   1  255.73   19.54   4
  -6  -7  -1  319.16   19.03   2
  -6   7  -1  279.84   19.87   3
  -6  -7  -1  294.19   17.38   1
   6  -7   1  297.11   17.08   1
   7  -7   1  236.19   16.07   1
  -7  -7  -1  255.04   15.71   1
   7   7   1  231.70   17.60   4
  -7  -7  -1  247.83   17.13   2
  -7   7  -1  232.76   18.39   3
   8  -7   1   95.96   11.58   1
  -8  -7  -1   91.91   11.00   2
  -8   7  -1   77.25   13.30   3
  -8  -7  -1   85.84   10.95   1
   8   7   1   91.54   11.25   4
   9  -7   1    0.42   10.20   1
  -9  -7  -1   -2.43    8.89   2
  -9   7  -1    9.91   12.21   3
   9   7   1   -0.14    8.03   4
  -9  -7  -1   18.02    8.86   1
 -10  -7  -1   18.38    9.47   1
  10  -7   1   12.33   11.15   1
 -10  -7  -1   15.00    9.48   2
  10   7   1   28.30   10.44   4
 -10   7  -1    7.96   12.48   3
 -11  -7  -1   45.35   10.97   2
 -11  -7  -1   39.32   10.99   1
  11   7   1   40.13   11.79   4
 -11   7  -1   19.56   14.38   3
 -11  -8   1   15.19   11.06   1
 -11   8   1   -2.33   14.63   3
  11   8  -1   29.81   12.40   4
 -11  -8   1   37.35   11.08   2
 -10  -8   1   13.67   10.20   2
  10   8  -1    5.13   10.21   4
 -10  -8   1   18.08    9.98   1
 -10   8   1    1.69   13.53   3
  -9   8   1   90.97   14.22   3
  -9  -8   1   72.28   11.29   1
  -9  -8   1   98.95   11.74   2
   9   8  -1   97.72   11.79   4
  -8  -8   1   37.24    9.19   2
  -8   8   1   29.18   11.58   3
   8  -8  -1   39.13   11.22   1
   8   8  -1   27.91    9.39   4
  -8  -8   1   47.01   10.60   1
  -7   8   1  106.37   13.96   3
   7  -8  -1  112.87   12.30   1
  -7  -8   1   94.08   11.34   1
  -7  -8   1  101.25   10.84   2
   7   8  -1   96.97   12.14   4
  -6  -8   1  130.89   11.53   2
   6   8  -1  130.97   13.85   4
   6  -8  -1  123.83   12.39   1
  -6  -8   1  117.76   11.95   1
  -6   8   1  142.04   14.56   3
  -5   8   1   55.88   12.11   3
   5  -8  -1   60.45   10.28   1
  -5  -8   1   69.70   10.42   1
   5   8  -1   82.52   11.75   4
  -5  -8   1   71.04    8.93   2
  -4  -8   1  343.01   19.09   1
  -4  -8   1  328.98   19.58   2
  -4   8   1  331.43   21.33   3
   4   8  -1  304.85   21.27   4
   4  -8  -1  332.20   18.78   1
   3  -8  -1  176.95   13.38   1
   3   8  -1  167.89   14.06   4
  -3  -8   1  180.02   12.24   2
  -3  -8   1  177.20   13.75   1
  -3   8   1  174.91   14.59   3
   2   8  -1   41.86    9.03   4
  -2   8   1   41.66    9.74   3
   2   8  -1   60.60    9.31   3
  -2  -8   1   47.99    9.82   1
   2  -8  -1   34.74    9.70   1
   1   8  -1    1.25    8.52   3
   1   8  -1   12.84    8.13   4
  -1   8   1    8.14    8.73   3
   1  -8  -1    6.05    9.09   1
  -1  -8   1   22.16    9.43   1
   0   8   1   98.50   10.34   3
   0   8  -1  112.02   10.53   3
   0   8  -1   90.90   10.60   4
   0  -8  -1   95.55   10.91   1
   0  -8   1   77.75   11.00   1
   0   8   1   94.13   11.04   4
   1  -8   1    1.76    9.09   1
   1   8   1   -3.04    8.25   4
  -1   8  -1   12.21    8.90   3
  -1  -8  -1    1.60    9.53   1
   1   8   1   -2.18    8.45   3
   2   8   1    2.37    7.97   3
  -2   8  -1    8.29    9.37   3
   2  -8   1   -7.93    9.19   1
   2   8   1   -7.54    7.76   4
  -2  -8  -1   13.96    9.51   1
   3   8   1  134.74   12.94   4
  -3   8  -1  157.19   13.78   3
  -3  -8  -1  133.21   12.33   1
   3  -8   1  139.11   12.40   1
  -3  -8  -1  148.75   10.56   2
  -4  -8  -1   20.07    6.59   2
   4  -8   1   16.32    9.41   1
  -4   8  -1   23.57   11.06   3
   4   8   1   10.17    8.82   4
  -4  -8  -1   14.65    9.56   1
  -5  -8  -1  104.66   11.31   1
   5   8   1  110.45   12.57   4
  -5   8  -1   98.32   13.20   3
  -5  -8  -1   92.02    9.92   2
   5  -8   1  115.25   11.78   1
  -6  -8  -1    4.22    8.89   1
  -6   8  -1    7.70   11.21   3
   6  -8   1    1.34   10.20   1
  -6  -8  -1   23.87    8.09   2
   6   8   1    3.09    9.26   4
   7   8   1    4.29    9.35   4
  -7   8  -1   -4.34   10.88   3
  -7  -8  -1    1.15    7.71   2
   7  -8   1   13.33    9.93   1
  -7  -8  -1    7.96    9.79   1
   8  -8   1   -8.08    9.79   1
   8   8   1   10.49    9.41   4
  -8  -8  -1   14.78   10.23   1
  -8   8  -1  -12.30   11.84   3
  -8  -8  -1   16.49    8.50   2
   9   8   1   -8.75    8.10   4
   9  -8   1   -4.59   11.10   1
  -9   8  -1    1.12   12.53   3
  -9  -8  -1   -1.59    9.42   1
  -9  -8  -1   29.71    8.81   2
 -10  -8  -1    0.65   10.10   1
 -10   8  -1    9.95   13.51   3
  10   8   1   18.66   10.08   4
 -10  -8  -1   17.02    9.45   2
 -11  -8  -1   78.84   11.91   2
 -11   8  -1   39.99   15.36   3
  11   8   1   78.18   13.41   4
 -11  -8  -1   44.49   12.22   1
  10   9  -1   64.15   11.96   4
 -10   9   1   65.37   15.62   3
 -10  -9   1   53.55   12.70   1
 -10  -9   1   71.34   12.23   2
  -9  -9   1    5.64   11.20   1
  -9  -9   1    9.15    9.28   2
   9   9  -1    1.72    9.33   4
  -9   9   1   11.44   13.17   3
  -8  -9   1   22.25   10.70   1
   8   9  -1   17.92    9.82   4
  -8  -9   1   60.00   10.32   2
  -8   9   1   53.20   12.69   3
   8  -9  -1   39.17   11.87   1
  -7   9   1   11.75   11.61   3
  -7  -9   1   14.11    8.78   2
   7   9  -1   21.68    9.93   4
   7  -9  -1    4.88   10.34   1
  -7  -9   1   18.51    9.73   1
  -6  -9   1   30.41   10.21   1
   6   9  -1   16.75    9.78   4
  -6  -9   1   34.84    9.05   2
   6  -9  -1   28.16   10.26   1
  -6   9   1   22.90   10.94   3
  -5  -9   1   19.73   10.02   1
   5  -9  -1   40.16   10.58   1
   5   9  -1   21.34   10.63   4
  -5   9   1   20.25   10.74   3
  -4  -9   1   12.34   10.24   1
   4   9  -1   18.47    9.46   4
  -4   9   1   21.95   10.43   3
   4  -9  -1   36.08   10.62   1
   3   9  -1  257.54   17.46   4
   3  -9  -1  231.26   15.93   1
  -3  -9   1  246.58   16.51   1
  -3   9   1  207.89   16.91   3
  -2   9   1  169.88   15.44   3
   2   9  -1  213.10   15.00   3
   2   9  -1  227.09   16.23   4
   2  -9  -1  207.68   15.36   1
  -2  -9   1  195.99   14.97   1
   1   9  -1  728.25   35.61   3
  -1  -9   1  705.39   33.30   1
  -1   9   1  684.79   35.85   3
   1  -9  -1  658.30   32.89   1
   1   9  -1  609.38   37.77   4
   0  -9   1  316.13   19.00   1
   0  -9  -1  308.11   18.93   1
   0   9   1  320.55   20.81   4
   0   9   1  308.98   19.60   3
   0   9  -1  315.04   19.53   3
   0   9  -1  311.52   20.64   4
   1  -9   1  193.57   15.29   1
  -1  -9  -1  207.66   15.54   1
  -1   9  -1  217.55   16.36   4
   1   9   1  226.91   14.96   3
   1   9   1  225.83   16.67   4
  -1   9  -1  193.52   15.66   3
   2  -9   1   -0.30    9.79   1
   2   9   1    0.79    8.34   4
  -2   9  -1    0.94    9.61   3
  -2  -9  -1    6.61   10.34   1
   2   9   1   13.71    9.11   3
   3   9   1   -5.00    8.20   4
  -3   9  -1    5.66   10.37   3
  -3  -9  -1  -11.31    9.82   1
   3  -9   1    9.31   10.33   1
  -4  -9  -1   51.69   10.71   1
  -4   9  -1   52.24   11.60   3
   4  -9   1   43.73   10.41   1
   4   9   1   54.78   10.01   4
   5   9   1    2.19    9.48   4
  -5   9  -1  -10.07   10.17   3
  -5  -9  -1    6.77    9.35   1
  -6  -9  -1  118.19   10.96   2
  -6  -9  -1  113.87   12.14   1
   6  -9   1  119.46   12.54   1
  -6   9  -1  115.78   14.12   3
   6   9   1  121.13   13.44   4
  -7  -9  -1   10.39    9.92   1
  -7   9  -1   17.84   12.07   3
   7   9   1   28.00   10.18   4
  -7  -9  -1   23.07    8.60   2
   7  -9   1   24.26   11.46   1
   8  -9   1  126.99   14.16   1
  -8  -9  -1  124.76   13.85   1
   8   9   1  124.29   13.60   4
  -8   9  -1  122.54   15.47   3
  -8  -9  -1  125.30   12.52   2
  -9  -9  -1    6.51    9.14   2
  -9   9  -1   23.79   13.47   3
  -9  -9  -1  -11.51   10.72   1
   9  -9   1    9.61   12.40   1
   9   9   1   -5.27    9.22   4
 -10  -9  -1   17.97   10.19   2
 -10   9  -1   -3.66   14.73   3
 -10  -9  -1   12.90   10.68   1
  10   9   1   22.76   10.46   4
  -9 -10   1    9.63   12.11   1
   9  10  -1   33.20   10.91   4
  -9  10   1   28.99   14.46   3
  -8 -10   1   73.45   12.75   1
   8  10  -1   73.49   11.77   4
  -8  10   1   63.91   14.55   3
   8 -10  -1   80.86   13.53   1
   7  10  -1   10.06   10.20   4
  -7  10   1    7.25   12.54   3
   7 -10  -1    8.01   11.61   1
  -7 -10   1   18.11   10.61   1
   6 -10  -1   67.39   12.48   1
  -6  10   1   66.63   13.14   3
   6  10  -1   33.88   11.09   4
  -6 -10   1   54.94   11.68   1
   5 -10  -1    5.11   11.30   1
   5  10  -1    1.99   10.49   4
  -5  10   1   18.21   11.11   3
  -5 -10   1    7.99    9.92   1
   4  10  -1   75.50   11.88   4
   4 -10  -1  128.58   12.92   1
  -4  10   1  104.52   13.54   3
  -4 -10   1  104.69   12.49   1
   3 -10  -1   98.18   12.82   1
   3  10  -1   99.16   11.72   4
  -3  10   1   87.29   12.60   3
  -3 -10   1  126.83   13.23   1
  -2 -10   1   51.43   11.48   1
   2  10  -1   46.44    9.55   4
  -2  10   1   33.31   10.44   3
   2 -10  -1   24.18   10.95   1
  -1  10   1    7.59    8.91   4
   1  10  -1   -4.59    8.22   4
   1 -10  -1   -7.34   10.54   1
   1  10  -1    0.79   10.30   3
  -1  10   1    0.39    9.83   3
  -1 -10   1   -2.41   10.20   1
   0  10   1   11.41    9.71   3
   0 -10  -1    7.25   10.37   1
   0  10   1   -0.57    8.50   4
   0  10  -1    5.69    8.91   4
   0  10  -1   35.46   10.27   3
   0 -10   1   -3.58   10.59   1
  -1 -10  -1    9.17   10.38   1
   1  10   1    0.00    8.55   4
  -1  10  -1   -2.51    9.40   3
   1  10   1    1.50    9.10   3
   1 -10   1   -4.09   10.07   1
  -1  10  -1   -9.65    8.77   4
  -2  10  -1   35.92   10.35   3
  -2 -10  -1   29.22   11.09   1
   2 -10   1   51.46   11.26   1
   2  10   1   49.88    9.47   4
   3  10   1  113.68   12.36   4
  -3 -10  -1  136.34   13.17   1
   3 -10   1  112.85   12.79   1
  -3  10  -1  116.94   13.10   3
  -4  10  -1  123.94   14.01   3
  -4 -10  -1  127.14   13.20   1
   4  10   1  126.45   12.96   4
   4 -10   1  114.74   13.30   1
   5  10   1   64.38   11.41   4
  -5  10  -1   80.59   12.99   3
  -5 -10  -1   70.40   11.15   1
   5 -10   1   60.05   11.76   1
   6  10   1   -8.60   10.20   4
  -6 -10  -1   14.18   10.60   1
   6 -10   1   -4.33   10.79   1
  -6  10  -1    5.38   11.90   3
   7  10   1    4.41   10.58   4
   7 -10   1    9.94   11.32   1
  -7 -10  -1   -5.49   10.36   1
  -7  10  -1    6.08   12.16   3
  -8  10  -1   28.20   13.97   3
   8 -10   1   30.91   12.96   1
  -8 -10  -1   31.03   11.89   1
   8  10   1   12.12   10.30   4
  -7  11   1  -14.82   12.95   3
   7 -11  -1    1.94   12.95   1
   7  11  -1   -1.76   11.23   4
  -7 -11   1   20.95   11.88   1
  -6  11   1   40.79   12.78   3
   6  11  -1   12.15   10.96   4
   6 -11  -1   26.12   12.41   1
  -6 -11   1   19.38   11.60   1
   5  11  -1    6.63   10.50   4
  -5 -11   1    9.57   11.36   1
  -5  11   1   18.71   12.90   3
   5 -11  -1   28.12   12.72   1
   4 -11  -1   21.70   11.83   1
   4  11  -1   29.29   10.23   4
  -4 -11   1    9.64   11.14   1
  -4  11   1   11.24   11.47   3
   3 -11  -1   12.51   11.59   1
   3  11  -1    7.07    8.89   4
  -3 -11   1   23.60   11.57   1
  -3  11   1    0.24   10.75   3
  -2 -11   1  137.49   14.30   1
  -2  11   1  134.09   14.17   3
   2  11  -1  116.29   13.15   4
   2 -11  -1  122.46   13.84   1
   1  11  -1   -0.47    8.21   4
  -1 -11   1    7.74   10.97   1
   1 -11  -1    8.30   10.80   1
  -1  11   1    2.91    9.09   4
  -1  11   1   -2.23   10.42   3
   0  11  -1  331.19   21.09   3
   0  11   1  315.11   20.24   3
   0 -11   1  328.49   20.10   1
   0  11  -1  281.11   21.09   4
   0  11   1  309.02   21.68   4
   0 -11  -1  311.82   20.17   1
  -1  11  -1   -1.62    8.73   4
   1  11   1    1.43    9.21   4
  -1 -11  -1    3.27   11.58   1
  -1  11  -1    9.03   10.68   3
   1 -11   1    4.45   10.92   1
  -2  11  -1   13.73   11.00   3
  -2 -11  -1   -2.26   11.31   1
   2 -11   1    6.06   11.64   1
   2  11   1    0.60    8.73   4
  -2  11  -1    3.08    9.15   4
  -3 -11  -1  -14.41   11.14   1
   3 -11   1    5.09   11.79   1
   3  11   1   -5.81    8.93   4
  -3  11  -1   -5.06   10.63   3
  -4  11  -1   60.22   11.91   3
  -4 -11  -1   33.83   12.03   1
   4  11   1   55.14   10.50   4
   4 -11   1   74.52   13.30   1
   5  11   1   34.54   11.29   4
  -5 -11  -1   55.28   12.13   1
   5 -11   1   50.89   12.57   1
  -5  11  -1   33.56   12.50   3
  -6  11  -1   36.67   12.90   3
   6  11   1   46.58   12.18   4
   6 -11   1   33.84   12.86   1
  -6 -11  -1   33.09   11.94   1
  -7  11  -1    2.93   12.48   3
   7  11   1   -1.07   11.32   4
  -7 -11  -1   34.56   12.59   1
   7 -11   1   21.13   13.13   1
   5  12  -1   30.35   11.89   4
  -5  12   1   37.70   13.32   3
   5 -12  -1   29.78   14.16   1
  -5 -12   1   11.67   12.89   1
   4 -12  -1   55.42   13.98   1
   4  12  -1   50.23   11.58   4
  -4  12   1   44.65   12.78   3
  -4 -12   1   41.36   12.89   1
   3 -12  -1   23.79   13.26   1
  -3  12   1   30.43   11.87   3
  -3 -12   1   58.02   13.00   1
   3  12  -1   22.77   10.04   4
   2 -12  -1   33.68   13.04   1
  -2  12   1   47.65   10.86   4
  -2  12   1   27.32   11.46   3
   2  12  -1   19.38    9.74   4
  -2 -12   1   26.75   12.95   1
   1 -12  -1   15.37   12.35   1
  -1 -12   1   -9.91   11.82   1
  -1  12   1   19.43   11.34   3
   1  12  -1   -2.37    9.13   4
  -1  12   1    3.73    9.65   4
   0 -12  -1   15.16   12.53   1
   0  12  -1   18.43   10.29   4
   0  12   1    8.53   10.02   4
   0 -12   1   25.88   12.44   1
  -1  12  -1   23.45   10.35   4
   1  12   1   13.57    9.51   4
  -1  12  -1   35.43   12.21   3
   1 -12   1   17.70   12.68   1
  -1 -12  -1   32.06   12.87   1
  -2  12  -1   65.51   11.21   4
   2 -12   1   52.80   13.17   1
  -2  12  -1   59.48   12.59   3
   2  12   1   48.51   10.89   4
  -2 -12  -1   41.21   13.39   1
  -3 -12  -1   38.72   12.70   1
   3 -12   1    8.37   13.24   1
  -3  12  -1   31.21   10.57   4
   3  12   1   23.91    9.59   4
  -3  12  -1   10.30   12.04   3
  -4 -12  -1   95.91   14.19   1
  -4  12  -1   67.28   14.05   3
   4 -12   1   78.67   14.73   1
   4  12   1   72.04   12.12   4
   5  12   1   18.68   11.30   4
  -5  12  -1    4.19   12.39   3
  -5 -12  -1   14.27   12.98   1
   5 -12   1   17.31   13.89   1
 -14   0   2    1.06   10.67   2
 -13   0   2   22.06   10.50   2
 -12   0   2   30.36    9.65   2
 -11   0   2   16.72    9.22   2
  10   0  -2   -1.37    7.81   1
 -10   0   2    8.24    9.04   2
  -9   0   2   -0.58    8.67   3
   8   0  -2   17.38    6.42   1
  -8   0   2   10.49    7.58   3
  -8   0   2    1.78    8.43   2
   7   0  -2   -2.43    5.18   1
  -7   0   2   -6.19    6.25   3
  -7   0   2    7.25    7.13   2
  -6   0   2  142.48   11.61   2
  -6   0   2  135.37    9.66   3
   6   0  -2  167.32    8.88   1
  -5   0   2    0.47    6.19   2
   5   0  -2    6.06    4.33   1
  -5   0   2    1.61    5.13   3
   4   0  -2  240.47   11.24   1
  -4   0   2  239.42   13.03   3
  -4   0   2  234.11   14.65   2
  -3   0   2   -3.87    4.53   3
   3   0  -2    3.33    3.22   1
  -3   0   2    0.88    7.07   2
  -2   0   2 2906.19  151.76   2
   2   0  -2 3159.96  128.29   1
   2   0  -2 3072.49  144.03   3
  -1   0   2    7.43    2.27   2
   1   0  -2    5.51    1.74   3
   0   0   2 1394.47   55.41   1
   0   0  -2 1215.59   61.94   3
   1   0   2    2.96    1.32   4
  -1   0  -2    2.39    1.86   3
   1   0   2    0.92    1.79   1
  -2   0  -2  331.17   15.10   3
   2   0   2  314.53   15.92   4
   2   0   2  275.84   13.62   1
  -2   0  -2  296.25   16.06   2
   3   0   2   -4.30    4.84   4
   4   0   2   83.94    6.32   1
   4   0   2   85.62    7.22   4
  -4   0  -2   81.30    6.40   3
  -4   0  -2   81.27    7.02   2
  -5   0  -2   -1.85    5.00   2
  -5   0  -2   -2.70    4.93   3
   5   0   2   -3.54    4.91   1
  -6   0  -2   93.43    7.86   3
   6   0   2  106.01    7.84   1
  -6   0  -2   76.41    8.31   2
  -7   0  -2    0.98    6.28   3
  -7   0  -2    2.16    6.40   2
   7   0   2   -1.21    6.28   1
  -8   0  -2    2.53    7.37   2
   8   0   2    0.64    6.70   1
   9   0   2    0.71    7.81   1
  -9   0  -2    1.47    8.03   3
  10   0   2   26.09    8.72   1
 -10   0  -2    7.32    8.68   2
 -11   0  -2    8.15    8.41   2
  12   0   2   20.35   10.68   1
 -12   0  -2   27.37    9.72   2
 -13   0  -2   11.35   10.21   2
 -14   0  -2  121.97   14.41   2
 -14  -1   2   85.18   13.24   2
 -14   1   2   87.92   13.46   2
 -13  -1   2   23.29   10.07   2
 -13   1   2    7.57   10.35   2
 -12   1   2   30.67    9.42   2
 -12  -1   2   13.39    9.27   2
 -11  -1   2   14.50    9.37   2
 -11   1   2   16.38    8.74   2
  10  -1  -2   67.11    9.67   1
 -10  -1   2   42.45   10.28   2
 -10   1   2   58.64   11.04   3
 -10   1   2   59.30   10.47   2
  10   1  -2   62.88    8.74   1
  -9   1   2  218.87   14.73   3
  -9   1   2  175.38   14.54   2
   9   1  -2  202.48   12.50   1
  -9  -1   2  169.37   14.95   2
   9  -1  -2  158.35   12.03   1
   8   1  -2  438.55   20.66   1
  -8  -1   2  441.83   22.57   3
  -8  -1   2  388.94   25.16   2
   8  -1  -2  433.35   20.62   1
  -8   1   2  393.41   24.87   2
  -8   1   2  457.70   23.61   3
   7   1  -2   14.34    5.57   1
  -7  -1   2   19.59    6.10   3
   7  -1  -2   15.45    5.84   1
   7   1  -2   22.98    7.98   4
  -7   1   2   27.48    7.20   2
  -7   1   2   13.42    7.21   3
  -7  -1   2   11.87    7.53   2
   6  -1  -2  849.97   37.15   1
  -6  -1   2  935.71   41.63   3
   6   1  -2  863.06   37.30   1
   6   1  -2  766.49   44.86   4
  -6   1   2  887.16   42.22   3
  -6   1   2  856.17   44.77   2
  -6  -1   2  813.04   44.91   2
   5   1  -2   71.48    7.34   4
  -5  -1   2   55.23    8.05   2
  -5  -1   2   64.77    6.03   3
   5   1  -2   67.48    5.70   1
  -5   1   2   63.38    6.84   3
  -5   1   2   62.72    7.52   2
   5  -1  -2   70.67    5.80   1
  -4  -1   2   87.54    8.65   2
  -4   1   2   97.99    8.71   2
  -4   1   2   99.63    7.75   3
  -4  -1   2   99.44    6.57   3
  -4  -1   2  106.51    6.31   1
   4   1  -2  108.12    8.32   4
   4  -1  -2  105.08    6.25   1
   3  -1  -2  143.77    7.35   1
  -3   1   2  132.04   10.57   2
  -3  -1   2  147.35   10.66   2
  -3   1   2  156.48    9.51   3
   3   1  -2  135.93    7.89   3
  -3  -1   2  128.60    7.37   1
   3   1  -2  140.96    9.71   4
   2   1  -2   56.94    3.80   3
  -2   1   2   48.31    5.59   2
  -2  -1   2   57.82    3.97   1
  -2  -1   2   47.48    6.47   2
   2   1  -2   54.96    5.24   4
  -2   1   2   56.39    5.15   3
   2  -1  -2   62.36    3.90   1
  -1   1   2  283.08   14.07   2
   1  -1  -2  292.05   11.82   1
  -1  -1   2  259.07   14.26   2
   1  -1  -2  273.16   13.57   3
   1   1  -2  256.75   13.25   3
  -1  -1   2  263.81   11.91   1
   0  -1   2 1707.14   81.11   2
   0   1  -2 1522.49   76.82   3
   0   1  -2 1684.54   81.46   4
   0  -1  -2 1524.91   76.83   3
   0  -1   2 1670.04   68.31   1
   0  -1  -2 1618.84   68.31   1
  -1   1  -2   81.89    5.24   3
  -1  -1  -2   88.15    4.65   3
   1  -1   2   82.23    4.73   1
  -1  -1  -2   90.62    4.74   1
   1   1   2   90.56    5.21   4
  -1  -1  -2   86.94    5.35   2
   2  -1   2 5515.74  228.11   1
  -2  -1  -2 5429.39  270.42   2
  -2   1  -2 5360.32  256.77   3
  -2  -1  -2 5484.77  228.12   1
   2   1   2 5444.10  271.68   4
  -2   1  -2 5419.19  270.38   2
  -3  -1  -2 1286.32   56.85   1
  -3   1  -2 1345.14   63.94   3
   3   1   2 1342.13   67.53   4
  -3   1  -2 1389.04   67.18   2
   3  -1   2 1362.82   56.90   1
  -3  -1  -2 1282.97   67.35   2
  -4   1  -2  196.38   11.97   2
  -4   1  -2  219.53   11.75   3
   4   1   2  186.81   10.48   1
  -4  -1  -2  222.35   10.61   3
  -4  -1  -2  176.60   12.23   2
   4   1   2  205.40   12.33   4
   4  -1   2  216.58   10.76   1
  -5   1  -2    4.01    4.94   2
   5   1   2   -3.27    4.79   1
  -5  -1  -2   10.31    5.48   2
  -5   1  -2   -1.39    5.53   3
   5  -1   2   19.70    5.19   1
  -5  -1  -2    2.36    3.75   3
   5   1   2    0.97    5.67   4
   6  -1   2   10.54    5.59   1
   6   1   2    1.99    5.37   1
  -6  -1  -2    2.17    5.79   2
  -6   1  -2    7.29    5.80   2
  -6  -1  -2    3.79    4.50   3
   6   1   2    0.56    5.69   4
   7   1   2    6.66    6.18   1
  -7  -1  -2    5.89    5.14   3
  -7  -1  -2    2.83    6.63   2
   7  -1   2    4.77    6.33   1
  -7   1  -2    6.95    5.96   2
   7   1   2   -3.24    7.15   4
  -7   1  -2   -3.25    6.99   3
   8   1   2   93.85    8.73   1
   8  -1   2   78.88    8.95   1
  -8  -1  -2   70.96    7.53   3
  -8   1  -2   66.35    9.25   2
  -8   1  -2   74.75    9.53   3
   8   1   2   75.84    9.90   4
  -8  -1  -2   51.04    9.34   2
  -9   1  -2   -5.30    7.91   2
  -9  -1  -2   -0.29    8.29   2
   9  -1   2    2.50    8.53   1
   9   1   2   19.90    7.99   1
  -9   1  -2   31.28    9.08   3
  10   1   2  202.05   13.43   1
 -10  -1  -2  179.23   15.40   2
 -10   1  -2  185.34   15.09   2
 -10   1  -2  176.76   14.51   3
  10  -1   2  222.16   14.13   1
  11  -1   2    4.43    9.58   1
  11   1   2   14.07    8.82   1
 -11  -1  -2    9.73    8.60   2
 -11   1  -2   17.55    8.93   2
 -12  -1  -2   82.69   11.43   2
  12   1   2   86.79   11.28   1
 -12   1  -2   79.40   11.27   2
  12  -1   2   65.36   11.93   1
 -13   1  -2   10.29    9.97   2
 -13  -1  -2    6.44    9.91   2
 -13   2   2   30.15   10.58   2
 -13  -2   2   27.80   10.55   2
 -12  -2   2   11.65    9.51   2
 -12   2   2    3.21    9.22   2
 -11  -2   2   27.42    9.67   2
  11   2  -2   11.45    8.84   1
 -11   2   2   14.17   11.73   3
  10  -2  -2   44.43    9.29   1
 -10   2   2   60.56   10.12   2
  10   2  -2   41.59    8.75   1
 -10  -2   2   45.35   10.22   2
 -10   2   2   51.77   11.26   3
  -9  -2   2   10.84    9.12   2
   9  -2  -2   13.31    7.81   1
  -9   2   2   17.02   10.13   3
  -9   2   2   19.22    8.82   2
   9   2  -2   19.92    7.63   1
   9   2  -2    2.19    9.53   4
  -8  -2   2   92.50   11.51   2
  -8   2   2  112.05   11.00   2
   8  -2  -2  111.20    9.32   1
  -8   2   2  112.08   11.26   3
   8   2  -2  118.15    9.46   1
   8   2  -2  124.87   11.69   4
   7   2  -2    5.61    7.61   4
  -7  -2   2    0.18    5.09   3
   7   2  -2    4.79    5.97   1
  -7   2   2    8.39    7.88   3
   7  -2  -2    1.40    6.14   1
  -7   2   2    0.80    7.00   2
  -6   2   2  102.90    9.50   2
  -6  -2   2   90.50    9.89   2
  -6   2   2  107.16    9.70   3
  -6  -2   2  127.36    7.99   1
  -6  -2   2  109.48    7.17   3
   6   2  -2  113.58    9.93   4
   6  -2  -2  106.08    7.76   1
  -5   2   2   78.00    7.59   3
  -5  -2   2   73.39    5.42   3
   5  -2  -2   67.42    6.28   1
   5   2  -2   79.45    8.07   4
  -5  -2   2   60.65    8.27   2
  -5   2   2   61.89    7.66   2
  -5  -2   2   73.78    6.19   1
   4  -2  -2  104.45    6.89   1
  -4   2   2  113.31    8.59   2
   4   2  -2  105.53    6.23   3
   4   2  -2   96.39    8.57   4
  -4  -2   2  104.32    7.01   1
  -4  -2   2  104.13    9.04   2
  -4   2   2  119.38    8.54   3
  -3  -2   2   48.60    6.85   2
  -3   2   2   51.37    6.44   3
  -3   2   2   51.66    6.69   2
   3   2  -2   49.18    3.59   3
   3  -2  -2   48.90    5.14   1
   3   2  -2   45.43    6.01   4
  -3  -2   2   56.60    5.11   1
   2   2  -2 1184.71   63.83   4
   2  -2  -2 1317.31   53.43   1
  -2   2   2 1203.46   60.48   3
   2   2  -2 1341.79   59.87   3
  -2  -2   2 1216.11   63.68   2
  -2  -2   2 1288.61   53.55   1
   1  -2  -2 3105.56  125.42   1
  -1  -2   2 2843.40  148.67   2
  -1   2   2 2896.64  141.26   3
   1   2  -2 3110.11  141.16   3
  -1  -2   2 2967.13  125.43   1
   0  -2  -2  288.99   12.67   1
   0   2  -2  285.07   14.87   4
   0   2   2  271.14   13.99   3
   0   2  -2  266.30   14.06   3
   0  -2   2  253.25   12.77   1
   0  -2   2  293.27   14.49   2
   1   2   2   54.24    4.13   3
   1   2   2   45.18    4.98   4
   1  -2   2   49.95    5.44   1
  -1   2  -2   43.89    5.43   3
  -1  -2  -2   48.39    4.67   1
  -1  -2  -2   53.95    4.73   2
   2  -2   2  168.95    9.87   1
   2   2   2  197.87   11.12   4
  -2  -2  -2  175.35   10.84   2
  -2   2  -2  184.53   11.21   3
  -2  -2  -2  177.81    9.68   1
  -2  -2  -2  190.28    9.23   3
  -3   2  -2  833.08   41.80   2
  -3   2  -2  798.40   40.32   3
   3   2   2  823.69   42.47   4
  -3  -2  -2  845.13   42.39   2
  -4   2  -2  346.90   17.64   3
  -4  -2  -2  322.91   15.60   1
  -4   2  -2  322.49   17.62   2
  -4  -2  -2  319.26   18.34   2
   4   2   2  332.25   18.22   4
   4  -2   2  311.09   15.53   1
  -5   2  -2  145.67    9.88   2
  -5   2  -2  143.26   10.39   3
   5  -2   2  137.10    9.26   1
  -5  -2  -2  140.78   10.58   2
  -5  -2  -2  160.58    9.51   1
   5   2   2  158.54   10.81   4
   6   2   2  261.15   13.90   1
  -6   2  -2  265.28   15.71   3
  -6  -2  -2  238.22   16.15   2
   6   2   2  297.55   16.49   4
  -6   2  -2  265.78   15.61   2
   6  -2   2  253.00   13.90   1
  -6  -2  -2  253.61   13.40   3
   7   2   2  111.09   10.24   4
   7  -2   2   97.79    8.83   1
  -7  -2  -2   99.19    9.84   2
   7   2   2  100.16    9.11   1
  -7   2  -2   98.16    9.08   2
  -7   2  -2   82.88    9.87   3
  -7  -2  -2   94.25    6.85   3
   8   2   2   26.08    7.62   1
  -8   2  -2   16.95    8.85   3
   8   2   2   16.15    7.68   4
  -8   2  -2   13.25    7.42   2
   8  -2   2   12.29    7.92   1
  -8  -2  -2    3.95    8.34   2
  -9   2  -2   -0.09    7.84   2
  -9   2  -2    5.46    9.93   3
   9  -2   2    9.78    8.72   1
   9   2   2    5.12    9.06   4
   9   2   2    8.24    8.00   1
 -10  -2  -2   27.62    9.44   2
  10   2   2   21.32    8.62   1
 -10   2  -2   36.12    8.37   2
 -10   2  -2   37.71   10.66   3
  10  -2   2   25.09    9.96   1
  10   2   2   28.69   10.64   4
 -11  -2  -2  115.63   12.67   2
  11   2   2   98.17   11.01   1
  11  -2   2  105.05   11.85   1
 -11   2  -2  117.69   11.71   2
 -11   2  -2   91.79   12.56   3
  12  -2   2    2.38   11.01   1
 -12   2  -2   37.14    9.53   2
  12   2   2   13.82    9.76   1
 -12  -2  -2   43.33   10.41   2
  13   2   2   -0.84   10.65   1
 -13   2  -2   22.22    9.57   2
 -13  -2  -2   15.59   10.60   2
 -13   3   2   24.43   10.34   2
 -13  -3   2   14.60   10.47   2
 -12  -3   2   24.62   10.05   2
 -12   3   2   26.99   10.07   2
 -12   3   2   25.41   12.20   3
  11   3  -2    5.99   10.36   4
  11   3  -2   17.22    8.67   1
 -11  -3   2    1.57    9.14   2
 -11   3   2    1.08   11.86   3
 -11   3   2   17.15    9.21   2
 -10   3   2   38.44    9.07   2
  10   3  -2   59.32    9.24   1
 -10  -3   2   36.74    9.91   2
  10   3  -2   41.67   10.42   4
 -10   3   2   34.43   11.32   3
  -9   3   2   92.15   11.91   3
   9   3  -2   71.66    9.45   1
   9   3  -2   66.26   10.80   4
  -9   3   2   76.33   10.22   2
   9  -3  -2   62.96   10.60   1
  -9  -3   2   64.58   10.87   2
   8  -3  -2  162.05   11.42   1
  -8   3   2  134.65   12.87   3
  -8   3   2  136.70   11.82   2
  -8  -3   2  141.89   10.47   1
   8   3  -2  150.50   13.52   4
  -8  -3   2  132.53   12.76   2
   7   3  -2   13.98    8.64   4
   7  -3  -2   14.96    6.97   1
  -7  -3   2   12.34    6.31   1
  -7   3   2   17.68    7.41   2
  -7   3   2   10.36    8.81   3
  -7  -3   2    5.48    7.85   2
  -6  -3   2  155.25   12.67   2
  -6   3   2  190.77   11.94   2
  -6   3   2  166.41   12.63   3
   6   3  -2  177.02   12.92   4
   6  -3  -2  177.76   10.65   1
  -6  -3   2  182.76   10.47   1
  -5  -3   2  149.67    9.49   1
  -5   3   2  158.53   11.26   3
  -5   3   2  154.48   10.63   2
  -5  -3   2  135.61   11.46   2
   5  -3  -2  165.89    9.46   1
   5   3  -2  147.27   11.03   4
   4  -3  -2    9.26    5.39   1
  -4  -3   2    0.87    4.93   1
  -4   3   2   17.50    6.08   3
   4   3  -2    5.91    5.36   4
   4   3  -2    1.21    2.23   3
  -4  -3   2   -4.90    5.93   2
  -4   3   2   11.02    4.94   2
   3   3  -2    5.33    2.67   3
   3   3  -2   12.56    5.58   4
  -3   3   2    1.32    5.48   3
  -3   3   2    8.21    4.78   2
  -3  -3   2   -4.99    5.37   2
   3  -3  -2    2.93    4.94   1
  -3  -3   2    5.54    4.79   1
   2   3  -2   18.70    5.31   4
  -2   3   2   21.95    4.22   2
  -2  -3   2   22.81    5.04   1
  -2   3   2   31.02    5.76   3
   2   3  -2   24.15    3.93   3
  -2  -3   2   14.55    5.51   2
   2  -3  -2   14.55    4.83   1
  -1  -3   2  610.29   29.38   2
  -1  -3   2  527.45   25.11   1
  -1   3   2  579.55   28.23   3
  -1   3   2  613.60   28.70   2
   1  -3  -2  536.98   24.96   1
   1   3  -2  535.22   29.66   4
   1   3  -2  561.25   27.69   3
   0  -3  -2 2443.86  103.32   1
   0  -3   2 2544.33  103.40   1
   0   3  -2 2301.82  122.86   4
   0   3   2 2560.81  116.18   3
   0   3  -2 2388.80  116.12   3
   1   3   2  619.82   29.36   3
  -1   3  -2  615.31   30.00   3
   1   3   2  573.99   31.55   4
  -1  -3  -2  650.59   30.96   2
   1  -3   2  556.90   26.74   1
   2  -3   2  398.26   19.05   1
  -2   3  -2  391.06   21.44   3
  -2  -3  -2  427.21   21.94   2
   2   3   2  434.70   20.21   3
   2   3   2  416.42   22.40   4
  -3  -3  -2  273.33   14.86   2
  -3   3  -2  252.77   13.69   2
  -3  -3  -2  244.38   12.95   1
   3   3   2  262.27   15.09   4
   3  -3   2  247.80   13.09   1
  -3   3  -2  256.57   14.62   3
   4   3   2  951.14   48.44   4
  -4   3  -2  997.34   47.35   2
   4  -3   2  946.20   40.73   1
  -4  -3  -2  837.39   40.67   1
  -4  -3  -2  985.73   48.24   2
  -4   3  -2  878.58   45.87   3
  -5  -3  -2    4.95    5.51   1
  -5   3  -2    8.27    4.14   2
   5  -3   2   17.46    6.78   1
  -5  -3  -2   -1.30    5.83   2
   5   3   2   10.54    6.05   4
  -5   3  -2   -2.21    7.02   3
  -6   3  -2  457.69   24.23   2
  -6   3  -2  462.32   24.33   3
  -6  -3  -2  448.44   25.25   2
  -6  -3  -2  413.36   21.25   1
   6  -3   2  444.55   21.51   1
   6   3   2  443.63   25.03   4
  -7   3  -2   77.78   10.32   3
   7  -3   2   90.38    9.16   1
  -7  -3  -2   99.96    8.71   1
   7   3   2   96.07    9.88   4
  -7   3  -2   87.98    8.27   2
  -7  -3  -2   72.98    9.67   2
   8   3   2  204.92   14.68   4
   8   3   2  160.73   12.24   1
  -8   3  -2  187.50   13.32   2
  -8   3  -2  206.35   14.93   3
   8  -3   2  189.91   13.11   1
  -8  -3  -2  179.73   14.41   2
  -9  -3  -2  118.55   13.38   2
  -9   3  -2  144.31   13.51   3
   9  -3   2  152.58   12.41   1
   9   3   2  151.67   11.79   1
  -9   3  -2  147.70   12.28   2
   9   3   2  145.75   13.48   4
  10   3   2   63.94   10.74   4
  10   3   2   63.66    9.75   1
 -10  -3  -2   53.43   10.07   2
  10  -3   2   68.00   10.70   1
 -10   3  -2   70.92   12.02   3
 -10   3  -2   67.37    9.56   2
 -11   3  -2   79.62   13.00   3
  11  -3   2   90.89   12.03   1
 -11  -3  -2   78.22   11.68   2
 -11   3  -2   76.26   10.48   2
  11   3   2   82.07   10.60   1
  11   3   2   72.13   12.19   4
 -12  -3  -2   36.09   10.18   2
 -12   3  -2   42.97   10.03   2
  12   3   2   43.03   10.59   1
 -13   3  -2   31.91   10.15   2
 -13  -3  -2   14.69   10.29   2
  13   3   2   -5.28   10.49   1
 -13  -4   2   45.89   11.44   2
  12   4  -2  118.71   14.68   4
 -12   4   2   79.41   14.12   3
 -12  -4   2   89.61   12.15   2
 -11   4   2   17.49    8.92   2
  11   4  -2    4.45    9.62   1
 -11   4   2   -3.43   12.03   3
 -11  -4   2    0.68    9.06   2
  11   4  -2   -1.87    9.74   4
  10   4  -2  202.63   13.61   1
 -10  -4   2  179.43   15.76   2
  10   4  -2  192.30   16.39   4
 -10   4   2  205.39   15.13   2
 -10   4   2  194.17   16.78   3
  -9   4   2   23.38   11.04   3
   9  -4  -2   -4.31    9.43   1
  -9   4   2   14.66    8.29   2
  -9  -4   2    4.02    8.14   1
   9   4  -2   15.62   10.02   4
  -9  -4   2   -9.78    8.63   2
  -8   4   2  150.40   13.76   3
  -8  -4   2  114.66   12.56   2
  -8  -4   2  129.53   10.29   1
   8   4  -2  139.76   13.55   4
   8  -4  -2  143.88   11.43   1
  -8   4   2  140.04   11.58   2
   7  -4  -2   -4.85    7.66   1
  -7   4   2   19.69    9.71   3
  -7  -4   2   17.15    7.05   1
  -7   4   2   -0.58    6.64   2
  -7  -4   2    1.63    7.94   2
   7   4  -2    9.67    8.55   4
  -6   4   2    0.72    8.29   3
  -6  -4   2   -1.57    7.06   2
   6   4  -2    5.22    6.69   4
   6  -4  -2    6.41    6.75   1
  -6   4   2   11.58    6.19   2
  -6  -4   2   -5.98    6.55   1
   5   4  -2   65.45    8.16   4
  -5   4   2   77.26    6.82   2
  -5  -4   2   65.71    7.39   1
   5  -4  -2   53.39    7.17   1
  -5  -4   2   66.85    8.52   2
  -5   4   2   69.94    9.12   3
  -4   4   2  174.57    9.89   2
   4  -4  -2  150.30   10.00   1
  -4  -4   2  150.12    9.80   1
  -4  -4   2  151.50   11.21   2
   4   4  -2  165.50    8.42   3
   4   4  -2  164.49   11.65   4
  -4   4   2  150.66   11.65   3
   3   4  -2   90.57    8.84   4
   3   4  -2   96.28    6.43   3
  -3  -4   2   97.87    8.34   2
   3  -4  -2   93.31    7.58   1
  -3   4   2   91.48    6.83   2
  -3  -4   2  111.48    7.81   1
  -3   4   2  101.79    8.67   3
   2  -4  -2  152.86    8.87   1
   2   4  -2  155.15    8.57   3
  -2   4   2  125.16    9.67   3
  -2   4   2  139.97    8.23   2
  -2  -4   2  135.02    9.55   2
   2   4  -2  142.01    9.98   4
  -2  -4   2  147.47    8.97   1
  -1  -4   2   86.86    7.40   1
  -1  -4   2   96.02    6.89   2
  -1   4   2   95.18    5.70   2
   1  -4  -2   91.91    7.35   1
  -1   4   2   92.14    7.57   3
   1   4  -2   93.97    7.05   3
   1   4  -2   95.40    7.67   4
   0  -4  -2   44.05    6.13   1
   0   4  -2   35.40    5.87   3
   0   4  -2   49.89    6.28   4
   0  -4   2   39.57    5.91   1
   0   4   2   36.49    5.51   3
   0  -4   2   36.71    4.36   2
   1   4   2   22.41    4.61   3
  -1  -4  -2   18.85    3.97   2
  -1  -4  -2   16.90    5.66   1
   1   4   2   18.71    5.62   4
  -1   4  -2   19.70    5.97   3
   1  -4   2   23.06    6.11   1
  -2  -4  -2  321.06   17.41   2
   2   4   2  312.64   18.13   4
  -2   4  -2  309.68   17.52   3
   2  -4   2  311.17   15.81   1
  -2  -4  -2  317.40   15.69   1
   2   4   2  336.35   16.18   3
   3  -4   2   28.94    6.79   1
   3   4   2   23.73    3.73   3
  -3  -4  -2   26.38    6.00   1
  -3  -4  -2   20.21    5.42   2
  -3   4  -2   21.32    6.65   3
   3   4   2   15.89    5.91   4
  -4  -4  -2   48.93    6.64   2
  -4  -4  -2   53.90    7.20   1
  -4   4  -2   43.68    7.89   3
  -4   4  -2   52.87    4.81   2
   4   4   2   47.54    7.43   4
   4  -4   2   46.17    7.47   1
   5  -4   2   -0.73    7.09   1
  -5   4  -2   17.55    4.43   2
  -5  -4  -2    5.55    6.20   2
  -5   4  -2    8.61    7.67   3
   5   4   2    9.65    6.53   4
  -5  -4  -2    4.40    6.77   1
  -6  -4  -2  224.53   12.72   1
  -6  -4  -2  209.12   14.32   2
   6  -4   2  206.04   13.08   1
  -6   4  -2  228.09   14.89   3
  -6   4  -2  201.47   12.72   2
   6   4   2  198.19   14.14   4
   7  -4   2   39.02    8.86   1
  -7   4  -2   30.38    9.71   3
   7   4   2   33.99    7.97   4
  -7   4  -2   33.10    6.06   2
  -7  -4  -2   39.59    8.81   2
  -7  -4  -2   33.49    7.63   1
  -8  -4  -2  130.99   13.62   2
   8   4   2  174.77   13.87   4
  -8   4  -2  166.34   14.41   3
  -8   4  -2  152.73   11.76   2
  -8  -4  -2  182.63   12.30   1
   8  -4   2  175.67   12.82   1
  -9  -4  -2   28.00    9.23   2
   9   4   2   31.04    9.84   4
   9  -4   2   49.47   10.77   1
   9   4   2   37.31    9.30   1
  -9   4  -2   29.54    7.74   2
  -9   4  -2   22.89   10.85   3
 -10   4  -2    8.09   11.18   3
  10   4   2   16.71   10.03   4
  10  -4   2   10.38   10.71   1
  10   4   2    0.10    9.11   1
 -10   4  -2   -3.82    7.48   2
 -10  -4  -2    2.56    8.75   2
  11   4   2   97.49   11.58   1
  11   4   2   92.88   12.19   4
 -11   4  -2  101.75   14.00   3
 -11   4  -2  114.01   11.42   2
 -11  -4  -2   98.48   12.32   2
  11  -4   2  102.23   13.44   1
  12   4   2    8.70   11.16   4
 -12  -4  -2   12.44    9.37   2
 -12   4  -2   11.92   12.16   3
 -13  -4  -2   28.52   10.79   2
  13   4   2   16.72   13.15   4
  13   4   2    6.58   10.88   1
  13   5  -2   -5.94   12.56   4
 -13  -5   2    9.45   10.68   2
 -13   5   2   35.85   15.91   3
  12   5  -2   71.98   12.91   4
 -12   5   2   70.58   14.38   3
 -12  -5   2   60.98   11.55   2
 -11  -5   2   32.20    9.83   2
 -11   5   2   43.48   13.33   3
  11   5  -2   10.49    9.79   1
  11   5  -2   41.41   11.73   4
 -10  -5   2   31.31    9.03   2
 -10  -5   2   26.02    9.00   1
 -10   5   2    6.41   11.74   3
  10   5  -2    9.43   10.04   4
  -9  -5   2   14.31    7.95   1
  -9   5   2   22.57   10.86   3
   9   5  -2   -1.24    9.96   4
  -9  -5   2   24.19    9.22   2
   9  -5  -2   12.79    9.44   1
  -8   5   2  152.46   11.66   2
  -8  -5   2  148.56   13.38   2
   8   5  -2  150.46   14.01   4
   8  -5  -2  149.26   12.08   1
  -8   5   2  154.31   14.90   3
  -8  -5   2  142.29   11.53   1
  -7  -5   2   72.07   10.38   2
   7   5  -2   96.36   11.08   4
  -7   5   2   94.21   11.95   3
  -7   5   2  116.15    8.96   2
   7  -5  -2   84.78   10.01   1
  -7  -5   2   90.74    9.63   1
  -6  -5   2  171.08   11.60   1
   6   5  -2  186.23   13.47   4
  -6   5   2  167.93   13.90   3
  -6  -5   2  157.21   13.04   2
   6  -5  -2  166.53   11.49   1
  -6   5   2  184.78   11.33   2
   5  -5  -2   26.87    7.52   1
   5   5  -2   19.54    7.61   4
  -5  -5   2   22.90    7.03   2
  -5  -5   2   26.68    7.16   1
  -5   5   2   29.23    5.02   2
  -5   5   2   29.10    8.92   3
  -4   5   2  155.32   12.66   3
  -4  -5   2  157.21   11.71   2
   4   5  -2  188.03   12.87   4
  -4   5   2  160.45    9.80   2
  -4  -5   2  169.97   10.80   1
   4   5  -2  178.10    9.47   3
   4  -5  -2  175.06   10.94   1
   3  -5  -2   24.93    6.75   1
  -3   5   2   29.33    7.96   3
  -3  -5   2   22.58    6.17   2
  -3  -5   2   27.12    6.75   1
   3   5  -2   21.56    6.83   4
   3   5  -2   31.28    5.34   3
   2   5  -2   11.36    4.97   3
  -2   5   2    5.45    7.02   3
   2   5  -2   20.03    6.23   4
  -2  -5   2    8.60    6.56   1
   2  -5  -2    5.33    6.33   1
  -2  -5   2   10.19    5.25   2
   1   5  -2  127.91    9.85   4
  -1  -5   2  108.24    9.01   1
  -1   5   2  122.50    9.44   3
   1  -5  -2  137.58    9.10   1
   1   5  -2  115.14    8.94   3
  -1  -5   2  123.66    8.06   2
   0  -5  -2  829.67   38.95   1
   0   5   2  951.22   43.43   3
   0  -5   2  841.65   38.96   1
   0   5  -2  902.48   46.14   4
   0   5  -2  893.29   43.44   3
   1   5   2    3.30    5.23   3
  -1   5  -2    1.75    6.25   3
   1  -5   2   -6.12    6.32   1
  -1  -5  -2    9.72    6.43   1
   1   5   2   -1.31    5.88   4
  -1  -5  -2    9.03    4.15   2
  -2  -5  -2  841.15   43.02   2
  -2  -5  -2  899.51   37.49   1
  -2   5  -2  832.20   41.89   3
   2   5   2  881.92   40.76   3
   2  -5   2  737.61   37.18   1
   3   5   2    3.55    5.97   4
  -3   5  -2    4.71    7.52   3
   3  -5   2   -4.11    7.17   1
  -3  -5  -2   -3.45    6.49   1
   3   5   2    5.90    4.52   3
  -3  -5  -2    6.64    5.04   2
  -4  -5  -2  143.15   10.84   2
  -4   5  -2  160.21   12.16   3
   4   5   2  140.34   11.41   4
   4  -5   2  150.01   10.43   1
  -4  -5  -2  152.21   10.52   1
   5   5   2  104.67   10.00   4
  -5   5  -2   82.58   10.40   3
   5  -5   2   70.17    9.37   1
  -5  -5  -2   91.13    9.23   1
  -5  -5  -2   92.87    9.00   2
  -6  -5  -2   11.38    7.57   1
  -6  -5  -2   -1.47    7.36   2
   6   5   2    1.77    7.55   4
   6  -5   2    3.40    8.48   1
  -6   5  -2    4.97    4.92   2
  -6   5  -2    4.91    9.31   3
  -7  -5  -2   25.40    8.03   1
   7   5   2   34.19    8.80   4
   7  -5   2   34.49    9.67   1
  -7   5  -2   53.78    6.70   2
  -7   5  -2   50.52   10.92   3
  -7  -5  -2   27.18    8.76   2
  -8  -5  -2    4.95    8.52   2
  -8  -5  -2   -6.54    7.93   1
  -8   5  -2   -5.15   11.29   3
   8   5   2   13.95    8.91   4
   8  -5   2   -9.32    9.60   1
  -9  -5  -2   49.70   10.30   2
   9   5   2   44.17    9.88   4
   9  -5   2   29.10   10.58   1
  -9   5  -2   68.81   11.88   3
  -9  -5  -2   52.33    9.34   1
  10  -5   2  108.12   13.03   1
  10   5   2  127.22   13.10   4
 -10   5  -2  112.47   14.07   3
  10   5   2   99.73   11.60   1
 -10  -5  -2  116.54   12.83   2
  11   5   2   27.54   11.07   4
  11  -5   2   -9.39   11.40   1
 -11  -5  -2   17.65    9.55   2
 -11   5  -2   27.37   12.88   3
  11   5   2    6.83    9.72   1
  12   5   2   87.54   13.69   4
 -12   5  -2  123.11   15.72   3
 -12  -5  -2  124.81   13.36   2
  12   5   2   95.85   12.30   1
  12   6  -2   65.70   12.25   1
 -12   6   2   59.43   15.10   3
  12   6  -2   31.32   12.80   4
 -12  -6   2   31.28   10.59   2
 -11  -6   2  118.03   12.30   1
  11   6  -2  113.07   14.37   4
 -11  -6   2  126.45   13.20   2
 -11   6   2   87.82   15.81   3
 -10   6   2  132.41   15.42   3
  10   6  -2  112.79   13.93   4
 -10  -6   2  118.04   12.86   2
 -10  -6   2  107.65   11.41   1
   9  -6  -2   34.14   10.00   1
   9   6  -2   28.63    9.80   4
  -9  -6   2    6.66    8.08   1
  -9  -6   2   10.61    8.40   2
  -9   6   2   23.36   11.46   3
   8  -6  -2  147.00   12.83   1
  -8   6   2  175.34   15.70   3
  -8  -6   2  181.36   12.82   1
   8   6  -2  173.97   14.65   4
  -8  -6   2  134.77   13.53   2
  -7  -6   2    5.70    8.30   1
   7   6  -2    1.79    8.85   4
  -7   6   2   10.45   10.83   3
   7  -6  -2   17.34    9.45   1
  -7  -6   2    4.31    8.53   2
  -6  -6   2    2.15    7.59   2
  -6  -6   2   35.04    8.59   1
  -6   6   2    3.79   10.80   3
   6   6  -2   16.15    8.53   4
   6  -6  -2   13.56    8.23   1
   5  -6  -2   42.40    8.71   1
  -5  -6   2   42.88    7.88   2
  -5   6   2   35.87   10.05   3
   5   6  -2   67.52    9.95   4
  -5  -6   2   43.25    8.24   1
  -4   6   2   12.31    8.71   3
   4   6  -2   25.07    8.85   4
   4   6  -2   10.71    5.15   3
   4  -6  -2   11.39    7.69   1
  -4  -6   2   11.16    6.73   2
  -4  -6   2   14.39    7.62   1
  -3   6   2  193.47   13.98   3
   3   6  -2  197.28   13.98   4
   3  -6  -2  197.51   12.34   1
  -3  -6   2  206.23   12.88   1
   3   6  -2  223.22   12.15   3
  -3  -6   2  196.75   12.80   2
  -2  -6   2  399.00   21.09   2
   2  -6  -2  393.40   19.41   1
  -2   6   2  380.41   21.41   3
  -2  -6   2  367.22   19.45   1
   2   6  -2  407.97   20.42   3
   2   6  -2  375.33   22.42   4
   1   6  -2  114.86    9.84   4
   1  -6  -2  105.22    9.36   1
  -1  -6   2  113.57    9.76   1
  -1  -6   2  114.09    7.78   2
   1   6  -2  115.77    9.29   3
  -1   6   2  117.55    9.68   3
   0  -6  -2  774.58   35.10   1
   0  -6   2  715.20   34.93   1
   0   6   2  790.13   38.70   3
   0   6  -2  761.36   38.67   3
   0   6  -2  835.26   41.36   4
   1   6   2   38.69    7.77   4
  -1  -6  -2   50.58    7.67   1
  -1   6  -2   49.96    7.97   3
   1   6   2   41.31    7.03   3
   1  -6   2   42.63    7.90   1
  -2  -6  -2   67.42    8.19   1
   2  -6   2   51.56    8.34   1
  -2   6  -2   61.73    8.64   3
  -2  -6  -2   44.13    6.20   2
   2   6   2   62.99    8.33   4
   2   6   2   56.14    6.96   3
  -3  -6  -2  224.59   13.30   1
   3  -6   2  228.01   13.63   1
   3   6   2  229.37   12.67   3
  -3   6  -2  185.02   14.69   3
   3   6   2  217.98   14.78   4
  -3  -6  -2  229.34   13.59   2
   4   6   2  242.09   15.44   4
   4  -6   2  216.89   13.63   1
  -4  -6  -2  205.76   13.98   2
  -4   6  -2  209.45   15.46   3
   4   6   2  222.29   12.16   3
  -4  -6  -2  217.41   13.59   1
  -5  -6  -2   37.25    7.70   2
   5   6   2   45.16    9.58   4
  -5  -6  -2   22.16    8.38   1
  -5   6  -2   31.76    9.94   3
   5  -6   2   36.27    8.72   1
  -6  -6  -2  258.36   17.05   2
   6  -6   2  227.11   15.16   1
   6   6   2  249.57   17.41   4
  -6   6  -2  257.79   17.99   3
  -6  -6  -2  263.11   15.38   1
  -7   6  -2   17.54   11.11   3
  -7  -6  -2   18.45    8.64   2
  -7  -6  -2    8.61    8.50   1
   7   6   2   21.98    9.14   4
   7  -6   2   19.70   10.40   1
  -8  -6  -2   39.11    9.03   1
   8  -6   2   48.82   10.68   1
   8   6   2   72.55   10.08   4
  -8  -6  -2   39.36    9.55   2
  -8   6  -2   42.88   12.13   3
   9  -6   2  174.88   14.13   1
   9   6   2  192.17   15.25   4
  -9  -6  -2  190.35   15.08   2
  -9  -6  -2  175.84   13.55   1
  -9   6  -2  166.72   16.09   3
 -10   6  -2   12.17   12.53   3
 -10  -6  -2    6.70    8.79   1
  10   6   2    3.00    9.73   4
  10  -6   2   -1.18   10.72   1
 -10  -6  -2    6.78    8.88   2
  11   6   2   -1.13    9.81   1
  11   6   2   31.82   11.27   4
 -11  -6  -2   31.69   10.20   2
 -11   6  -2   39.23   13.14   3
 -12  -6  -2   33.01   10.11   2
  12   6   2  -13.15   10.91   1
  12   6   2   -2.97   11.94   4
 -12   6  -2   12.49   13.83   3
 -11   7   2   15.03   13.33   3
 -11  -7   2    3.40   10.30   1
  11   7  -2   -1.87   10.93   4
 -11  -7   2   35.64   10.26   2
 -10  -7   2   34.47    9.73   2
 -10  -7   2   25.20    9.44   1
  10   7  -2   27.84   10.99   4
 -10   7   2   19.73   13.11   3
  -9   7   2    0.18   11.55   3
   9   7  -2   -0.64    9.05   4
  -9  -7   2   -0.95    8.44   2
  -8  -7   2   58.65    9.82   2
   8  -7  -2   59.17   10.18   1
  -8  -7   2   56.30   10.47   1
   8   7  -2   47.06   10.09   4
  -8   7   2   75.02   12.45   3
  -7  -7   2   43.31    9.02   2
   7   7  -2   33.04    9.64   4
   7  -7  -2   33.03   10.03   1
  -7  -7   2   27.81    9.02   1
  -7   7   2   26.60   11.47   3
  -6   7   2   46.95   11.97   3
  -6  -7   2   48.83    9.23   2
   6  -7  -2   43.90   10.06   1
  -6  -7   2   57.67    9.66   1
   6   7  -2   58.24   10.81   4
  -5  -7   2  150.25   12.18   1
   5  -7  -2  163.88   12.48   1
  -5  -7   2  147.96   12.32   2
   5   7  -2  173.87   14.29   4
  -5   7   2  150.94   14.48   3
  -4   7   2  106.91   12.61   3
  -4  -7   2  133.73   11.37   1
   4   7  -2  126.05   12.06   4
   4  -7  -2  111.26   10.76   1
  -4  -7   2  124.40   10.57   2
  -3   7   2   97.48   11.16   3
   3  -7  -2  105.91   10.36   1
  -3  -7   2   92.20   10.39   1
   3   7  -2  104.40    8.79   3
  -3  -7   2  107.59    9.03   2
   3   7  -2   93.59   10.63   4
  -2  -7   2   31.79    5.79   2
   2   7  -2   29.77    7.35   3
  -2   7   2   32.13    9.10   3
   2  -7  -2   41.16    8.77   1
  -2  -7   2   29.15    8.61   1
   2   7  -2   33.65    8.24   4
   1  -7  -2  134.83   11.20   1
  -1   7   2  123.57   11.64   3
  -1  -7   2  127.05    9.08   2
  -1  -7   2  155.25   11.46   1
   1   7  -2  167.27   11.41   3
   1   7  -2  150.78   12.03   4
   0   7  -2   60.35    9.03   3
   0  -7  -2   67.25    9.29   1
   0   7  -2   73.01    8.70   4
   0  -7   2   59.71    9.09   1
   0   7   2   69.00    8.95   3
   1  -7   2  205.92   13.52   1
  -1  -7  -2  194.72   13.16   1
   1   7   2  199.02   13.22   3
   1   7   2  206.52   14.63   4
  -1   7  -2  199.17   14.06   3
   2   7   2   91.93   10.53   4
  -2   7  -2  110.98   10.74   3
   2   7   2   97.10    9.08   3
  -2  -7  -2   97.97   10.24   1
   2  -7   2  110.76   10.37   1
  -2  -7  -2   96.84    8.21   2
  -3  -7  -2  252.14   14.37   1
   3  -7   2  202.01   14.16   1
   3   7   2  223.66   13.18   3
   3   7   2  226.18   15.69   4
  -3   7  -2  197.40   15.56   3
  -3  -7  -2  213.51   13.80   2
  -4  -7  -2  139.57   10.54   2
   4   7   2  125.89   11.86   4
   4  -7   2  131.61   12.13   1
  -4   7  -2  134.72   12.94   3
  -4  -7  -2  114.61   11.33   1
   5  -7   2   44.34   10.00   1
  -5   7  -2   35.85   11.01   3
  -5  -7  -2   55.86    7.99   2
  -5  -7  -2   47.25    9.66   1
   5   7   2   45.27   10.15   4
   6   7   2   17.07    9.53   4
   6  -7   2   36.58   10.43   1
  -6   7  -2   24.27   11.22   3
  -6  -7  -2   22.16    9.46   1
  -6  -7  -2   19.68    7.67   2
  -7  -7  -2   42.89    9.03   2
   7   7   2   37.40    9.68   4
  -7  -7  -2   52.25   10.16   1
  -7   7  -2   39.58   11.63   3
   7  -7   2   62.21   10.96   1
   8   7   2   13.29    8.47   4
  -8  -7  -2    2.64    8.09   2
   8  -7   2   23.28    9.99   1
  -8   7  -2    4.17   11.01   3
  -8  -7  -2   15.06    8.82   1
   9  -7   2   53.28   11.07   1
   9   7   2   33.93    9.15   4
  -9  -7  -2   33.57    8.96   2
  -9  -7  -2   14.01    8.67   1
  -9   7  -2   52.30   12.72   3
 -10   7  -2   12.91   12.87   3
 -10  -7  -2   21.03    9.35   2
  10   7   2   24.67   10.16   4
 -10  -7  -2   23.56    9.78   1
  10  -7   2   12.29   11.37   1
 -11  -7  -2   34.20   10.22   2
 -11   7  -2   15.71   13.16   3
  11   7   2   32.16   12.37   4
 -11  -7  -2   34.26   11.50   1
 -11  -8   2   67.31   12.27   1
 -11  -8   2   79.73   12.42   2
  11   8  -2   61.03   13.20   4
 -11   8   2   58.17   16.02   3
 -10  -8   2   16.99   10.23   1
  10   8  -2   19.08   10.53   4
 -10  -8   2   16.50    9.39   2
 -10   8   2    7.02   12.96   3
  -9  -8   2   37.81    9.77   2
  -9   8   2   47.59   13.36   3
  -9  -8   2   39.24   10.56   1
   9   8  -2   29.70   10.10   4
  -8  -8   2   25.23    9.99   1
   8  -8  -2   31.40   11.21   1
  -8   8   2   15.37   11.77   3
   8   8  -2   18.43    9.18   4
  -8  -8   2   51.69    9.72   2
  -7   8   2   17.34   11.87   3
   7  -8  -2   40.05   10.62   1
  -7  -8   2   36.57    8.53   2
   7   8  -2   24.51    9.91   4
  -7  -8   2   32.49    9.65   1
   6  -8  -2   -3.30    9.34   1
  -6   8   2   12.85   11.33   3
  -6  -8   2   -4.06    8.38   1
   6   8  -2    5.13    9.21   4
  -6  -8   2   10.92    7.79   2
  -5   8   2    4.90   10.74   3
  -5  -8   2   10.23    9.62   1
   5   8  -2   -0.99    9.91   4
   5  -8  -2    7.31    9.74   1
  -5  -8   2    5.47    7.22   2
   4   8  -2   75.45   11.15   4
   4  -8  -2   69.58   10.29   1
  -4  -8   2   49.74    7.92   2
  -4   8   2   71.34   11.88   3
  -4  -8   2   56.08   10.54   1
   3   8  -2   27.59    8.10   3
  -3  -8   2   52.83   10.46   1
   3  -8  -2   30.74    9.84   1
  -3   8   2   43.08   10.48   3
   3   8  -2   61.12    9.91   4
  -3  -8   2   41.92    7.22   2
  -2  -8   2   50.03   10.03   1
  -2   8   2   44.40   10.16   3
   2   8  -2   54.78    8.85   3
   2  -8  -2   51.94   10.15   1
   2   8  -2   33.74    8.83   4
   1   8  -2   12.87    8.74   3
  -1  -8   2    3.74    9.14   1
   1  -8  -2   -1.59    9.29   1
  -1   8   2    7.64    8.69   3
   1   8  -2    9.36    7.99   4
   0   8   2   63.17    9.50   3
   0   8  -2   58.61    9.47   4
   0  -8  -2   39.83    9.69   1
   0  -8   2   37.83   10.08   1
   0   8   2   58.10    9.94   4
   0   8  -2   61.45    9.94   3
   1   8   2  135.33   12.35   4
  -1  -8  -2  142.69   11.83   1
   1  -8   2  128.07   12.03   1
  -1   8  -2  125.36   12.12   4
  -1   8  -2  126.26   11.56   3
   1   8   2  121.58   11.10   3
   2   8   2   41.14    9.27   4
  -2   8  -2   44.01    9.79   3
   2   8   2   28.21    8.66   3
   2  -8   2   42.22    9.46   1
  -2  -8  -2   23.01    9.58   1
  -3  -8  -2    0.61    6.48   2
   3   8   2    3.58    8.22   4
  -3   8  -2    2.82    9.95   3
   3  -8   2    4.76    9.36   1
  -3  -8  -2   -3.97    8.96   1
  -4  -8  -2    0.39    6.65   2
  -4  -8  -2   -4.65    8.78   1
   4  -8   2    5.77   10.02   1
  -4   8  -2    9.41   10.36   3
  -5   8  -2   41.71   11.75   3
   5   8   2   46.41   10.21   4
  -5  -8  -2   39.45    9.94   1
  -5  -8  -2   52.00    8.14   2
   5  -8   2   30.73   11.04   1
   6   8   2  126.26   13.92   4
  -6   8  -2  143.80   14.64   3
   6  -8   2  153.21   13.15   1
  -6  -8  -2  140.97   12.62   1
  -6  -8  -2  147.63   12.05   2
  -7  -8  -2   27.15    9.97   1
  -7   8  -2   44.21   11.75   3
   7  -8   2   16.84   10.00   1
  -7  -8  -2   37.23    8.28   2
   7   8   2   15.16    9.62   4
  -8   8  -2   39.57   12.70   3
   8   8   2   28.42    9.58   4
  -8  -8  -2   51.42    9.38   2
   8  -8   2   34.89   11.14   1
  -8  -8  -2   31.58    9.89   1
   9   8   2   39.66    9.81   4
  -9  -8  -2   21.25    9.59   1
  -9  -8  -2   34.14    9.40   2
   9  -8   2   31.07   12.15   1
  -9   8  -2   39.97   13.75   3
  10  -8   2  -14.36   12.43   1
 -10  -8  -2   18.13    9.94   2
  10   8   2   -5.41    9.32   4
 -10  -8  -2    0.60    9.74   1
 -10   8  -2    6.81   13.67   3
 -11  -8  -2   -1.22   11.33   1
  11   8   2    3.90   11.46   4
 -11   8  -2    7.73   13.64   3
 -11  -8  -2   30.13   10.66   2
 -10  -9   2    5.80   11.40   1
  10   9  -2    9.92   10.74   4
 -10   9   2    1.63   14.33   3
 -10  -9   2   16.67   10.89   2
  -9   9   2   -4.94   12.18   3
  -9  -9   2    7.81    9.88   2
   9   9  -2   16.77    9.74   4
  -9  -9   2   -9.59   10.88   1
   8   9  -2   32.33    9.89   4
   8  -9  -2   31.33   11.28   1
  -8  -9   2   16.95   10.73   1
  -8  -9   2   26.91    9.43   2
  -8   9   2   13.92   12.16   3
   7  -9  -2   51.06   11.41   1
  -7   9   2   55.00   12.72   3
  -7  -9   2   37.61   10.23   1
   7   9  -2   36.02   10.11   4
  -7  -9   2   59.25    9.48   2
  -6  -9   2  105.67   10.44   2
  -6  -9   2   97.28   11.63   1
  -6   9   2   92.59   13.77   3
   6  -9  -2   87.45   12.01   1
   6   9  -2   84.15   12.16   4
  -5   9   2  382.85   24.51   3
  -5  -9   2  387.88   21.70   1
   5   9  -2  363.64   25.04   4
   5  -9  -2  431.03   22.14   1
   4   9  -2  133.59   13.55   4
  -4  -9   2  137.11   13.02   1
   4  -9  -2  147.56   13.01   1
  -4   9   2  126.15   14.00   3
   3  -9  -2   10.24   10.44   1
   3   9  -2    5.34    8.84   4
  -3   9   2   14.90   10.29   3
  -3  -9   2   -4.84   10.10   1
  -2  -9   2   -9.76   10.19   1
  -2   9   2   -0.76    9.64   3
   2   9  -2    5.02    9.11   3
   2  -9  -2    7.10   10.24   1
   2   9  -2    4.98    8.76   4
  -1   9   2   42.01   10.26   3
   1   9  -2   57.06   10.57   3
   1  -9  -2   43.07   10.67   1
   1   9  -2   47.31    9.71   4
  -1  -9   2   49.71   11.13   1
   0   9   2   24.34    9.32   4
   0   9  -2   29.79    9.42   4
   0   9   2   29.25    9.66   3
   0  -9   2   23.90   10.66   1
   0  -9  -2   17.35   10.25   1
   0   9  -2   18.65    9.90   3
   1   9   2   45.53    9.58   3
   1   9   2   57.91   10.06   4
  -1  -9  -2   40.52   11.15   1
  -1   9  -2   23.95    9.44   4
  -1   9  -2   28.37    9.87   3
   1  -9   2   51.28   10.82   1
   2  -9   2   82.82   11.61   1
  -2   9  -2   87.60   11.31   3
   2   9   2   77.17   10.82   4
  -2  -9  -2   97.84   12.01   1
   2   9   2   82.79   10.21   3
  -3  -9  -2  140.99   12.79   1
   3  -9   2  137.60   12.82   1
  -3   9  -2  137.06   13.59   3
   3   9   2  122.24   12.94   4
  -4  -9  -2   -0.07    9.47   1
  -4   9  -2   10.49   10.12   3
   4  -9   2   12.17    9.76   1
   4   9   2   13.48    9.25   4
   5   9   2   53.79   10.37   4
  -5   9  -2   50.97   11.50   3
   5  -9   2   32.22   10.56   1
  -5  -9  -2   46.46   10.52   1
   6  -9   2   32.21   11.07   1
  -6  -9  -2   30.33    8.24   2
  -6  -9  -2   39.06   10.46   1
  -6   9  -2   55.24   11.88   3
   6   9   2   50.39   10.93   4
   7  -9   2   29.37   11.10   1
  -7   9  -2   35.09   12.20   3
   7   9   2   39.63   11.04   4
  -7  -9  -2   56.72    9.06   2
  -7  -9  -2   38.52   10.66   1
   8   9   2   39.30   10.12   4
  -8  -9  -2   31.79    9.09   2
  -8  -9  -2   25.99   10.86   1
   8  -9   2   34.89   12.05   1
  -8   9  -2   11.43   12.38   3
   9   9   2   48.88   10.90   4
  -9  -9  -2   71.01   12.04   1
  -9   9  -2   80.19   14.27   3
   9  -9   2   60.57   12.97   1
  -9  -9  -2   54.57   10.42   2
 -10   9  -2   84.72   15.46   3
  10   9   2   77.46   12.38   4
 -10  -9  -2   76.93   12.16   1
 -10  -9  -2   82.59   11.93   2
  -9 -10   2   94.21   14.64   1
  -9  10   2   77.78   15.83   3
   9  10  -2   86.41   12.90   4
   8  10  -2   15.44   10.21   4
  -8 -10   2   10.11   11.05   1
   7  10  -2   65.09   11.45   4
   7 -10  -2   30.94   12.01   1
  -7 -10   2   40.79   11.83   1
  -7  10   2   25.13   12.25   3
  -6  10   2   19.72   11.30   3
   6 -10  -2   21.89   11.90   1
  -6 -10   2    2.31   10.28   1
   6  10  -2   17.46   10.26   4
  -5  10   2   11.51   10.52   3
  -5 -10   2   23.54   10.11   1
   5 -10  -2   10.63   11.55   1
   5  10  -2   14.17   10.55   4
   4  10  -2   68.18   10.99   4
  -4  10   2   61.09   11.93   3
  -4 -10   2   77.01   11.81   1
   4 -10  -2   79.79   12.05   1
  -3 -10   2    0.98   10.53   1
   3 -10  -2    3.71   10.61   1
  -3  10   2    3.51   10.14   3
   3  10  -2   14.08    8.99   4
  -2  10   2   58.56   10.83   3
   2 -10  -2   64.43   11.39   1
  -2 -10   2   77.03   11.72   1
   2  10  -2   73.32   10.83   4
   1 -10  -2   -7.12   10.04   1
  -1  10   2    8.17    8.90   4
   1  10  -2    1.56   10.41   3
  -1 -10   2   20.77   10.50   1
   1  10  -2   18.97    8.66   4
  -1  10   2    9.50    9.84   3
   0 -10  -2   14.22   10.67   1
   0  10  -2   26.27   11.01   3
   0  10  -2   17.79    8.94   4
   0  10   2    5.37    9.88   3
   0  10   2   -5.18    8.45   4
   0 -10   2   -8.66    9.96   1
  -1 -10  -2   12.59   10.57   1
   1  10   2   14.11    9.20   3
  -1  10  -2    7.66    8.56   4
   1 -10   2   16.65   11.03   1
  -1  10  -2    8.77    9.93   3
   1  10   2   -7.85    8.45   4
   2  10   2    1.93    8.21   4
  -2  10  -2    9.50    9.14   4
  -2 -10  -2    4.95   10.58   1
  -2  10  -2   16.54   10.52   3
   2 -10   2    5.57   10.60   1
  -3  10  -2   13.37   10.20   3
  -3 -10  -2   -7.65    9.95   1
   3  10   2    3.70    8.47   4
   3 -10   2   12.57   10.30   1
   4 -10   2   25.10   10.54   1
  -4  10  -2   32.09   10.87   3
   4  10   2    7.16    8.93   4
  -4 -10  -2   25.15   10.21   1
   5  10   2  118.44   13.37   4
   5 -10   2  152.18   13.47   1
  -5 -10  -2  112.26   12.91   1
  -5  10  -2  132.64   14.24   3
   6 -10   2    8.91   10.41   1
  -6  10  -2   24.34   11.73   3
   6  10   2   15.72   10.50   4
  -6 -10  -2   22.20   10.55   1
   7 -10   2   69.24   13.28   1
  -7  10  -2   80.44   13.50   3
  -7 -10  -2   72.74   12.49   1
   7  10   2   76.88   12.69   4
   8  10   2    5.75   10.03   4
   8 -10   2   -6.24   12.44   1
  -8  10  -2    2.56   12.71   3
  -8 -10  -2   23.91   12.38   1
   7  11  -2   38.91   11.57   4
  -7  11   2   41.95   14.64   3
  -7 -11   2   48.90   12.64   1
   6  11  -2    4.38   10.34   4
   6 -11  -2   24.63   12.85   1
  -6 -11   2    9.53   11.78   1
  -6  11   2    4.48   12.22   3
   5  11  -2  120.67   14.86   4
   5 -11  -2  138.60   15.29   1
  -5 -11   2  134.16   14.45   1
  -5  11   2  129.46   15.70   3
   4  11  -2    0.18    9.40   4
  -4 -11   2   20.55   11.57   1
   4 -11  -2    6.99   11.64   1
  -4  11   2   -6.05   11.14   3
   3 -11  -2   27.79   12.45   1
  -3 -11   2   27.09   11.87   1
  -3  11   2   21.85   11.79   3
   3  11  -2   26.76    9.78   4
   2  11  -2    3.06    8.82   4
  -2  11   2    8.82   11.33   3
  -2 -11   2   22.47   11.44   1
   2 -11  -2   14.76   11.78   1
  -1  11   2    8.53   10.57   3
  -1  11   2    6.79    9.70   4
   1  11  -2    0.56    8.51   4
  -1 -11   2    7.99   11.40   1
   1 -11  -2   -8.19   10.96   1
   0 -11   2    9.86   11.45   1
   0  11  -2   19.48   10.99   3
   0 -11  -2   13.62   11.34   1
   0  11  -2    7.06    9.06   4
   0  11   2    9.25    9.49   4
   0  11   2    8.70   10.69   3
   1 -11   2    1.85   11.40   1
  -1  11  -2    4.88   10.91   3
  -1 -11  -2    2.35   11.18   1
   1  11   2    7.04    9.07   4
  -1  11  -2    3.37    9.35   4
  -2 -11  -2  145.45   14.50   1
   2  11   2  124.56   13.71   4
  -2  11  -2  148.56   14.28   4
  -2  11  -2  161.45   14.77   3
   2 -11   2  150.93   14.58   1
  -3 -11  -2   72.02   12.56   1
   3 -11   2   30.14   11.90   1
  -3  11  -2   61.25   12.37   3
   3  11   2   74.63   10.91   4
   4 -11   2   26.22   11.65   1
   4  11   2   25.93    9.60   4
  -4 -11  -2   29.82   11.04   1
  -4  11  -2   25.21   12.00   3
   5 -11   2    2.65   11.83   1
  -5  11  -2   25.84   12.01   3
   5  11   2   -8.98    9.64   4
  -5 -11  -2    4.30   11.10   1
   6 -11   2   -5.15   12.27   1
  -6 -11  -2    6.96   11.43   1
  -6  11  -2    0.44   12.10   3
   6  11   2    0.24   11.21   4
   7 -11   2   21.40   12.76   1
   7  11   2   11.51   11.28   4
  -7 -11  -2   22.05   12.44   1
  -7  11  -2    9.46   12.78   3
  -5 -12   2   -4.55   12.89   1
  -5  12   2   -0.95   12.85   3
   5 -12  -2    1.95   14.05   1
   5  12  -2   -5.68   11.49   4
   4  12  -2   28.63   11.01   4
  -4  12   2    3.70   11.82   3
   4 -12  -2   13.88   13.11   1
  -4 -12   2    6.72   12.28   1
  -3 -12   2   92.82   14.23   1
   3  12  -2   67.33   11.41   4
   3 -12  -2   50.67   13.85   1
  -3  12   2   72.66   12.92   3
  -2  12   2    9.21   10.04   4
  -2  12   2    5.75   11.54   3
  -2 -12   2    6.38   12.13   1
   2 -12  -2   -0.10   11.98   1
   2  12  -2   13.73    9.11   4
   1 -12  -2  143.50   15.42   1
  -1 -12   2  162.67   15.83   1
  -1  12   2  145.11   15.32   3
   1  12  -2  149.15   14.41   4
  -1  12   2  139.68   14.47   4
   0  12   2   47.42   11.47   4
   0 -12  -2   60.57   13.56   1
   0 -12   2   27.07   12.50   1
   0  12  -2   31.55   10.09   4
   1  12   2    2.24    9.39   4
  -1  12  -2    7.73   11.68   3
   1 -12   2   10.44   12.88   1
  -1  12  -2   16.12   10.11   4
  -1 -12  -2   19.00   13.13   1
  -2  12  -2   14.90   11.21   3
   2  12   2    4.84    9.40   4
  -2  12  -2   -5.04    9.22   4
   2 -12   2   -1.97   12.23   1
  -2 -12  -2    0.47   12.64   1
  -3  12  -2   45.09   12.34   3
   3 -12   2   20.29   13.19   1
  -3  12  -2   26.10   10.43   4
   3  12   2   22.43    9.61   4
  -3 -12  -2   14.02   12.18   1
   4  12   2   50.60   10.98   4
   4 -12   2   30.74   13.59   1
  -4 -12  -2   44.71   13.26   1
  -4  12  -2   39.11   12.88   3
   5 -12   2   58.30   14.54   1
   5  12   2   67.53   13.08   4
  -5 -12  -2   72.39   13.88   1
  -5  12  -2   82.48   13.90   3
 -14   0   3   13.72   11.18   2
 -13   0   3   25.53   10.71   2
 -12   0   3    2.58    9.16   2
 -11   0   3   20.65    9.59   2
 -10   0   3   -3.86    9.18   2
  10   0  -3    4.77    7.80   1
  -9   0   3  233.72   15.13   3
  -9   0   3  220.38   16.80   2
   9   0  -3  225.20   13.11   1
  -8   0   3    1.93    7.73   3
  -8   0   3    9.96    8.32   2
   8   0  -3   -4.12    6.14   1
  -7   0   3  229.14   15.90   2
   7   0  -3  225.77   12.20   1
  -7   0   3  242.64   13.99   3
   6   0  -3    2.62    4.62   1
  -6   0   3   -8.49    7.53   2
  -6   0   3    7.23    6.08   3
  -5   0   3  555.49   27.20   3
  -5   0   3  528.98   29.43   2
   5   0  -3  534.14   23.74   1
   4   0  -3    4.59    3.40   1
   3   0  -3 1752.73   84.11   3
   3   0  -3 1870.53   74.54   1
  -3   0   3 1682.59   89.04   2
   2   0  -3   -1.82    3.36   3
  -2   0   3   -1.02    1.77   1
  -2   0   3    6.36    4.74   2
   1   0  -3  186.28   10.48   3
  -1   0   3  211.47   11.25   2
  -1   0   3  227.78    9.32   1
   0   0  -3    0.85    1.87   3
   1   0   3   -0.34    2.17   1
   1   0   3    4.50    1.24   4
  -1   0  -3    2.97    2.22   3
   2   0   3   -2.75    3.21   4
  -2   0  -3   -2.06    3.83   2
  -2   0  -3   -0.43    3.37   3
  -3   0  -3 4593.56  203.84   3
  -3   0  -3 4261.54  214.79   2
   3   0   3 4426.61  215.67   4
   3   0   3 3981.27  181.16   1
   4   0   3   10.08    5.04   4
  -4   0  -3    1.98    4.01   3
   4   0   3    3.18    4.57   1
  -5   0  -3  215.47   12.00   3
  -5   0  -3  192.31   13.30   2
   5   0   3  235.26   11.68   1
  -6   0  -3   -4.19    5.08   3
   6   0   3    4.29    5.61   1
  -6   0  -3    3.84    5.92   2
  -7   0  -3  217.89   14.32   2
   7   0   3  210.16   12.29   1
  -7   0  -3  194.97   12.46   3
   8   0   3   -8.43    7.12   1
  -8   0  -3    7.78    7.64   2
  -9   0  -3  184.51   14.40   2
  -9   0  -3  185.37   12.86   3
   9   0   3  179.04   12.52   1
 -10   0  -3   -6.04    8.36   2
  10   0   3    7.59    8.61   1
  11   0   3   78.55   10.62   1
 -11   0  -3   76.11   10.42   2
  12   0   3   -7.25   10.24   1
 -12   0  -3    0.28    9.00   2
  13   0   3    1.32   11.90   1
 -13   0  -3    7.60    9.80   2
 -14   1   3   16.62   11.39   2
 -14  -1   3   25.40   10.69   2
 -13   1   3  100.44   13.06   2
 -13  -1   3   90.40   12.61   2
 -12   1   3   19.84    9.15   2
 -12  -1   3    3.61    9.71   2
 -11   1   3   17.53    8.91   2
 -11  -1   3   17.55    8.97   2
  10   1  -3   53.06    8.41   1
 -10   1   3   48.17   10.75   3
 -10  -1   3   26.42    9.72   2
 -10   1   3   41.27    9.88   2
  -9  -1   3  293.67   21.12   2
   9   1  -3  348.64   17.32   1
  -9   1   3  370.38   20.18   3
  -9   1   3  302.44   21.11   2
   9  -1  -3  320.49   17.01   1
  -8   1   3    3.85    7.97   2
   8  -1  -3   15.80    6.61   1
  -8  -1   3   21.29    7.33   3
   8   1  -3    9.41    6.25   1
  -8   1   3   13.99    8.90   3
  -8  -1   3   18.75    8.71   2
  -7   1   3   -5.56    6.28   3
   7   1  -3   -2.36    5.29   1
  -7  -1   3    5.75    5.66   3
  -7  -1   3    4.17    7.84   2
   7  -1  -3   -2.47    5.81   1
   7   1  -3    8.00    7.80   4
  -7   1   3   -0.94    7.79   2
   6   1  -3   78.12    6.45   1
  -6  -1   3   91.09    9.86   2
  -6  -1   3   83.73    7.44   3
   6   1  -3   73.07    9.06   4
   6  -1  -3   89.03    6.62   1
  -6   1   3   79.38    8.10   3
  -6   1   3   73.77    9.14   2
   5  -1  -3  401.41   18.25   1
   5   1  -3  422.92   22.78   4
  -5   1   3  407.33   22.76   2
  -5  -1   3  420.03   18.45   1
  -5  -1   3  426.03   20.55   3
  -5  -1   3  360.43   22.89   2
  -5   1   3  394.12   21.30   3
  -4   1   3   -2.30    6.41   2
   4   1  -3    6.37    3.90   3
  -4  -1   3    0.01    6.64   2
   4  -1  -3    4.66    3.72   1
  -4  -1   3    0.06    3.63   1
   4   1  -3    3.31    5.50   4
  -4   1   3    3.38    5.61   3
   3   1  -3    6.48    3.66   3
  -3   1   3    8.66    5.03   3
   3  -1  -3    7.89    3.40   1
   3   1  -3    6.96    5.48   4
  -3  -1   3    1.78    7.39   2
  -3   1   3    0.12    6.74   2
  -3  -1   3    3.08    3.59   1
   2   1  -3  353.41   17.29   3
  -2   1   3  352.07   18.88   2
   2  -1  -3  340.37   17.84   3
   2   1  -3  345.92   18.86   4
  -2  -1   3  343.42   19.29   2
  -2  -1   3  369.21   15.47   1
   1   1  -3 1776.80   91.60   3
  -1  -1   3 2065.17   81.49   1
  -1  -1   3 1916.17   96.65   2
  -1   1   3 1982.78   96.57   2
   0  -1   3  172.12    9.02   2
   0  -1   3  148.99    7.68   1
   0   1  -3  179.69    8.85   4
   0  -1  -3  174.75    7.62   1
   0  -1  -3  159.76    8.58   3
   0   1  -3  157.60    8.68   3
   1  -1   3  312.93   14.06   1
  -1   1  -3  295.70   15.73   3
   1   1   3  324.41   16.41   4
  -1  -1  -3  325.77   15.45   3
  -1  -1  -3  317.29   14.01   1
  -2  -1  -3  732.66   37.67   2
   2  -1   3  721.06   31.90   1
   2   1   3  729.45   37.50   4
  -2  -1  -3  776.74   35.30   3
  -2   1  -3  725.47   35.76   3
   3   1   3  202.62   11.83   1
  -3  -1  -3  253.44   13.90   2
   3   1   3  246.92   13.54   4
  -3  -1  -3  259.24   12.30   3
  -3   1  -3  243.81   13.14   3
   3  -1   3  235.53   12.14   1
  -3   1  -3  248.19   13.62   2
   4   1   3   28.52    5.28   1
   4   1   3   22.54    5.29   4
  -4  -1  -3   12.60    5.25   2
  -4  -1  -3   14.85    3.73   3
   4  -1   3   29.98    5.33   1
  -4   1  -3   18.13    5.28   3
  -4   1  -3   20.10    4.51   2
  -5  -1  -3  532.19   28.03   2
  -5   1  -3  530.50   26.27   3
   5   1   3  472.18   23.56   1
  -5   1  -3  532.69   27.64   2
   5   1   3  552.43   27.82   4
   5  -1   3  483.98   23.53   1
  -6  -1  -3  215.28   13.55   2
  -6   1  -3  207.70   13.08   2
   6  -1   3  207.99   11.64   1
  -6  -1  -3  194.28   11.40   3
   6   1   3  197.82   13.02   4
   6   1   3  197.31   11.59   1
  -6   1  -3  196.23   12.48   3
  -7   1  -3  592.64   31.46   2
   7   1   3  581.05   31.57   4
   7   1   3  550.75   26.73   1
   7  -1   3  534.58   26.68   1
  -7  -1  -3  623.42   28.71   3
  -7  -1  -3  564.97   31.73   2
  -7   1  -3  580.08   29.53   3
   8  -1   3   -8.30    7.55   1
  -8   1  -3    5.79    7.90   3
  -8  -1  -3    7.45    6.27   3
   8   1   3   -7.95    7.39   1
  -8   1  -3   -4.96    6.78   2
  -8  -1  -3    1.47    7.59   2
  -9  -1  -3   19.18    8.84   2
   9  -1   3   39.98    9.18   1
  -9   1  -3   30.09    9.08   3
  -9   1  -3   16.61    8.05   2
   9   1   3   16.73    7.89   1
 -10  -1  -3   -1.07    8.84   2
 -10   1  -3    0.20    8.06   2
 -10   1  -3    9.70    9.19   3
  10  -1   3    5.84    9.08   1
  10   1   3    9.03    8.77   1
 -11  -1  -3   17.59    9.07   2
  11  -1   3    5.29    9.71   1
 -11   1  -3   12.92    8.64   2
  11   1   3    0.64    8.88   1
 -12  -1  -3   -8.08    8.41   2
  12   1   3    9.06   10.10   1
  12  -1   3   -5.79   10.45   1
 -12   1  -3   26.56    9.43   2
 -13  -1  -3   78.98   11.95   2
 -13   1  -3   53.63   11.33   2
  13   1   3   55.95   11.94   1
 -13   2   3   22.32   10.46   2
 -13  -2   3   16.38   10.14   2
 -12   2   3   -0.32    8.80   2
 -12  -2   3   11.15    9.94   2
 -11   2   3   13.08   10.81   3
 -11   2   3    2.68    8.99   2
 -11  -2   3   13.03    9.31   2
 -10   2   3  173.46   14.78   3
 -10   2   3  147.94   13.67   2
 -10  -2   3  130.64   13.87   2
  10   2  -3  165.60   11.51   1
  -9   2   3  111.28   12.15   3
  -9   2   3  105.91   11.78   2
  -9  -2   3   94.98   11.85   2
   9   2  -3  102.74    9.41   1
   9  -2  -3   78.50    9.17   1
   9   2  -3  108.73   12.41   4
  -8   2   3   54.25    9.91   3
  -8  -2   3   32.75    9.32   2
  -8   2   3   54.39    9.17   2
   8   2  -3   58.20    7.80   1
   8  -2  -3   54.92    7.54   1
   8   2  -3   43.71    9.53   4
   7   2  -3  491.58   28.99   4
  -7  -2   3  560.03   25.99   3
  -7   2   3  514.36   28.73   2
  -7  -2   3  546.83   23.97   1
  -7  -2   3  497.38   29.30   2
  -7   2   3  500.15   27.47   3
   7  -2  -3  502.02   23.56   1
  -6  -2   3  126.72   11.72   2
  -6   2   3  143.98   10.55   3
  -6  -2   3  140.86    8.80   1
   6  -2  -3  146.35    8.88   1
   6   2  -3  135.69   11.26   4
  -6   2   3  162.91   11.33   2
  -6  -2   3  137.10    8.98   3
  -5   2   3  262.56   15.56   2
  -5  -2   3  251.04   15.87   2
  -5  -2   3  236.85   12.37   1
   5   2  -3  225.92   15.35   4
  -5   2   3  250.97   14.76   3
   5  -2  -3  264.56   12.47   1
   5   2  -3  257.50   13.10   3
   4   2  -3  224.02   11.32   3
  -4  -2   3  215.05   10.97   1
  -4   2   3  206.05   13.52   2
   4   2  -3  214.00   13.53   4
   4  -2  -3  213.95   10.69   1
  -4   2   3  226.87   13.19   3
  -4  -2   3  221.64   14.13   2
  -3  -2   3   98.29    6.51   1
  -3  -2   3  108.51    9.48   2
  -3   2   3   93.29    8.19   2
   3  -2  -3   94.61    6.25   1
   3   2  -3   96.46    7.90   4
   3   2  -3  115.90    6.13   3
  -3   2   3  113.87    8.35   3
   2   2  -3    0.06    3.23   3
  -2   2   3    1.24    5.48   3
  -2  -2   3   14.64    7.42   2
   2   2  -3   12.43    5.33   4
   2  -2  -3   -3.30    3.90   1
  -2   2   3   10.87    5.10   2
  -1   2   3  105.21    6.66   2
  -1  -2   3  101.87    6.51   1
   1   2  -3   97.50    7.30   4
   1   2  -3   97.77    6.62   3
   1  -2  -3  102.49    6.25   1
  -1  -2   3  106.32    7.83   2
  -1   2   3   98.44    7.42   3
   0  -2   3   25.83    4.90   1
   0   2  -3   35.51    4.31   4
   0  -2  -3   37.24    4.23   1
   0   2  -3   27.60    4.46   3
   0  -2  -3   40.57    4.40   3
   0  -2   3   40.16    4.43   2
  -1  -2  -3 1912.99   85.22   3
   1  -2   3 1838.79   76.01   1
  -1  -2  -3 1680.04   75.89   1
  -1   2  -3 1751.74   85.47   3
  -2  -2  -3  300.93   13.75   3
   2  -2   3  264.71   13.55   1
  -2   2  -3  270.64   15.02   3
   2   2   3  279.95   15.34   4
  -2  -2  -3  275.24   15.29   2
  -2  -2  -3  260.89   13.18   1
   3   2   3  570.86   29.64   4
   3  -2   3  526.97   25.21   1
  -3   2  -3  606.80   29.17   2
  -3  -2  -3  562.99   29.64   2
  -3   2  -3  563.68   28.35   3
  -3  -2  -3  565.32   25.20   1
  -4  -2  -3  196.41   10.92   1
  -4   2  -3  190.39   11.75   2
  -4  -2  -3  198.58   12.60   2
   4   2   3  219.54   12.46   4
  -4   2  -3  194.98   12.21   3
  -4  -2  -3  213.93   10.17   3
   4  -2   3  199.34   11.02   1
  -5  -2  -3   59.25    4.45   3
  -5  -2  -3   59.79    7.44   2
  -5   2  -3   52.18    7.48   3
   5  -2   3   65.08    6.80   1
  -5  -2  -3   61.23    6.77   1
  -5   2  -3   52.64    5.96   2
   5   2   3   65.75    6.67   4
   6   2   3  230.85   12.72   1
  -6   2  -3  238.05   14.27   3
  -6  -2  -3  205.87   14.52   2
   6   2   3  243.08   14.56   4
  -6  -2  -3  215.24   11.82   3
  -6   2  -3  203.72   13.49   2
   6  -2   3  225.89   12.62   1
   7   2   3  223.32   12.97   1
  -7  -2  -3  207.77   11.80   3
  -7   2  -3  212.79   14.45   3
   7   2   3  210.52   14.59   4
  -7  -2  -3  222.88   15.12   2
   7  -2   3  230.84   13.15   1
  -7   2  -3  212.64   14.11   2
   8  -2   3   33.87    8.52   1
  -8  -2  -3   27.13    8.99   2
  -8   2  -3   21.57    7.51   2
   8   2   3   30.37    8.85   4
   8   2   3   24.01    7.55   1
  -8   2  -3   22.02    8.83   3
   9   2   3  173.43   14.05   4
  -9   2  -3  152.57   12.99   2
   9  -2   3  187.76   12.94   1
  -9  -2  -3  140.97   14.24   2
   9   2   3  193.69   12.69   1
  -9   2  -3  165.71   13.88   3
 -10  -2  -3   18.76    9.32   2
  10  -2   3   19.31    9.68   1
  10   2   3   26.59    9.10   1
  10   2   3   50.37   10.96   4
 -10   2  -3   14.98    7.92   2
 -10   2  -3   33.39   10.80   3
 -11  -2  -3   40.96    9.62   2
  11  -2   3   11.62    9.96   1
 -11   2  -3   40.19    9.01   2
  11   2   3   23.88    8.96   1
  12   2   3    3.94    9.69   1
 -12  -2  -3   13.10    9.33   2
 -12   2  -3    9.23    9.54   2
  13   2   3   35.33   11.18   1
 -13  -2  -3   11.15   10.15   2
 -13   2  -3   38.21   10.05   2
 -13   3   3   55.51   11.13   2
 -13  -3   3   40.51   10.96   2
 -12   3   3  140.41   15.46   3
 -12  -3   3   95.98   12.63   2
 -12   3   3   95.18   12.58   2
 -11   3   3  399.96   24.01   2
  11   3  -3  361.79   24.97   4
 -11  -3   3  333.51   24.14   2
 -11   3   3  407.26   24.23   3
 -10  -3   3   21.16    9.58   2
 -10   3   3   11.12   11.30   3
 -10   3   3   28.04    8.86   2
  10   3  -3   13.57    9.78   4
  10   3  -3   27.18    8.96   1
   9  -3  -3  214.09   13.22   1
   9   3  -3  191.58   15.53   4
  -9   3   3  175.74   15.12   3
  -9   3   3  186.60   14.85   2
  -9  -3   3  179.68   15.47   2
   9   3  -3  206.22   12.72   1
  -8  -3   3   32.37    7.39   1
  -8   3   3   11.54   10.14   3
   8  -3  -3   45.37    8.09   1
  -8   3   3   44.04    8.76   2
  -8  -3   3   23.83    9.33   2
   8   3  -3   24.72    9.45   4
  -7  -3   3    0.62    5.92   1
  -7   3   3    4.77    8.51   3
  -7  -3   3    0.01    8.16   2
   7  -3  -3    3.58    7.05   1
   7   3  -3    9.75    8.17   4
  -7   3   3    7.40    7.11   2
   6  -3  -3   20.24    6.51   1
  -6   3   3   -4.48    6.51   2
   6   3  -3   15.00    7.67   4
  -6   3   3    6.30    7.46   3
  -6  -3   3    3.26    7.82   2
  -6  -3   3    0.11    3.68   3
  -6  -3   3   -2.34    5.68   1
   5   3  -3   28.57    6.55   4
   5  -3  -3   12.98    5.62   1
  -5  -3   3   15.78    7.53   2
  -5  -3   3   16.41    5.56   1
  -5   3   3   25.43    6.49   2
   5   3  -3   22.62    3.55   3
  -5   3   3   27.15    6.89   3
  -4  -3   3   29.03    5.35   1
  -4  -3   3   26.15    6.86   2
   4   3  -3   16.51    2.97   3
   4   3  -3   14.08    5.65   4
   4  -3  -3   27.73    5.12   1
  -4   3   3   27.17    6.08   2
  -4   3   3   17.75    6.61   3
   3   3  -3  202.58   10.34   3
   3  -3  -3  189.20   10.15   1
  -3   3   3  220.69   11.87   2
  -3  -3   3  192.89   10.43   1
   3   3  -3  171.64   12.26   4
  -3   3   3  204.33   12.39   3
  -3  -3   3  199.25   12.77   2
   2   3  -3  165.31    8.93   3
   2   3  -3  157.24   10.44   4
  -2   3   3  167.06    9.32   2
  -2   3   3  145.56   10.20   3
  -2  -3   3  151.07    8.87   1
   2  -3  -3  152.32    8.56   1
  -2  -3   3  162.30   10.81   2
  -1   3   3  346.19   17.54   3
  -1  -3   3  316.62   15.63   1
   1  -3  -3  333.92   15.37   1
  -1  -3   3  323.57   17.95   2
   1   3  -3  317.40   16.80   3
  -1   3   3  331.68   17.20   2
   1   3  -3  333.41   18.09   4
   0   3  -3  138.46    8.89   4
   0  -3   3  134.96    8.40   2
   0   3   3  129.88    8.49   3
   0   3  -3  125.04    8.51   3
   0  -3  -3  140.43    7.98   1
   0  -3   3  109.41    8.24   1
   1   3   3  541.97   26.39   3
  -1   3  -3  508.68   26.95   3
   1  -3   3  560.72   27.41   2
  -1  -3  -3  542.23   24.00   1
  -2   3  -3   11.68    5.64   3
  -2  -3  -3   14.18    4.92   1
   2   3   3   12.92    3.41   3
   2  -3   3    7.65    5.61   1
  -2  -3  -3   15.59    4.41   2
   2   3   3   17.36    5.04   4
  -3   3  -3  356.75   20.01   3
  -3  -3  -3  405.52   20.67   2
  -3  -3  -3  370.04   17.78   1
   3   3   3  401.76   18.33   3
   3  -3   3  391.49   17.91   1
   3   3   3  331.07   20.53   4
   4   3   3   46.52    6.63   4
   4  -3   3   53.05    6.78   1
  -4   3  -3   48.43    4.96   2
  -4  -3  -3   42.21    6.14   2
  -4   3  -3   30.97    7.33   3
  -4  -3  -3   47.02    6.18   1
   5   3   3  306.47   18.09   4
  -5  -3  -3  291.08   18.30   2
  -5   3  -3  331.38   18.01   3
   5  -3   3  312.09   15.98   1
  -5   3  -3  314.10   17.27   2
  -5  -3  -3  301.63   15.63   1
  -6  -3  -3   85.92    9.36   2
   6   3   3  100.37    9.04   4
  -6   3  -3   86.61    9.76   3
  -6  -3  -3  104.18    8.94   1
   6  -3   3  100.54    9.33   1
  -6   3  -3   94.04    7.70   2
   7  -3   3  362.17   18.29   1
   7   3   3  382.45   21.25   4
  -7  -3  -3  316.24   21.00   2
  -7   3  -3  332.56   20.46   3
   7   3   3  336.03   18.16   1
  -7   3  -3  342.95   19.84   2
  -8   3  -3    2.78    9.08   3
  -8  -3  -3   -5.23    8.40   2
   8   3   3    1.41    8.19   4
   8  -3   3    9.50    8.95   1
   8   3   3   -2.36    8.10   1
   9  -3   3   42.51   10.24   1
   9   3   3   48.96   10.57   4
  -9  -3  -3   34.72    9.95   2
  -9   3  -3   48.28   11.01   3
  -9   3  -3   48.43    8.65   2
   9   3   3   74.01    9.76   1
 -10   3  -3   69.35    9.47   2
 -10   3  -3   51.17   11.03   3
  10   3   3   88.77   10.38   1
 -10  -3  -3   57.79   10.18   2
  10   3   3   63.51   10.50   4
  10  -3   3   60.33   10.85   1
 -11  -3  -3   50.91   10.06   2
  11   3   3   35.05   11.29   4
 -11   3  -3   47.66    9.41   2
  11   3   3   48.90    9.92   1
  11  -3   3   54.34   11.43   1
 -11   3  -3   48.62   12.22   3
  12  -3   3   -8.47   11.81   1
 -12  -3  -3    5.27    9.04   2
  12   3   3   -0.36    9.94   1
 -12   3  -3   22.37    9.38   2
 -13  -3  -3   57.14   11.77   2
 -13   3  -3   52.13   11.27   2
  13   3   3   55.44   11.77   1
 -13  -4   3   66.61   12.51   2
 -12  -4   3   22.24    9.63   2
 -12   4   3    2.67   13.49   3
  12   4  -3   -0.15   11.29   4
 -11   4   3   91.59   11.15   2
  11   4  -3  104.79   11.31   1
  11   4  -3   72.62   12.22   4
 -11  -4   3   74.76   11.62   2
 -11   4   3   58.10   13.44   3
 -10   4   3   30.92   11.71   3
  10   4  -3   37.07   10.49   4
 -10  -4   3   47.37    9.78   2
 -10   4   3   43.89    9.33   2
  10   4  -3   56.58    9.55   1
  -9  -4   3    3.85    8.41   1
  -9   4   3    9.12   10.69   3
   9   4  -3   13.31   10.02   4
  -9   4   3   -2.36    8.05   2
  -9  -4   3    1.23    9.36   2
   8   4  -3   14.77   10.03   4
  -8  -4   3   13.11    9.30   2
  -8   4   3   34.92    8.15   2
   8  -4  -3   26.75    8.22   1
  -8  -4   3   23.00    7.16   1
  -8   4   3   45.83   10.76   3
  -7   4   3  168.89   12.36   2
  -7  -4   3  173.17   13.71   2
  -7   4   3  193.32   14.67   3
  -7  -4   3  141.31   10.97   1
   7  -4  -3  155.44   11.18   1
   7   4  -3  170.18   14.01   4
   6  -4  -3   71.79    8.33   1
  -6  -4   3   75.51    9.66   2
  -6  -4   3   87.18    8.34   1
  -6   4   3   93.39   10.48   3
   6   4  -3   90.60    9.48   4
  -6   4   3   98.15    8.68   2
   5  -4  -3    1.72    5.98   1
  -5   4   3   -5.45    7.40   3
  -5  -4   3    0.68    6.00   1
   5   4  -3    0.78    2.68   3
   5   4  -3    0.65    6.34   4
  -5   4   3    2.81    5.79   2
  -5  -4   3   -4.61    6.95   2
   4  -4  -3  355.88   17.40   1
  -4   4   3  357.23   20.29   3
   4   4  -3  348.00   21.08   4
  -4  -4   3  344.68   17.73   1
  -4   4   3  408.81   20.01   2
   4   4  -3  374.33   18.15   3
  -4  -4   3  372.90   21.15   2
   3  -4  -3    8.81    5.34   1
  -3   4   3   14.37    4.97   2
   3   4  -3   15.11    6.25   4
   3   4  -3    5.44    3.95   3
  -3  -4   3    6.92    5.65   1
  -3   4   3   15.27    6.20   3
  -3  -4   3   10.49    6.09   2
  -2  -4   3  211.57   12.47   2
  -2   4   3  190.54   12.46   3
   2  -4  -3  191.02   10.71   1
  -2   4   3  209.97   11.09   2
  -2  -4   3  198.60   11.20   1
   2   4  -3  214.90   11.37   3
   2   4  -3  186.83   12.58   4
   1   4  -3 1007.07   47.80   3
  -1   4   3  946.99   48.15   3
  -1  -4   3 1029.26   50.24   2
   1  -4  -3  979.83   42.83   1
  -1  -4   3  980.45   43.00   1
   0  -4   3   48.66    6.33   1
   0  -4   3   46.69    5.22   2
   0   4  -3   64.40    6.33   4
   0   4   3   50.94    5.98   3
   0   4  -3   46.13    6.02   3
   0  -4  -3   57.53    6.29   1
   1   4   3  423.87   22.43   3
   1  -4   3  474.39   21.01   1
  -1  -4  -3  424.41   20.72   1
   1  -4   3  470.72   22.99   2
   2   4   3  336.77   18.47   4
  -2  -4  -3  326.34   15.91   1
  -2  -4  -3  348.67   17.87   2
   2   4   3  306.09   16.38   3
   2  -4   3  301.21   15.93   1
  -2   4  -3  315.50   17.71   3
   3   4   3  205.51   10.91   3
  -3  -4  -3  204.19   12.79   2
  -3   4  -3  206.88   13.38   3
   3  -4   3  207.39   12.09   1
   3   4   3  239.59   13.51   4
  -3  -4  -3  195.80   11.69   1
  -4  -4  -3   17.84    6.79   1
   4   4   3   13.53    6.29   4
   4  -4   3    4.13    7.37   1
  -4  -4  -3   18.77    5.79   2
  -4   4  -3    2.20    7.13   3
  -5  -4  -3  270.54   14.34   1
  -5   4  -3  264.42   16.33   3
   5  -4   3  225.83   14.21   1
  -5   4  -3  272.03   14.61   2
  -5  -4  -3  268.49   16.12   2
   5   4   3  243.49   16.03   4
  -6  -4  -3  193.53   13.65   2
  -6   4  -3  179.35   11.66   2
  -6  -4  -3  170.67   11.57   1
   6  -4   3  192.26   12.47   1
  -6   4  -3  180.08   13.72   3
   6   4   3  183.37   13.11   4
  -7   4  -3  159.88   12.88   3
   7  -4   3  141.28   11.56   1
  -7  -4  -3  134.29   12.30   2
   7   4   3  115.70   11.30   4
  -7  -4  -3  143.99   11.02   1
  -7   4  -3  121.05   10.11   2
  -8  -4  -3   30.09    9.19   2
  -8   4  -3   16.53   10.75   3
  -8   4  -3   21.39    7.07   2
   8   4   3   22.70    9.45   4
   8  -4   3   32.03   10.19   1
  -8  -4  -3   41.48    9.00   1
   9  -4   3  134.47   12.75   1
   9   4   3  113.21   12.41   4
  -9   4  -3  100.47   10.29   2
  -9  -4  -3   80.03   11.47   2
  -9   4  -3  102.33   13.32   3
   9   4   3   87.45   10.80   1
  10   4   3   95.92   11.08   1
  10  -4   3   84.67   12.33   1
  10   4   3   86.59   11.74   4
 -10   4  -3  106.40   10.57   2
 -10   4  -3   80.33   12.37   3
 -10  -4  -3   92.59   11.72   2
 -11   4  -3   91.78   13.43   3
  11  -4   3   73.21   12.94   1
  11   4   3   62.49   11.19   4
 -11   4  -3   95.50   10.97   2
 -11  -4  -3   83.54   11.28   2
  11   4   3   78.83   11.12   1
 -12   4  -3   11.57   12.90   3
 -12  -4  -3    4.02    9.52   2
  12   4   3   10.79   10.92   4
  12   4   3   17.91   10.03   1
  12  -4   3    7.45   12.81   1
  13   4   3   14.47   13.11   4
 -13  -4  -3   30.10   10.44   2
  13   4   3   -2.41   10.78   1
 -13   5   3   13.77   14.52   3
  13   5  -3   -2.93   12.26   4
 -12  -5   3   56.61   11.14   2
  12   5  -3   59.27   12.83   4
 -12   5   3   44.68   14.01   3
  11   5  -3  160.95   15.81   4
  11   5  -3  144.66   12.95   1
 -11   5   3  146.57   16.37   3
 -11  -5   3  152.56   14.69   2
 -10  -5   3   42.08    9.71   2
 -10  -5   3   35.39    9.60   1
 -10   5   3   24.42   11.81   3
  10   5  -3   50.61   11.33   4
  -9  -5   3   31.00    8.05   1
  -9  -5   3   27.47    9.38   2
  -9   5   3   26.61   11.08   3
   9   5  -3   24.89   10.46   4
   8  -5  -3   13.59    9.01   1
  -8  -5   3   16.33    8.09   1
  -8   5   3   28.66   10.98   3
  -8  -5   3    6.66    8.65   2
   8   5  -3   32.34   10.26   4
  -8   5   3   20.24    7.66   2
   7  -5  -3    8.79    7.81   1
   7   5  -3    1.37    8.43   4
  -7   5   3    7.73    9.96   3
  -7   5   3   16.99    6.91   2
  -7  -5   3    1.35    8.66   2
  -7  -5   3   14.66    7.84   1
  -6  -5   3   19.88    6.89   1
  -6   5   3    3.41    6.40   2
   6   5  -3   23.39    8.07   4
  -6  -5   3    2.85    7.88   2
  -6   5   3    2.97    9.69   3
   6  -5  -3    8.66    7.81   1
  -5  -5   3  181.54   13.01   2
   5   5  -3  177.91   13.26   4
  -5  -5   3  152.98   11.01   1
   5   5  -3  168.42    9.28   3
  -5   5   3  164.84   13.56   3
  -5   5   3  190.93   11.33   2
   5  -5  -3  188.29   11.19   1
   4   5  -3  615.23   34.50   4
  -4  -5   3  610.37   29.04   1
  -4  -5   3  612.63   33.93   2
   4   5  -3  684.72   30.95   3
  -4   5   3  614.74   33.02   3
   4  -5  -3  667.52   28.89   1
  -3  -5   3  521.90   25.31   1
  -3   5   3  567.81   28.81   3
   3   5  -3  560.55   30.19   4
  -3  -5   3  530.36   29.40   2
   3   5  -3  578.31   27.26   3
   3  -5  -3  531.88   25.21   1
  -2  -5   3  265.42   14.02   1
  -2   5   3  261.39   13.66   2
   2   5  -3  282.29   14.17   3
  -2   5   3  234.70   15.06   3
  -2  -5   3  268.71   14.94   2
   2  -5  -3  229.81   13.55   1
   2   5  -3  247.41   15.64   4
  -1   5   3   80.72    7.76   3
   1   5  -3   74.01    7.78   4
   1  -5  -3   90.23    7.87   1
  -1  -5   3   75.15    7.86   1
  -1   5   3   73.35    5.71   2
  -1  -5   3   87.11    7.12   2
   1   5  -3   81.43    7.31   3
   0   5   3  174.21   10.89   3
   0   5  -3  170.48   11.32   3
   0  -5  -3  186.47   10.83   1
   0   5  -3  162.90   11.54   4
   0  -5   3  181.99   10.18   2
   0  -5   3  156.54   10.72   1
  -1  -5  -3    8.27    6.39   1
   1   5   3   -1.17    4.93   3
  -1   5  -3    5.97    6.51   3
  -2   5  -3  172.53   12.27   3
   2   5   3  178.26   12.51   4
  -2  -5  -3  174.60   11.15   1
  -2  -5  -3  183.06   11.23   2
   2   5   3  175.12   10.46   3
   2  -5   3  187.64   11.37   1
   3  -5   3  105.77    9.27   1
  -3   5  -3   95.12   10.11   3
   3   5   3  106.78    7.17   3
  -3  -5  -3  101.82    8.26   2
  -3  -5  -3   98.67    8.89   1
   3   5   3  125.08    9.50   4
   4   5   3  138.75    8.23   3
   4  -5   3  150.67   10.80   1
  -4  -5  -3  130.16   10.32   2
  -4  -5  -3  160.34   10.70   1
  -4   5  -3  127.04   11.57   3
   4   5   3  149.56   11.21   4
   5   5   3  393.62   22.89   4
  -5   5  -3  388.95   22.32   3
   5  -5   3  381.35   19.78   1
  -5  -5  -3  380.71   19.75   1
  -5  -5  -3  388.07   22.30   2
  -6  -5  -3   62.94    8.64   1
  -6   5  -3   34.94   10.14   3
   6   5   3   54.02    8.84   4
  -6  -5  -3   51.14    8.43   2
   6  -5   3   43.95    8.92   1
  -7   5  -3   95.33    8.54   2
  -7  -5  -3   92.22   10.63   2
   7   5   3   95.30   10.56   4
  -7   5  -3   83.48   11.92   3
   7  -5   3   87.67   11.02   1
  -7  -5  -3   95.84    9.75   1
  -8  -5  -3  112.14   10.81   1
  -8  -5  -3   96.34   11.39   2
   8  -5   3   90.01   11.77   1
  -8   5  -3   93.34   13.05   3
   8   5   3  104.08   11.20   4
  -9  -5  -3   28.25    8.79   1
   9   5   3   -4.01    8.69   4
  -9   5  -3   -8.26   11.03   3
  -9  -5  -3    4.70    8.96   2
   9  -5   3   -7.13   10.15   1
  10   5   3   20.17    9.45   1
 -10  -5  -3   24.60    9.03   2
 -10   5  -3   30.44   10.98   3
  10  -5   3   30.80   11.03   1
  10   5   3   44.72   10.80   4
  11  -5   3   55.55   12.52   1
  11   5   3   63.81   11.91   4
 -11  -5  -3   56.27   10.37   2
 -11   5  -3   52.08   13.46   3
  11   5   3   53.72   10.63   1
 -12  -5  -3   11.07   10.00   2
 -12   5  -3   11.44   13.19   3
  12   5   3   11.07   10.25   1
  12   5   3   11.39   11.13   4
  12   6  -3   20.27   12.03   4
 -12   6   3    8.71   14.94   3
 -12  -6   3   48.35   10.62   2
  11   6  -3   -9.41   10.52   4
 -11  -6   3    1.78    9.93   1
 -11   6   3   19.68   13.09   3
 -11  -6   3   14.86    9.50   2
  10   6  -3   15.21   10.27   4
 -10  -6   3   13.25    8.95   2
 -10   6   3   19.18   12.27   3
 -10  -6   3    5.72    8.15   1
  -9  -6   3   21.01    8.68   2
  -9  -6   3    0.97    8.53   1
  -9   6   3    5.41   11.02   3
  -8  -6   3   62.22    9.63   1
  -8   6   3   36.19   12.02   3
  -8  -6   3   44.94    9.54   2
   8  -6  -3   47.25   10.04   1
   8   6  -3   42.90   10.13   4
   7  -6  -3  101.00   10.25   1
  -7   6   3   91.78   13.01   3
  -7  -6   3   89.94   10.24   1
  -7  -6   3   94.65   11.20   2
   7   6  -3  119.67   12.12   4
   6   6  -3   48.93    9.39   4
  -6  -6   3   41.89    8.91   2
  -6   6   3   23.91   10.30   3
  -6  -6   3   28.15    8.53   1
   6  -6  -3   45.12    8.86   1
  -5  -6   3   40.00    8.51   1
  -5  -6   3   48.68    8.48   2
   5  -6  -3   45.01    8.61   1
  -5   6   3   59.00   10.69   3
   5   6  -3   59.70    9.62   4
   4  -6  -3    7.73    7.38   1
   4   6  -3    7.23    8.17   4
   4   6  -3   -2.54    5.33   3
  -4  -6   3   -0.01    7.38   1
  -4   6   3    6.22    9.28   3
  -3  -6   3   18.57    7.70   1
   3   6  -3   20.58    7.27   4
  -3   6   3   32.44    8.65   3
  -3  -6   3   31.88    6.59   2
   3   6  -3   38.58    6.47   3
   3  -6  -3   22.03    7.48   1
  -2   6   3   30.21    7.84   3
  -2  -6   3   19.19    7.46   1
   2   6  -3   14.84    6.79   4
   2  -6  -3   15.23    6.97   1
  -2  -6   3   18.04    5.62   2
   2   6  -3   15.41    5.97   3
  -1  -6   3  826.81   39.99   2
   1   6  -3  827.89   41.58   4
   1  -6  -3  822.53   35.32   1
  -1   6   3  720.14   39.01   3
  -1  -6   3  723.47   35.25   1
   1   6  -3  757.40   38.76   3
   0   6  -3 1076.79   52.35   3
   0   6   3 1022.84   52.10   3
   0  -6   3 1045.88   47.05   1
   0   6  -3 1016.62   55.42   4
   0  -6   3 1141.50   53.67   2
   0  -6  -3 1087.55   47.06   1
   1   6   3  154.23   11.75   4
   1   6   3  149.28   10.28   3
  -1  -6  -3  150.22   10.59   1
   1  -6   3  141.34   10.45   1
  -1   6  -3  142.29   11.30   3
   2   6   3  200.18   12.49   3
   2  -6   3  209.44   13.29   1
   2   6   3  203.16   14.42   4
  -2   6  -3  200.58   14.00   3
  -2  -6  -3  232.11   12.94   2
  -2  -6  -3  218.73   12.90   1
   3   6   3   77.32    9.00   4
   3   6   3   66.05    6.90   3
  -3  -6  -3   60.56    8.46   1
  -3  -6  -3   66.59    7.17   2
  -3   6  -3   83.53    9.83   3
   3  -6   3   69.94    9.25   1
   4   6   3   25.90    7.56   4
  -4  -6  -3   17.61    7.96   1
  -4  -6  -3    2.43    5.79   2
   4  -6   3    8.76    8.61   1
  -4   6  -3   21.23    9.07   3
   5  -6   3   -3.13    8.62   1
  -5   6  -3    8.26    9.51   3
   5   6   3    8.78    8.42   4
  -5  -6  -3    0.66    6.21   2
  -5  -6  -3    9.77    8.62   1
   6   6   3   17.46    9.08   4
   6  -6   3   19.38    9.45   1
  -6  -6  -3    4.23    6.91   2
  -6   6  -3   -0.79   10.21   3
  -6  -6  -3   22.89    8.80   1
  -7   6  -3  214.12   16.97   3
   7   6   3  228.13   16.10   4
  -7  -6  -3  213.98   14.26   1
  -7  -6  -3  193.30   15.51   2
   7  -6   3  215.47   14.98   1
  -8  -6  -3    3.27    8.19   1
  -8   6  -3    7.62   11.03   3
  -8  -6  -3    4.74    8.16   2
   8   6   3   22.32    8.49   4
   8  -6   3   26.64   10.29   1
   9   6   3    9.04    8.59   4
   9  -6   3    0.83    9.60   1
  -9  -6  -3   -4.37    7.89   2
  -9  -6  -3   12.22    9.02   1
  -9   6  -3   -1.02   10.83   3
 -10  -6  -3    8.14    9.57   1
 -10  -6  -3    7.29    8.68   2
  10  -6   3   11.22   10.96   1
  10   6   3   20.68   10.19   4
 -10   6  -3    8.58   11.59   3
  11   6   3   -5.88   10.29   4
  11   6   3    9.64   10.50   1
 -11  -6  -3   23.27    9.72   2
 -11   6  -3   17.73   12.60   3
  12   6   3   10.28   12.19   4
 -12   6  -3   16.07   13.66   3
 -12  -6  -3   17.91   10.16   2
 -11  -7   3   18.10   10.37   1
  11   7  -3   13.19   10.97   4
 -11  -7   3   26.45    9.87   2
 -11   7   3   12.12   13.91   3
  10   7  -3   17.45   11.26   4
 -10  -7   3   37.34    9.55   1
 -10   7   3   50.84   13.31   3
 -10  -7   3   49.07   10.39   2
  -9   7   3    7.23   11.84   3
   9   7  -3    5.29    9.42   4
  -9  -7   3   21.68    8.97   2
  -9  -7   3    5.59    9.49   1
  -8  -7   3   13.22    8.79   2
  -8  -7   3   14.85    9.05   1
   8  -7  -3   20.17   10.25   1
   8   7  -3   11.22    8.76   4
  -8   7   3    9.77   10.78   3
  -7   7   3   11.66   10.92   3
  -7  -7   3   -7.18    8.27   1
   7   7  -3   -5.38    8.50   4
   7  -7  -3   -2.60    9.57   1
  -7  -7   3   21.37    8.60   2
  -6   7   3   16.34   11.52   3
  -6  -7   3   23.27    8.67   2
   6   7  -3   10.60    9.09   4
  -6  -7   3   30.58    9.00   1
   6  -7  -3   -0.25    9.09   1
  -5  -7   3   10.62    8.68   1
  -5   7   3   17.46   10.61   3
   5  -7  -3   19.99    8.80   1
   5   7  -3   19.70    9.52   4
  -5  -7   3   12.00    7.84   2
  -4  -7   3  472.52   26.23   2
   4  -7  -3  500.03   23.44   1
  -4  -7   3  427.71   23.46   1
   4   7  -3  496.84   27.96   4
  -4   7   3  442.13   26.46   3
  -3  -7   3  150.44   11.02   2
  -3  -7   3  144.11   11.80   1
   3   7  -3  148.43   12.50   4
  -3   7   3  147.74   12.84   3
   3  -7  -3  146.64   11.60   1
   3   7  -3  176.61   11.00   3
   2   7  -3  122.32   11.52   4
  -2   7   3  111.07   11.12   3
  -2  -7   3  131.48    9.46   2
   2   7  -3  130.73   10.05   3
  -2  -7   3  147.46   11.41   1
   2  -7  -3  124.64   11.03   1
  -1  -7   3  192.04   13.04   1
   1   7  -3  181.79   12.65   3
  -1  -7   3  176.53   11.03   2
  -1   7   3  178.83   13.01   3
   1   7  -3  182.27   13.31   4
   1  -7  -3  175.44   12.42   1
   0   7  -3  240.50   16.52   4
   0   7  -3  254.11   15.80   3
   0  -7  -3  267.80   15.34   1
   0  -7   3  238.19   15.07   1
   0   7   3  269.53   15.65   3
  -1   7  -3   17.44    8.80   3
   1  -7   3   38.99    8.95   1
   1   7   3   28.65    8.38   4
   1   7   3   16.49    7.41   3
  -1  -7  -3   32.00    8.90   1
   2   7   3    3.61    8.16   4
   2  -7   3    2.70    8.25   1
   2   7   3    2.88    6.95   3
  -2  -7  -3   -8.99    7.99   1
  -2   7  -3   15.03    8.41   3
   3   7   3   15.71    6.87   3
  -3  -7  -3   13.10    6.08   2
   3   7   3   21.11    8.07   4
   3  -7   3    8.63    9.58   1
  -3   7  -3   11.74    9.07   3
  -3  -7  -3   13.85    8.37   1
   4   7   3  180.93   14.26   4
   4  -7   3  161.96   13.35   1
  -4  -7  -3  192.15   13.31   1
  -4   7  -3  173.19   14.82   3
  -4  -7  -3  174.89   12.60   2
   5  -7   3  116.38   12.24   1
  -5   7  -3  141.53   13.61   3
   5   7   3  141.60   12.95   4
  -5  -7  -3  130.46   11.87   1
  -5  -7  -3  135.95   10.99   2
   6   7   3    2.67    9.17   4
   6  -7   3    9.16    9.92   1
  -6  -7  -3   -3.18    6.92   2
  -6   7  -3   -7.90   10.52   3
  -7  -7  -3   37.68   10.14   1
   7   7   3   53.08    9.74   4
  -7  -7  -3   37.39    8.63   2
   7  -7   3   46.23   10.14   1
  -7   7  -3   49.77   11.67   3
   8   7   3   54.58    9.92   4
   8  -7   3   40.25   10.56   1
  -8  -7  -3   44.93    8.77   2
  -8   7  -3   43.01   12.22   3
  -8  -7  -3   49.95    9.55   1
  -9  -7  -3    3.24    8.50   1
   9  -7   3    4.42   10.54   1
   9   7   3   -7.14    8.04   4
  -9  -7  -3   15.42    8.47   2
  -9   7  -3    6.64   11.44   3
 -10  -7  -3   -3.58    9.40   1
  10  -7   3  -10.23   10.63   1
 -10   7  -3   -5.84   11.89   3
 -10  -7  -3   -2.25    8.84   2
 -11  -7  -3   21.96   11.15   1
 -11   7  -3   23.83   14.22   3
  11   7   3   38.19   11.14   1
  11   7   3   43.67   12.15   4
  11  -7   3   -7.85   13.09   1
 -11  -7  -3   46.99   10.79   2
 -11   8   3   -8.01   13.59   3
  11   8  -3    4.78   12.49   4
 -11  -8   3   22.65   11.10   1
 -11  -8   3   23.66   10.87   2
 -10   8   3   10.95   13.79   3
 -10  -8   3   18.14   10.07   2
 -10  -8   3   13.19   10.51   1
  -9  -8   3  132.91   13.76   1
   9   8  -3  130.54   13.62   4
  -9   8   3  164.84   16.32   3
  -9  -8   3  125.68   13.14   2
  -8   8   3    8.76   11.91   3
  -8  -8   3    9.94    9.89   1
   8   8  -3   20.19    8.73   4
  -8  -8   3   21.69    8.49   2
   7   8  -3  188.59   15.35   4
  -7  -8   3  177.50   14.16   2
  -7   8   3  180.52   16.23   3
  -7  -8   3  168.57   13.51   1
   7  -8  -3  182.11   14.04   1
   6   8  -3   -3.45    9.02   4
   6  -8  -3   -1.85    9.53   1
  -6   8   3   16.36   10.83   3
  -6  -8   3    6.57    9.29   1
  -6  -8   3   11.76    8.04   2
  -5  -8   3    8.37    7.86   2
  -5   8   3    6.38   11.02   3
   5  -8  -3   27.05    9.76   1
  -5  -8   3    6.52    9.42   1
   5   8  -3   -3.62    9.60   4
  -4   8   3   23.86   10.58   3
  -4  -8   3   11.35    9.65   1
   4   8  -3   11.44    9.60   4
   4  -8  -3    2.28    9.33   1
  -4  -8   3   -2.44    7.34   2
   3   8  -3    8.35    7.84   3
  -3  -8   3   10.13    6.50   2
  -3  -8   3    7.40    9.33   1
   3   8  -3   -8.38    8.40   4
  -3   8   3   12.06    9.69   3
   3  -8  -3    0.33    9.10   1
   2  -8  -3   78.59   10.77   1
   2   8  -3   93.06    9.70   3
  -2   8   3   88.03   10.92   3
   2   8  -3   83.83   10.35   4
  -2  -8   3   66.36   10.54   1
   1  -8  -3   15.06    9.11   1
   1   8  -3   22.43    8.36   4
   1   8  -3   19.69    8.76   3
  -1  -8   3   18.39    9.63   1
  -1   8   3   10.01    9.00   3
   0   8  -3  193.96   14.11   3
   0  -8  -3  177.48   13.41   1
   0  -8   3  168.49   13.67   1
   0   8   3  181.19   13.56   3
   0   8  -3  184.02   14.21   4
  -1   8  -3   33.11    8.74   4
  -1  -8  -3   28.98    9.73   1
   1   8   3   29.58    8.86   4
  -1   8  -3   32.87    9.73   3
   1  -8   3   29.95    9.89   1
   1   8   3   22.96    8.47   3
   2   8   3   41.27    8.34   3
  -2   8  -3   21.76   10.04   3
   2   8   3   23.52    8.92   4
   2  -8   3   36.29    9.72   1
  -2  -8  -3   30.98    9.59   1
  -3   8  -3   18.66    9.63   3
  -3  -8  -3    4.92    6.61   2
   3   8   3   19.51    8.81   4
  -3  -8  -3   20.84    9.46   1
   3  -8   3   20.65    9.52   1
   4   8   3   44.98    9.77   4
   4  -8   3   22.13   10.64   1
  -4  -8  -3   41.85    7.75   2
  -4   8  -3   25.21   10.77   3
  -4  -8  -3   42.89   10.03   1
  -5   8  -3    2.33   10.80   3
   5   8   3   11.82    9.49   4
  -5  -8  -3   -5.34    7.11   2
   5  -8   3  -11.38    9.82   1
  -5  -8  -3    4.04    9.18   1
  -6   8  -3   24.31   11.43   3
  -6  -8  -3   29.36    9.96   1
   6   8   3   31.69   10.48   4
   6  -8   3   16.14    9.72   1
  -6  -8  -3   31.47    7.88   2
   7  -8   3    6.11   10.07   1
  -7   8  -3    4.85   11.04   3
  -7  -8  -3   13.44    9.82   1
  -7  -8  -3    3.42    7.33   2
   8  -8   3   25.13   11.48   1
  -8  -8  -3   47.45   10.29   1
  -8  -8  -3   54.08    9.41   2
   8   8   3   38.66    9.54   4
  -8   8  -3   51.77   12.62   3
  -9   8  -3   83.17   14.16   3
  -9  -8  -3   93.22   11.64   1
   9   8   3  115.07   12.11   4
   9  -8   3   69.02   13.29   1
  -9  -8  -3   70.98   10.80   2
  10  -8   3   54.65   13.05   1
 -10  -8  -3   48.10   10.99   1
 -10   8  -3   53.37   14.47   3
  10   8   3   30.22   10.15   4
 -10  -8  -3   39.14   10.44   2
 -10   9   3   28.64   13.81   3
  10   9  -3   45.55   12.19   4
 -10  -9   3   36.74   11.02   2
 -10  -9   3   25.52   12.35   1
  -9  -9   3   44.34   10.14   2
  -9  -9   3   17.78   11.80   1
  -9   9   3   31.82   13.99   3
   9   9  -3    6.25    9.79   4
  -8  -9   3   54.49   10.41   2
   8   9  -3   56.82   10.85   4
  -8  -9   3   54.89   11.37   1
  -8   9   3   64.58   13.53   3
   7   9  -3   23.12    9.61   4
  -7  -9   3    3.48    9.94   1
  -7  -9   3   42.97    9.38   2
   7  -9  -3    5.98   11.26   1
  -7   9   3   24.62   11.91   3
  -6   9   3   -3.43   11.03   3
   6  -9  -3   10.94   10.52   1
  -6  -9   3   12.12    9.57   1
   6   9  -3    6.13    9.87   4
  -5   9   3   34.92   11.22   3
   5  -9  -3   52.69   10.90   1
   5   9  -3   28.54   10.33   4
  -5  -9   3   16.92   10.33   1
  -4   9   3   58.43   11.38   3
   4  -9  -3   47.30   10.83   1
   4   9  -3   65.52   10.85   4
  -4  -9   3   44.31   11.03   1
   3  -9  -3  200.98   15.03   1
  -3  -9   3  169.58   14.35   1
  -3   9   3  201.47   15.54   3
   3   9  -3  173.29   14.94   4
   2   9  -3  170.38   13.21   3
   2  -9  -3  182.19   14.21   1
   2   9  -3  171.60   14.52   4
  -2   9   3  169.06   14.83   3
  -2  -9   3  180.60   14.49   1
   1   9  -3  460.16   27.89   4
  -1  -9   3  479.58   24.98   1
  -1   9   3  471.14   26.60   3
   1   9  -3  489.06   26.25   3
   1  -9  -3  451.21   24.69   1
   0  -9  -3  326.91   19.01   1
   0   9  -3  334.40   20.35   3
   0   9   3  298.34   19.51   3
   0   9   3  331.91   21.31   4
   0   9  -3  280.88   20.43   4
   0  -9   3  336.43   19.43   1
   1  -9   3   15.10   10.05   1
  -1   9  -3    5.55    8.62   4
  -1   9  -3  -11.08    9.91   3
   1   9   3   17.21    9.24   4
   1   9   3   11.26    8.82   3
  -2  -9  -3   11.15   10.23   1
  -2   9  -3    8.53   10.41   3
   2  -9   3    8.03   10.74   1
   2   9   3   17.93    9.07   4
   3  -9   3   14.95   10.01   1
  -3   9  -3   54.36   10.82   3
  -3  -9  -3   18.30   10.00   1
   3   9   3   22.51    8.91   4
   4  -9   3   53.05   10.20   1
  -4  -9  -3   78.87   11.35   1
  -4   9  -3   45.71   10.82   3
   4   9   3   57.57   10.02   4
   5   9   3   50.17   10.53   4
   5  -9   3   70.02   11.63   1
  -5  -9  -3   85.60   11.48   1
  -5   9  -3   56.13   11.72   3
   6   9   3   40.27   11.19   4
  -6  -9  -3   15.36   10.24   1
  -6  -9  -3   45.22    8.77   2
  -6   9  -3   33.95   11.07   3
   6  -9   3   51.04   11.23   1
   7   9   3   40.44   11.10   4
  -7  -9  -3   45.72    9.50   2
  -7  -9  -3   33.09   10.54   1
  -7   9  -3   61.40   12.55   3
   7  -9   3   39.64   11.33   1
   8   9   3    5.25    9.43   4
  -8   9  -3   11.81   12.39   3
  -8  -9  -3   19.29    9.24   2
  -8  -9  -3   20.55   10.99   1
   8  -9   3   15.81   11.69   1
  -9   9  -3    9.56   12.68   3
   9   9   3   -4.16    9.23   4
   9  -9   3   -5.57   11.93   1
  -9  -9  -3    5.33    9.72   2
  -9  -9  -3   -2.61   10.12   1
 -10   9  -3   13.69   13.87   3
   8  10  -3  138.79   14.19   4
  -8 -10   3  113.48   13.96   1
  -8  10   3  130.47   16.22   3
   7  10  -3    7.28    9.68   4
  -7 -10   3    2.41   11.06   1
   7 -10  -3   18.61   12.77   1
  -7  10   3   -5.22   12.09   3
   6 -10  -3   94.37   13.50   1
  -6 -10   3   70.71   11.93   1
  -6  10   3   77.24   13.50   3
   6  10  -3   77.97   12.69   4
   5  10  -3    6.83   10.50   4
  -5  10   3   32.99   11.63   3
   5 -10  -3   14.81   11.64   1
  -5 -10   3   21.25   11.37   1
   4 -10  -3   40.17   11.41   1
  -4 -10   3   39.41   10.92   1
   4  10  -3   28.51   10.32   4
  -4  10   3   42.73   11.47   3
  -3 -10   3   -5.78   10.63   1
  -3  10   3    4.37   10.73   3
   3  10  -3   -0.94    8.12   4
   3 -10  -3   -3.67   10.79   1
  -2  10   3   27.35   10.43   3
  -2 -10   3   36.91   10.97   1
   2  10  -3   27.13    9.01   4
   2 -10  -3   36.76   11.04   1
   1 -10  -3   -8.81   10.20   1
   1  10  -3    5.09    9.92   3
  -1  10   3    5.77    9.76   3
   1  10  -3    7.60    8.41   4
  -1 -10   3   11.76   10.38   1
   0  10   3   -6.74    8.95   4
   0  10  -3   -2.17   10.24   3
   0 -10  -3    2.94   10.27   1
   0  10  -3    1.58    8.70   4
   0 -10   3   10.29   10.24   1
   0  10   3   12.60    9.48   3
  -1  10  -3  129.13   13.54   3
   1  10   3  143.43   13.58   4
  -1  10  -3  142.35   13.12   4
   1 -10   3  141.86   14.09   1
  -1 -10  -3  155.76   14.26   1
   1  10   3  135.52   13.01   3
  -2  10  -3   31.63    9.43   4
   2 -10   3   31.98   11.26   1
  -2  10  -3   21.63   10.14   3
  -2 -10  -3   19.60   10.46   1
   2  10   3   11.59    8.77   4
  -3  10  -3   80.41   11.95   3
   3 -10   3   74.81   12.24   1
  -3 -10  -3   71.47   11.48   1
   4 -10   3   12.51   10.62   1
   4  10   3    4.88    8.62   4
  -4  10  -3    1.35   10.46   3
  -4 -10  -3   10.48    9.92   1
   5 -10   3   22.44   10.98   1
   5  10   3   25.47    9.92   4
  -5 -10  -3    3.64   10.31   1
  -5  10  -3    7.32   11.26   3
  -6 -10  -3   30.30   11.05   1
  -6  10  -3   26.16   12.53   3
   6  10   3   20.58   11.14   4
   6 -10   3   53.61   11.83   1
  -7 -10  -3   15.14   10.98   1
  -7  10  -3   15.39   12.15   3
   7 -10   3    3.20   11.80   1
   8 -10   3   52.71   13.44   1
  -8  10  -3   56.90   14.26   3
   8  10   3   71.46   11.96   4
  -8 -10  -3   55.51   12.60   1
  -7 -11   3   -1.96   12.41   1
   7  11  -3   -4.82   10.77   4
  -7  11   3   -7.59   12.54   3
  -6 -11   3   18.38   11.87   1
  -6  11   3    6.71   12.48   3
   6 -11  -3   14.75   13.25   1
  -5  11   3   20.82   12.23   3
  -5 -11   3   21.90   11.87   1
   5  11  -3   11.49   11.45   4
   5 -11  -3   51.79   13.61   1
  -4 -11   3   74.08   13.01   1
   4 -11  -3   86.70   13.83   1
  -4  11   3   79.12   13.17   3
   4  11  -3   96.44   12.66   4
   3  11  -3   60.82   10.45   4
  -3  11   3   63.38   12.26   3
  -3 -11   3   71.19   12.99   1
   3 -11  -3   58.30   12.11   1
   2 -11  -3  210.68   16.10   1
   2  11  -3  200.59   15.87   4
  -2  11   3  183.09   16.47   3
  -2 -11   3  191.53   15.91   1
  -1  11   3    5.57    9.30   4
  -1 -11   3   12.33   11.25   1
   1 -11  -3    9.68   11.31   1
   1  11  -3    5.44    8.66   4
   0  11   3   71.70   12.09   3
   0  11  -3   56.52   10.79   4
   0  11   3   68.17   11.12   4
   0 -11   3   67.47   12.64   1
   0 -11  -3   68.69   12.73   1
   0  11  -3   61.69   11.80   3
  -1  11  -3   -9.44    9.09   4
   1  11   3    5.88    9.24   4
   1 -11   3   -7.34   11.28   1
  -1 -11  -3   -2.51   11.29   1
  -1  11  -3    4.77   10.86   3
  -2  11  -3   -7.58   10.59   3
  -2 -11  -3  -12.34   11.31   1
  -2  11  -3    5.40    9.07   4
   2 -11   3    1.04   11.39   1
  -3  11  -3   25.18   10.87   3
   3 -11   3   28.00   11.72   1
  -3 -11  -3   46.99   11.96   1
  -3  11  -3   41.48   10.30   4
   3  11   3   49.20   10.40   4
  -4  11  -3   55.13   11.95   3
  -4 -11  -3   60.82   12.11   1
   4 -11   3   71.79   12.55   1
   4  11   3   36.57   10.52   4
   5 -11   3   11.65   11.33   1
  -5 -11  -3    8.92   11.37   1
  -5  11  -3   21.83   11.58   3
   5  11   3   16.57   10.05   4
   6  11   3   32.84   12.00   4
   6 -11   3   30.98   12.56   1
  -6  11  -3   44.14   13.04   3
  -6 -11  -3   29.82   11.85   1
  -7 -11  -3   17.25   12.84   1
   7 -11   3    8.80   12.93   1
   7  11   3   -8.19   11.08   4
  -7  11  -3    9.61   13.06   3
  -5 -12   3   19.40   13.21   1
   5  12  -3    7.63   11.47   4
  -5  12   3    9.22   13.25   3
   5 -12  -3  -12.35   14.20   1
   4  12  -3   38.05   11.90   4
   4 -12  -3   72.75   13.77   1
  -4  12   3   48.18   13.94   3
  -4 -12   3   29.99   13.51   1
   3 -12  -3   10.85   13.14   1
  -3 -12   3    6.84   12.33   1
   3  12  -3   -4.22    9.78   4
  -3  12   3   20.44   12.44   3
  -2 -12   3   18.47   12.63   1
  -2  12   3    5.17   11.73   3
  -2  12   3   -3.95    9.89   4
   2 -12  -3    2.33   12.37   1
   2  12  -3    3.52    9.30   4
   1 -12  -3   17.21   13.24   1
  -1 -12   3   -9.94   12.38   1
   1  12  -3    8.17    9.34   4
  -1  12   3    8.33   11.40   3
  -1  12   3   -4.83    9.56   4
   0  12   3   52.81   11.46   4
   0  12  -3   50.77   10.52   4
   0 -12   3   64.59   13.62   1
   0 -12  -3   45.79   13.42   1
  -1  12  -3   49.15   12.71   3
   1  12   3   41.29   11.18   4
   1 -12   3   60.87   13.33   1
  -1  12  -3   40.41   10.69   4
  -1 -12  -3   63.09   13.46   1
   2 -12   3  107.77   14.77   1
  -2 -12  -3  103.33   14.14   1
  -2  12  -3   86.96   13.72   3
  -2  12  -3   73.19   12.43   4
   2  12   3   83.50   12.09   4
  -3  12  -3    7.19   10.05   4
  -3  12  -3   20.73   11.58   3
  -3 -12  -3   17.37   12.17   1
   3 -12   3    8.28   12.75   1
   3  12   3    1.27    9.30   4
  -4 -12  -3   -4.71   12.10   1
   4  12   3   16.64    9.61   4
  -4  12  -3   13.28   10.59   4
  -4  12  -3   17.13   12.21   3
   4 -12   3    9.26   12.98   1
  -5  12  -3   20.84   12.61   3
   5 -12   3    8.72   12.93   1
   5  12   3    1.00   10.71   4
  -5 -12  -3   -6.75   12.49   1
 -14   0   4   75.18   12.64   2
 -13   0   4    8.79   10.37   2
 -12   0   4   25.09    9.87   2
 -11   0   4   11.91    8.97   2
 -10   0   4   38.61   10.61   2
   9   0  -4    1.18    6.77   1
  -9   0   4   18.73    8.85   3
  -9   0   4    1.08    8.98   2
  -8   0   4   -3.74    8.93   2
   8   0  -4    6.38    5.93   1
  -7   0   4    1.15    8.45   2
   7   0  -4    0.23    5.26   1
  -7   0   4    4.69    6.67   3
   6   0  -4  332.56   15.60   1
  -6   0   4  303.63   20.18   2
  -6   0   4  365.90   18.44   3
  -5   0   4    9.59    5.14   3
   5   0  -4    1.38    3.69   1
  -5   0   4   -1.01    7.23   2
   4   0  -4  540.68   21.40   1
  -4   0   4  461.65   26.80   2
   4   0  -4  473.55   24.61   3
   3   0  -4    1.72    2.53   1
   3   0  -4    1.26    4.38   3
   2   0  -4 6276.54  297.13   3
  -2   0   4 6322.57  313.05   2
  -1   0   4    0.35    3.55   2
  -1   0   4    0.24    1.61   1
   0   0   4  315.25   13.54   1
   0   0  -4  306.80   15.41   3
  -1   0  -4    0.24    2.80   3
   1   0   4    1.34    2.76   1
  -2   0  -4 1512.27   73.33   3
   2   0   4 1572.21   77.49   4
  -3   0  -4   -4.00    4.52   2
   3   0   4    1.61    4.57   1
   4   0   4  949.36   48.45   4
   4   0   4  930.07   41.13   1
  -4   0  -4  937.26   48.61   2
  -4   0  -4  976.91   45.74   3
  -5   0  -4    0.81    4.85   2
   6   0   4  611.04   28.54   1
  -6   0  -4  610.06   33.54   2
  -6   0  -4  661.97   31.25   3
  -7   0  -4   -0.40    5.85   2
  -7   0  -4   -6.19    5.76   3
   7   0   4    5.71    6.71   1
  -8   0  -4    2.31    7.03   2
   8   0   4   17.24    7.63   1
  -8   0  -4    3.27    6.85   3
  -9   0  -4   -0.30    7.67   3
 -10   0  -4   25.47    8.41   2
  10   0   4   29.28    9.26   1
 -11   0  -4    3.92    8.02   2
  11   0   4   -0.03    9.24   1
 -12   0  -4   65.33   10.79   2
  12   0   4   65.89   11.97   1
 -13   0  -4   12.29    9.50   2
 -14  -1   4   88.09   13.06   2
 -14   1   4   64.23   12.92   2
 -13   1   4   10.11   10.04   2
 -13  -1   4   16.28   10.19   2
 -12  -1   4    4.87    9.55   2
 -12   1   4   25.67    9.36   2
 -11  -1   4   57.50   10.38   2
 -11   1   4   71.24   10.86   2
 -10   1   4  282.61   19.97   2
 -10   1   4  290.61   18.71   3
 -10  -1   4  284.24   20.09   2
   9  -1  -4    9.12    7.40   1
  -9   1   4   19.04    9.60   3
  -9  -1   4   21.23    9.63   2
   9   1  -4   24.29    7.35   1
  -9   1   4   12.58    8.93   2
  -8   1   4  134.02   12.65   2
  -8  -1   4  141.97   10.61   3
   8   1  -4  150.23    9.65   1
  -8   1   4  123.25   11.06   3
   8  -1  -4  155.40    9.80   1
  -8  -1   4  119.55   12.87   2
  -7  -1   4    1.32    8.25   2
  -7  -1   4    1.72    6.14   3
  -7   1   4    1.33    6.71   3
   7  -1  -4    1.51    5.51   1
  -7   1   4   -3.66    7.67   2
  -6  -1   4    3.17    5.43   3
   6   1  -4   -3.53    4.59   1
   6   1  -4    4.36    7.37   4
  -6  -1   4   15.61    8.22   2
  -6   1   4   22.56    7.78   2
   6  -1  -4   14.80    5.19   1
  -6   1   4   22.71    6.99   3
  -5   1   4   42.01    7.80   2
   5   1  -4   28.59    6.95   4
  -5  -1   4   29.50    7.75   2
   5   1  -4   52.68    5.40   3
   5  -1  -4   42.60    4.63   1
  -5  -1   4   48.05    5.05   1
  -5   1   4   48.20    6.98   3
  -4   1   4  567.70   30.56   2
  -4  -1   4  575.80   24.85   1
   4   1  -4  585.74   28.08   3
  -4   1   4  557.78   28.65   3
  -4  -1   4  540.87   30.83   2
   4  -1  -4  603.15   24.66   1
  -3   1   4  537.37   28.00   2
   3   1  -4  507.38   27.81   4
  -3  -1   4  499.46   28.16   2
   3  -1  -4  529.54   26.22   3
  -3  -1   4  554.56   22.76   1
   3   1  -4  518.04   25.64   3
  -2  -1   4   23.23    3.46   1
   2   1  -4   15.62    4.99   4
   2   1  -4   22.31    3.96   3
   2  -1  -4    4.51    2.53   1
  -2   1   4   20.04    5.83   2
   2  -1  -4    9.85    4.92   3
  -2  -1   4   15.60    6.62   2
  -1  -1   4  420.88   21.63   2
  -1   1   4  415.41   21.34   2
   1   1  -4  369.15   21.28   4
  -1  -1   4  436.39   17.90   1
   0  -1  -4  935.73   44.98   3
   0  -1  -4  957.34   39.87   1
   0   1  -4  994.72   47.42   4
   0  -1   4  889.18   47.31   2
   0  -1   4  923.81   39.94   1
  -1   1  -4  934.28   44.82   3
   1  -1   4  929.26   39.81   1
  -1  -1  -4  967.61   44.58   3
  -1  -1  -4  897.73   39.75   1
  -2  -1  -4   27.55    3.81   3
   2  -1   4   43.94    5.62   1
  -2   1  -4   34.45    5.31   3
   2   1   4   15.89    4.77   1
   2   1   4   39.13    4.48   4
  -3  -1  -4  385.71   22.24   2
  -3  -1  -4  444.36   20.47   3
  -3   1  -4  387.85   20.96   3
   3   1   4  422.68   19.07   1
   3   1   4  428.78   21.92   4
   3  -1   4  433.09   19.19   1
  -3   1  -4  407.32   22.01   2
   4   1   4  588.74   29.09   4
  -4  -1  -4  547.76   29.25   2
   4  -1   4  490.98   24.75   1
   4   1   4  556.87   24.86   1
  -4  -1  -4  598.87   27.00   3
  -4   1  -4  530.21   28.99   2
  -4   1  -4  553.00   27.58   3
  -5   1  -4  192.79   12.24   2
   5   1   4  196.07   11.02   1
  -5   1  -4  191.42   11.85   3
   5  -1   4  196.72   11.10   1
  -5  -1  -4  180.55   12.47   2
   5   1   4  208.71   12.37   4
  -5  -1  -4  209.51   10.90   3
  -6   1  -4    4.62    5.08   2
   6   1   4    3.90    6.14   4
   6  -1   4    7.18    6.02   1
   6   1   4    9.98    5.96   1
  -6  -1  -4    2.50    5.87   2
  -6  -1  -4    5.82    5.12   3
  -6   1  -4    7.52    5.83   3
  -7  -1  -4   33.21    6.10   3
   7  -1   4   48.95    7.66   1
  -7   1  -4   38.39    7.18   3
  -7   1  -4   36.49    6.63   2
  -7  -1  -4   26.39    7.34   2
   7   1   4   48.81    7.63   4
   7   1   4   27.09    7.32   1
  -8   1  -4  133.25   11.24   3
   8   1   4  125.29   10.83   1
  -8   1  -4  129.59   11.18   2
   8   1   4  154.21   12.36   4
   8  -1   4  152.10   11.23   1
  -8  -1  -4  138.13   11.92   2
  -8  -1  -4  118.24    9.86   3
  -9   1  -4   -4.09    8.62   3
  -9  -1  -4   -7.79    8.35   2
  -9   1  -4   14.39    7.51   2
   9  -1   4   22.17    8.82   1
   9   1   4   -2.70    7.84   1
 -10   1  -4   -6.00    7.28   2
 -10  -1  -4   -1.80    7.67   2
 -10   1  -4   -7.77    8.89   3
  10   1   4   19.67    8.76   1
  10  -1   4  -12.49    9.50   1
  11   1   4   -5.69    8.95   1
 -11  -1  -4    8.37    8.55   2
  11  -1   4   -2.72    9.35   1
 -11   1  -4   -1.46    8.51   2
 -12  -1  -4    3.64    8.86   2
  12   1   4   15.82   10.17   1
 -12   1  -4   18.02    9.17   2
  12  -1   4   -1.81   10.74   1
 -13  -1  -4   21.62    9.91   2
  13  -1   4    3.35   11.49   1
 -13   1  -4   16.54   10.32   2
  13   1   4    4.16   10.70   1
 -13  -2   4   15.62   10.85   2
 -13   2   4   -8.78    9.48   2
 -12   2   4   22.88    9.74   2
 -12  -2   4   25.00    9.98   2
 -11   2   4   14.94    9.25   2
 -11   2   4   -2.64   11.49   3
 -11  -2   4   12.71    9.33   2
 -10   2   4  150.08   13.92   2
 -10   2   4  138.72   14.29   3
  10   2  -4  161.28   11.06   1
 -10  -2   4  138.72   13.86   2
   9   2  -4   27.33    7.41   1
  -9   2   4   24.65    9.28   2
  -9  -2   4   27.64    9.98   2
  -9   2   4   35.94   10.37   3
   9   2  -4   20.08   10.02   4
   8   2  -4    3.05    9.10   4
   8  -2  -4   20.89    6.92   1
  -8  -2   4   -8.38    8.88   2
  -8   2   4    8.29    9.04   2
  -8   2   4   27.98    8.85   3
   8   2  -4   21.96    6.76   1
  -7  -2   4    2.44    9.14   2
  -7   2   4   -0.13    7.38   3
  -7  -2   4   -6.30    5.52   1
   7   2  -4   -2.13    7.46   4
   7  -2  -4    1.08    6.16   1
  -7   2   4   -5.76    7.28   2
  -7  -2   4   -1.07    5.92   3
  -6  -2   4  310.97   20.05   2
   6  -2  -4  339.20   15.77   1
  -6  -2   4  332.35   15.72   1
  -6   2   4  341.53   19.70   2
  -6   2   4  330.88   18.80   3
   6   2  -4  321.30   19.79   4
  -5  -2   4  218.07   15.07   2
   5   2  -4  214.06   14.40   4
  -5  -2   4  210.64   11.37   1
  -5   2   4  228.26   13.92   3
   5   2  -4  228.41   12.11   3
  -5   2   4  245.34   14.74   2
   5  -2  -4  222.28   11.09   1
  -4  -2   4  533.67   29.66   2
  -4  -2   4  526.64   24.09   1
  -4   2   4  574.55   29.16   2
   4  -2  -4  569.25   23.81   1
  -4   2   4  517.93   27.84   3
   4   2  -4  548.36   26.58   3
   3   2  -4  525.31   25.27   3
  -3   2   4  527.26   27.35   2
  -3   2   4  488.53   26.23   3
  -3  -2   4  544.33   22.89   1
  -3  -2   4  504.81   27.98   2
  -2  -2   4  637.02   36.12   2
  -2   2   4  699.11   34.39   3
   2   2  -4  696.90   36.00   4
  -2  -2   4  691.31   30.11   1
   2  -2  -4  738.23   34.30   3
  -2   2   4  711.87   35.63   2
   2   2  -4  695.67   33.62   3
  -1   2   4  237.45   13.21   2
   1  -2  -4  246.49   13.13   3
   1   2  -4  209.54   13.36   4
  -1  -2   4  253.30   14.19   2
   1  -2  -4  251.31   11.24   1
   1   2  -4  234.74   12.65   3
  -1  -2   4  235.67   11.69   1
   0   2  -4  172.73   10.37   3
   0   2  -4  175.41   10.33   4
   0  -2   4  176.23   10.52   2
   0  -2  -4  187.01   10.14   3
   0  -2  -4  189.01    9.05   1
   0  -2   4  171.89    9.61   1
  -1   2  -4  117.91    8.32   3
  -1  -2  -4  119.71    7.46   1
   1  -2   4  138.43    8.18   1
  -1  -2  -4  116.27    7.49   3
  -2  -2  -4 1461.17   62.48   1
   2  -2   4 1332.95   62.46   1
   2   2   4 1469.67   74.10   4
  -2  -2  -4 1555.69   73.98   2
  -2   2  -4 1402.75   70.26   3
  -2  -2  -4 1583.34   69.78   3
  -3  -2  -4   27.82    4.99   1
   3   2   4   20.43    4.98   4
  -3  -2  -4   21.63    5.15   2
   3  -2   4   26.11    5.55   1
  -3   2  -4   22.34    5.55   3
  -3  -2  -4   30.50    3.11   3
  -4  -2  -4  725.82   37.93   2
   4   2   4  734.15   37.78   4
  -4   2  -4  734.16   37.44   2
  -4   2  -4  710.72   36.03   3
  -5  -2  -4   27.48    6.10   2
  -5  -2  -4   36.21    3.99   3
   5   2   4   34.46    6.53   1
  -5   2  -4   38.78    5.67   2
   5   2   4   40.41    5.81   4
  -5   2  -4   31.79    6.76   3
   5  -2   4   34.69    6.48   1
  -6  -2  -4  142.35   11.91   2
   6   2   4  166.91   10.87   1
  -6   2  -4  171.89   11.39   2
  -6  -2  -4  166.72    9.56   3
  -6   2  -4  172.39   12.02   3
   6  -2   4  176.39   10.90   1
   6   2   4  188.15   12.22   4
   7  -2   4   67.72    8.49   1
   7   2   4   49.31    7.90   1
  -7   2  -4   70.74    9.18   3
  -7  -2  -4   62.61    6.18   3
   7   2   4   80.78    8.64   4
  -7  -2  -4   67.20    8.62   2
  -7   2  -4   65.37    7.69   2
   8   2   4    4.74    7.78   1
   8   2   4   22.14    8.65   4
  -8   2  -4   -0.39    6.41   2
  -8  -2  -4   -0.48    7.50   2
  -8   2  -4   18.88    8.56   3
   8  -2   4   14.84    8.35   1
   9   2   4   11.14    8.80   4
  -9   2  -4    3.96    7.55   2
  -9  -2  -4   -6.63    8.37   2
  -9   2  -4    7.54    9.60   3
   9   2   4    4.99    8.48   1
   9  -2   4    0.38    9.09   1
 -10   2  -4  177.15   14.16   3
  10  -2   4  169.40   13.32   1
 -10  -2  -4  131.13   13.51   2
  10   2   4  178.35   13.15   1
 -10   2  -4  149.81   13.34   2
  10   2   4  185.77   15.08   4
 -11   2  -4    3.57    7.88   2
  11  -2   4  -10.39    9.92   1
 -11  -2  -4   -4.14    8.71   2
  11   2   4    4.51    8.93   1
  12  -2   4  141.26   13.85   1
  12   2   4  122.58   13.21   1
 -12   2  -4  127.58   13.55   2
 -12  -2  -4  143.92   14.05   2
 -13  -2  -4   18.80   10.12   2
  13   2   4    0.30   10.53   1
 -13   2  -4   20.86   10.30   2
 -13   3   4   94.70   12.40   2
 -13  -3   4   65.75   11.79   2
 -12   3   4    8.35    9.90   2
 -12   3   4   -0.22   12.30   3
 -12  -3   4   11.37    9.59   2
  11   3  -4    7.42   10.48   4
 -11   3   4   31.49    9.47   2
 -11   3   4   19.31   12.06   3
 -11  -3   4   16.21    9.46   2
 -10   3   4    6.13    8.60   2
 -10  -3   4   -8.99    8.74   2
  10   3  -4    7.71    8.63   1
 -10   3   4    3.58   10.31   3
  10   3  -4   12.48   10.22   4
  -9   3   4   28.35    9.79   2
  -9  -3   4   45.30   10.53   2
   9   3  -4   30.22    9.98   4
   9   3  -4   31.11    8.07   1
  -9   3   4   32.25   11.25   3
  -8   3   4  401.08   23.91   3
  -8  -3   4  403.34   20.25   1
  -8  -3   4  399.53   25.08   2
  -8   3   4  434.89   24.36   2
   8  -3  -4  408.29   20.11   1
   8   3  -4  418.34   25.23   4
   7  -3  -4   13.97    7.02   1
   7   3  -4   16.48    8.46   4
  -7  -3   4   20.31    9.15   2
  -7   3   4   14.25    7.98   3
  -7  -3   4   34.00    6.27   1
  -7   3   4   34.46    8.33   2
  -6  -3   4  651.70   30.12   1
   6   3  -4  730.86   32.83   3
   6   3  -4  638.52   36.57   4
   6  -3  -4  711.94   29.89   1
  -6   3   4  704.60   36.18   2
  -6  -3   4  635.81   36.65   2
  -6   3   4  641.93   34.71   3
  -5   3   4   92.47    9.04   2
   5   3  -4   87.46    6.30   3
   5   3  -4  100.67    9.24   4
  -5  -3   4   91.59    7.31   1
  -5   3   4   99.75    9.54   3
  -5  -3   4   89.55    9.95   2
   5  -3  -4   87.15    7.22   1
  -4  -3   4    3.43    5.08   1
  -4  -3   4   -4.55    6.63   2
   4   3  -4    4.62    5.65   4
   4  -3  -4    1.97    4.83   1
  -4   3   4    1.68    6.80   3
   4   3  -4    0.37    3.10   3
  -4   3   4    5.55    6.10   2
  -3  -3   4  221.27   11.80   1
  -3  -3   4  249.99   14.94   2
   3   3  -4  242.23   12.29   3
  -3   3   4  247.84   13.74   2
   3   3  -4  215.05   14.12   4
  -3   3   4  241.38   14.08   3
   3  -3  -4  230.73   11.53   1
  -2   3   4    6.81    5.53   3
   2   3  -4    8.17    4.12   3
  -2  -3   4    5.10    5.02   1
  -2  -3   4   10.45    6.05   2
  -2   3   4    8.32    4.40   2
   2  -3  -4   -0.18    4.25   1
   2   3  -4    8.88    5.19   4
  -1  -3   4  110.84    7.78   1
   1  -3  -4  133.69    7.64   1
  -1   3   4  127.38    8.84   3
  -1  -3   4  117.62    8.79   2
   1   3  -4  132.14    8.22   3
  -1   3   4  136.14    7.94   2
   1   3  -4  115.78    8.51   4
   0  -3   4  619.10   29.90   2
   0   3  -4  546.40   28.74   3
   0   3  -4  567.28   30.25   4
   0  -3  -4  577.61   25.71   1
   0  -3   4  559.08   25.93   1
   0   3   4  621.14   28.84   3
  -1  -3  -4   10.66    4.56   1
  -1   3  -4    7.04    5.33   3
   1  -3   4   10.39    3.87   2
   1  -3   4    3.29    5.63   1
  -1  -3  -4   13.62    4.07   3
  -2  -3  -4   94.53    6.89   2
  -2  -3  -4   83.93    5.61   3
  -2   3  -4   73.69    7.37   3
   2   3   4   85.03    7.15   4
   2  -3   4   76.20    7.33   1
  -2  -3  -4   85.64    6.76   1
  -3  -3  -4  193.37    9.52   3
   3   3   4  172.72   11.33   4
  -3   3  -4  175.29   11.57   3
   3  -3   4  196.15   10.75   1
  -3  -3  -4  186.09   11.47   2
  -3  -3  -4  166.22   10.24   1
  -4  -3  -4    6.31    5.39   1
  -4  -3  -4   11.70    5.34   2
   4  -3   4   12.73    6.52   1
   4   3   4    9.21    5.41   4
  -4   3  -4    1.12    6.52   3
  -5  -3  -4  823.02   35.19   1
  -5  -3  -4  740.14   41.17   2
   5  -3   4  785.15   35.09   1
  -5   3  -4  799.45   40.45   2
   5   3   4  790.13   41.22   4
  -5   3  -4  761.44   39.35   3
  -6  -3  -4   60.83    7.68   1
   6  -3   4   49.32    7.95   1
   6   3   4   84.81    7.94   4
  -6   3  -4   63.94    6.79   2
  -6   3  -4   61.18    8.42   3
  -6  -3  -4   40.40    7.70   2
   7   3   4   54.62    8.66   4
  -7  -3  -4   57.54    8.98   2
   7   3   4   50.84    8.54   1
  -7   3  -4   71.17    7.64   2
  -7   3  -4   52.39    9.25   3
   7  -3   4   74.36    9.33   1
   8   3   4  223.25   14.09   1
  -8   3  -4  212.64   15.95   3
  -8   3  -4  206.26   14.75   2
   8   3   4  245.13   16.21   4
  -8  -3  -4  206.19   16.01   2
   8  -3   4  235.84   14.30   1
   9   3   4   58.63    9.44   1
  -9   3  -4   52.66   11.11   3
  -9  -3  -4   40.73    9.71   2
   9  -3   4   69.76   10.61   1
  -9   3  -4   62.71    8.97   2
   9   3   4   56.04   10.58   4
 -10   3  -4   27.53    8.54   2
  10  -3   4   40.62   10.30   1
 -10  -3  -4   14.01    8.33   2
  10   3   4   25.95    9.18   4
  10   3   4    9.51    8.89   1
 -10   3  -4   32.40   10.99   3
 -11  -3  -4   28.12    9.12   2
  11  -3   4    8.49   10.82   1
 -11   3  -4   17.37    8.80   2
 -11   3  -4   -9.99   10.42   3
  11   3   4   26.29   10.40   4
  11   3   4    3.77    9.10   1
  12  -3   4    4.58   11.72   1
 -12   3  -4   25.69    9.98   2
 -12  -3  -4   22.77    9.67   2
 -13   3  -4   16.57   10.94   2
  13   3   4    9.98   10.95   1
 -13  -3  -4    0.38   10.23   2
 -13  -4   4   24.97   10.93   2
  12   4  -4  141.16   15.45   4
 -12  -4   4  113.79   14.03   2
 -12   4   4  126.51   16.03   3
  11   4  -4    4.70   10.06   4
 -11  -4   4   12.55    9.14   2
 -11   4   4    6.53    9.08   2
 -11   4   4    3.14   11.70   3
 -10  -4   4  102.32   12.04   2
  10   4  -4  102.85   10.64   1
  10   4  -4  121.44   12.78   4
 -10   4   4  114.00   13.63   3
 -10   4   4  113.02   11.93   2
  -9   4   4   79.67   10.36   2
  -9  -4   4   57.56    9.13   1
   9   4  -4   76.26   11.69   4
  -9   4   4   83.23   11.97   3
  -9  -4   4   63.32   10.88   2
  -8   4   4   23.59   10.19   3
   8   4  -4    5.43    9.42   4
  -8   4   4    1.95    7.77   2
  -8  -4   4   20.15    7.16   1
  -8  -4   4   -8.32    8.82   2
   8  -4  -4    7.94    7.92   1
   7  -4  -4   -1.35    7.74   1
  -7   4   4   14.07    8.16   2
  -7   4   4    8.39    9.72   3
   7   4  -4   -5.30    8.77   4
  -7  -4   4   14.15    9.24   2
  -7  -4   4    3.42    6.99   1
   6   4  -4  276.75   17.95   4
   6   4  -4  276.56   14.25   3
  -6   4   4  305.40   17.11   2
   6  -4  -4  286.60   14.49   1
  -6   4   4  284.38   17.36   3
  -6  -4   4  261.55   18.07   2
  -6  -4   4  258.64   14.63   1
   5   4  -4  231.60   15.12   4
   5  -4  -4  229.57   12.33   1
  -5   4   4  213.81   14.78   3
  -5  -4   4  234.41   15.63   2
  -5  -4   4  234.62   12.59   1
  -5   4   4  248.31   14.41   2
   5   4  -4  220.82   11.88   3
   4   4  -4  433.53   21.42   3
   4   4  -4  419.42   24.33   4
  -4   4   4  468.30   23.54   2
   4  -4  -4  452.72   20.09   1
  -4  -4   4  421.42   24.50   2
  -4   4   4  406.57   23.45   3
  -4  -4   4  426.24   20.49   1
  -3  -4   4  122.53    8.60   1
   3   4  -4  126.38    9.86   4
  -3   4   4  121.88    9.95   3
  -3   4   4  123.78    8.88   2
  -3  -4   4  126.86   10.17   2
   3   4  -4  129.05    7.85   3
   3  -4  -4  131.50    8.47   1
  -2  -4   4   47.76    6.35   1
  -2   4   4   55.90    7.19   3
  -2   4   4   62.47    5.39   2
   2   4  -4   46.71    6.59   4
   2   4  -4   56.85    5.65   3
   2  -4  -4   54.49    6.12   1
  -2  -4   4   47.63    7.28   2
  -1   4   4   88.38    7.89   3
  -1  -4   4   81.39    7.48   2
  -1  -4   4   95.77    7.26   1
   1  -4  -4   95.22    7.27   1
  -1   4   4   96.90    6.45   2
   1   4  -4   86.04    7.11   3
   1   4  -4   95.81    7.81   4
   0   4  -4   22.32    5.45   3
   0  -4   4   28.26    4.89   2
   0  -4  -4   37.86    5.68   1
   0   4  -4   29.61    5.51   4
   0  -4   4   40.35    6.27   1
   0   4   4   32.05    5.81   3
   1  -4   4  197.50   10.73   2
   1   4   4  186.66   10.89   3
  -1  -4  -4  186.42   10.57   1
   1  -4   4  191.14   10.92   1
  -1   4  -4  187.73   11.74   3
  -2  -4  -4  462.54   23.88   2
   2  -4   4  393.65   20.83   1
  -2   4  -4  434.14   23.39   3
   2   4   4  471.34   22.20   3
   2   4   4  468.72   24.45   4
  -2  -4  -4  441.14   20.88   1
   3   4   4  338.54   16.20   3
   3   4   4  324.43   18.56   4
  -3  -4  -4  299.50   16.16   1
  -3  -4  -4  310.61   18.18   2
  -3   4  -4  325.92   18.29   3
   3  -4   4  327.65   16.31   1
  -4   4  -4 1244.22   58.67   3
  -4  -4  -4 1243.58   61.27   2
  -4  -4  -4 1255.88   52.14   1
   4   4   4 1119.78   61.40   4
   4  -4   4 1096.79   51.86   1
  -5   4  -4   48.71    8.59   3
  -5  -4  -4   37.89    6.87   2
   5  -4   4   49.78    8.19   1
   5   4   4   46.61    7.44   4
  -5  -4  -4   48.19    7.20   1
  -6   4  -4  123.48    9.65   2
  -6  -4  -4  130.97   11.00   2
   6  -4   4  143.11   10.78   1
   6   4   4  137.58   11.20   4
  -6  -4  -4  141.68   10.42   1
  -6   4  -4  139.71   11.99   3
  -7   4  -4   35.73    9.30   3
  -7   4  -4   26.98    6.62   2
  -7  -4  -4   21.16    7.92   1
   7  -4   4   28.70    9.68   1
  -7  -4  -4   26.51    7.72   2
   7   4   4   28.75    8.16   4
  -8  -4  -4   15.60    8.40   1
   8   4   4   25.28    9.04   1
   8  -4   4   28.85   10.54   1
  -8  -4  -4   13.45    8.15   2
   8   4   4   36.80    9.37   4
  -8   4  -4   22.39    6.91   2
  -8   4  -4   14.63   10.40   3
   9  -4   4  147.12   13.70   1
   9   4   4  161.55   12.40   1
  -9   4  -4  107.74   11.57   2
  -9  -4  -4  127.52   12.65   2
   9   4   4  153.12   13.71   4
  -9   4  -4  130.20   14.05   3
  10   4   4   18.92    9.46   4
  10   4   4    2.81    8.82   1
 -10   4  -4   -1.55    7.91   2
 -10   4  -4   -9.22   10.65   3
 -10  -4  -4    5.09    8.38   2
  10  -4   4    7.19   11.26   1
 -11   4  -4   73.84   12.18   3
  11   4   4   87.23   11.86   4
 -11   4  -4   83.72   10.77   2
 -11  -4  -4   71.41   11.00   2
  11  -4   4   75.50   13.26   1
  11   4   4   73.36   10.49   1
 -12  -4  -4   66.39   11.24   2
  12  -4   4   63.75   13.80   1
  12   4   4   67.90   12.70   4
  12   4   4   75.16   11.50   1
 -12   4  -4   80.71   13.93   3
  13   4   4   22.05   13.43   4
 -13  -4  -4   27.18   10.26   2
  13   4   4   19.41   11.18   1
  12   5  -4   -1.44   11.41   4
 -12  -5   4   -4.95   10.10   2
 -12   5   4    8.77   13.44   3
 -11  -5   4   -2.22    9.35   2
  11   5  -4    1.28   10.60   4
 -10  -5   4   13.78    9.12   1
  10   5  -4   14.06   10.22   4
 -10  -5   4   13.77    8.94   2
 -10   5   4   -3.22   11.58   3
  -9   5   4    1.29   10.31   3
  -9  -5   4   22.64    9.29   2
  -9  -5   4    5.45    7.34   1
   9   5  -4   -0.36    9.25   4
  -8  -5   4   18.65    9.44   2
   8   5  -4   -9.15    9.36   4
   8  -5  -4  -10.23    8.04   1
  -8   5   4   -9.94   10.56   3
  -8  -5   4   -7.09    7.82   1
  -8   5   4    8.15    8.00   2
  -7   5   4   24.28   10.47   3
   7  -5  -4   16.27    8.14   1
   7   5  -4   34.89    9.00   4
  -7  -5   4   23.96    8.90   2
  -7  -5   4   27.05    7.99   1
  -7   5   4   21.33    7.31   2
   6   5  -4   39.63    8.73   4
  -6   5   4   37.01   10.10   3
  -6   5   4   64.52    7.62   2
  -6  -5   4   27.89    8.74   2
   6  -5  -4   56.05    7.98   1
  -6  -5   4   51.46    8.08   1
  -5   5   4   11.61    8.29   3
  -5  -5   4   10.61    6.91   1
   5  -5  -4   19.22    7.18   1
   5   5  -4   11.59    3.74   3
  -5  -5   4   13.27    7.97   2
  -5   5   4   16.36    6.42   2
   5   5  -4   16.97    7.34   4
  -4  -5   4   14.05    6.98   1
   4  -5  -4   17.25    6.16   1
  -4  -5   4   13.63    7.22   2
   4   5  -4   17.45    7.39   4
  -4   5   4   12.75    7.62   3
  -4   5   4   25.60    6.08   2
   4   5  -4   14.61    4.39   3
   3   5  -4   51.91    5.84   3
  -3   5   4   32.31    5.89   2
  -3  -5   4   38.17    6.89   1
   3   5  -4   47.20    7.91   4
   3  -5  -4   24.57    7.07   1
  -3  -5   4   33.50    7.25   2
  -3   5   4   35.04    7.59   3
   2   5  -4  705.72   34.14   3
  -2   5   4  655.77   34.94   3
  -2   5   4  731.22   35.07   2
   2   5  -4  709.53   36.77   4
  -2  -5   4  697.56   31.21   1
   2  -5  -4  660.87   30.81   1
  -2  -5   4  662.98   36.04   2
   1   5  -4   42.02    6.87   4
  -1  -5   4   51.40    7.19   1
  -1  -5   4   46.14    6.67   2
   1  -5  -4   53.97    7.15   1
   1   5  -4   50.15    6.51   3
  -1   5   4   44.91    7.41   3
   0   5  -4 1005.19   49.17   3
   0  -5   4 1034.57   44.16   1
   0   5  -4  977.73   52.03   4
   0  -5  -4  989.85   44.00   1
   0   5   4 1017.14   49.11   3
   1  -5   4   78.48    8.43   1
  -1   5  -4   59.53    7.93   3
   1  -5   4   54.78    5.26   2
   1   5   4   56.68    6.71   3
  -1  -5  -4   49.90    7.13   1
   2   5   4  723.35   33.11   3
  -2  -5  -4  672.19   30.59   1
   2   5   4  642.56   35.98   4
  -2   5  -4  696.41   34.40   3
   2  -5   4  628.70   30.66   1
  -3   5  -4   66.48    8.68   3
   3  -5   4   73.20    8.12   1
  -3  -5  -4   56.32    6.80   2
   3   5   4   60.39    7.52   4
  -3  -5  -4   49.67    7.53   1
   3   5   4   47.92    5.38   3
  -4   5  -4    6.50    7.73   3
   4   5   4    7.35    6.63   4
  -4  -5  -4    1.61    7.24   1
   4   5   4   10.95    3.91   3
   4  -5   4   -6.44    7.42   1
   5   5   4   14.11    7.85   4
  -5  -5  -4   18.70    7.70   1
  -5  -5  -4   11.73    6.35   2
   5  -5   4   10.92    7.97   1
  -5   5  -4   15.50    8.62   3
   6  -5   4   -6.43    8.51   1
  -6  -5  -4    7.55    7.82   1
  -6   5  -4    5.55    9.85   3
  -6  -5  -4    7.10    6.82   2
   6   5   4   12.71    7.63   4
   7   5   4   59.50    9.31   4
  -7   5  -4   74.32   11.62   3
  -7  -5  -4   56.71    9.19   2
  -7  -5  -4   82.53    9.27   1
   7  -5   4   73.43   10.61   1
   8  -5   4   56.89   11.02   1
  -8  -5  -4   46.41    9.73   1
  -8   5  -4   39.78   11.17   3
  -8  -5  -4   53.95    9.42   2
   8   5   4   80.31    9.80   4
   9   5   4   73.64   10.16   1
  -9  -5  -4   84.19   10.63   2
   9   5   4   73.54   10.51   4
  -9  -5  -4   59.84   10.11   1
  -9   5  -4   47.35   11.30   3
   9  -5   4   88.63   11.73   1
 -10   5  -4   79.99   12.82   3
  10   5   4   54.36   11.06   4
  10   5   4   70.78   10.56   1
 -10  -5  -4   72.76   10.53   2
  10  -5   4   67.70   11.73   1
 -11  -5  -4   22.56    9.59   2
  11   5   4    6.59   10.69   4
  11  -5   4  -11.61   11.22   1
  11   5   4   -6.05   10.00   1
 -11   5  -4   -7.84   12.10   3
  12   5   4    3.66   10.16   1
  12   5   4    9.72   10.73   4
  12  -5   4   -6.37   12.17   1
 -12  -5  -4    2.08    9.43   2
 -12   5  -4    2.20   12.43   3
 -12  -6   4   72.33   12.27   2
  12   6  -4   70.32   13.33   4
 -12   6   4  105.02   16.68   3
  11   6  -4   57.86   12.65   4
 -11  -6   4   56.50   10.95   1
 -11  -6   4   66.92   11.40   2
 -11   6   4   61.41   14.44   3
 -10   6   4   -3.27   11.10   3
 -10  -6   4    5.08    8.78   2
 -10  -6   4    2.05    8.20   1
  10   6  -4    1.61    9.80   4
  -9   6   4   20.99   11.86   3
  -9  -6   4   29.89    9.41   2
  -9  -6   4    4.72    8.80   1
   9   6  -4   34.81   10.36   4
  -8   6   4    6.96   10.62   3
  -8  -6   4   -5.53    8.11   2
   8   6  -4    2.49    9.23   4
  -8  -6   4    6.82    8.81   1
  -7  -6   4   40.83    9.66   2
  -7  -6   4   39.05    8.89   1
  -7   6   4   61.53   11.62   3
   7  -6  -4   45.02    9.54   1
   7   6  -4   54.81   10.01   4
  -6  -6   4   38.13    9.16   2
  -6  -6   4   31.63    8.32   1
  -6   6   4   44.86   11.45   3
   6  -6  -4   32.10    8.89   1
   6   6  -4   31.00    9.20   4
  -5  -6   4   39.43    8.69   2
   5  -6  -4   42.76    8.38   1
  -5  -6   4   56.04    8.70   1
  -5   6   4   47.74   10.55   3
   5   6  -4   39.13    9.03   4
   4  -6  -4   97.93    9.33   1
  -4  -6   4  102.32    9.75   1
  -4   6   4   97.90   11.08   3
  -4  -6   4  110.71   10.04   2
   4   6  -4  106.39    7.74   3
   4   6  -4   79.76   10.54   4
  -3  -6   4  433.17   21.93   1
  -3  -6   4  452.47   24.78   2
   3   6  -4  425.77   25.49   4
   3  -6  -4  471.30   21.73   1
  -3   6   4  444.49   24.57   3
   2  -6  -4  110.01    9.49   1
   2   6  -4   97.67    9.37   4
  -2   6   4   89.98    6.60   2
  -2  -6   4   93.69    8.28   2
  -2   6   4   99.50    9.44   3
   2   6  -4   96.59    8.51   3
  -2  -6   4   95.52    9.32   1
   1  -6  -4   -3.64    7.10   1
  -1   6   4    2.88    6.49   3
  -1   6   4   10.65    4.37   2
  -1  -6   4    0.17    5.43   2
   1   6  -4   -1.55    6.31   3
   0   6  -4   13.94    6.71   4
   0   6   4   19.78    6.38   3
   0   6  -4   23.76    7.57   3
   0  -6   4   23.50    4.87   2
   0  -6  -4   14.01    7.07   1
   0  -6   4   20.49    7.36   1
  -1   6  -4    6.27    6.43   4
  -1   6  -4    3.97    7.26   3
   1  -6   4    5.15    3.96   2
   1   6   4    7.98    6.98   4
   1  -6   4    2.42    7.45   1
  -1  -6  -4   -1.15    6.96   1
   1   6   4    8.63    5.96   3
   2  -6   4  252.78   14.78   1
  -2   6  -4  258.05   15.88   3
   2   6   4  233.42   14.01   3
   2   6   4  262.81   16.37   4
  -2  -6  -4  233.99   14.09   1
  -3  -6  -4  153.47   10.52   2
  -3  -6  -4  152.73   10.95   1
   3   6   4  141.32   11.58   4
   3  -6   4  153.22   11.49   1
  -3   6  -4  129.95   12.06   3
   3   6   4  136.86    9.39   3
   4  -6   4  325.55   18.86   1
  -4  -6  -4  338.96   20.65   2
  -4  -6  -4  332.41   18.60   1
   4   6   4  391.67   21.68   4
  -4   6  -4  388.81   21.28   3
   5   6   4    8.87    8.24   4
  -5   6  -4   32.14    9.83   3
  -5  -6  -4   18.93    8.67   1
  -5  -6  -4   28.18    7.30   2
   5  -6   4   21.26    8.85   1
  -6  -6  -4  155.58   12.43   1
  -6   6  -4  163.72   14.41   3
  -6  -6  -4  126.74   12.03   2
   6   6   4  165.35   13.14   4
   6  -6   4  146.96   12.63   1
   7  -6   4   14.67   10.16   1
  -7  -6  -4    9.37    7.65   2
  -7   6  -4   14.60   11.00   3
  -7  -6  -4    4.03    8.66   1
   7   6   4   18.30    8.64   4
  -8  -6  -4   47.45    9.18   1
  -8   6  -4   46.82   11.67   3
  -8  -6  -4   53.33    8.98   2
   8   6   4   50.97    9.65   4
   8  -6   4   52.27   10.57   1
  -9  -6  -4   15.96    9.30   1
  -9   6  -4   17.79   11.25   3
   9  -6   4   14.20   10.26   1
  -9  -6  -4   20.82    8.41   2
   9   6   4   13.76    8.37   4
 -10  -6  -4   16.26    9.34   2
  10   6   4   17.25    9.65   1
  10   6   4   -1.36    9.37   4
 -10   6  -4    7.63   12.11   3
 -10  -6  -4    2.94    9.92   1
  10  -6   4   20.44   11.50   1
  11   6   4   19.47   10.54   1
  11  -6   4   40.14   12.81   1
 -11   6  -4   45.48   13.19   3
 -11  -6  -4   38.74   10.29   2
  11   6   4   32.58   11.25   4
  12   6   4   31.38   12.03   1
 -12  -6  -4   42.62   10.99   2
 -12   6  -4   57.72   14.12   3
  12   6   4   36.32   12.88   4
 -11  -7   4   19.02   10.26   2
 -11   7   4   18.77   13.56   3
 -11  -7   4    0.26    9.90   1
  11   7  -4   11.90   10.91   4
 -10   7   4   86.71   14.12   3
 -10  -7   4   73.39   11.88   2
 -10  -7   4   93.93   11.23   1
  10   7  -4   61.22   12.80   4
   9   7  -4    8.93    9.85   4
  -9   7   4    2.55   11.19   3
  -9  -7   4    6.05    9.79   1
  -9  -7   4   14.57    9.31   2
   8   7  -4  255.04   18.01   4
  -8  -7   4  206.76   17.07   2
  -8  -7   4  247.69   15.79   1
  -8   7   4  248.69   18.80   3
   7  -7  -4   49.30    9.99   1
   7   7  -4   47.76    9.77   4
  -7  -7   4   49.42    9.18   1
  -7  -7   4   49.98    9.25   2
  -7   7   4   40.33   11.90   3
  -6  -7   4  329.91   22.43   2
  -6  -7   4  369.36   19.94   1
   6  -7  -4  387.96   19.65   1
  -6   7   4  390.88   23.37   3
   6   7  -4  374.12   23.65   4
  -5   7   4   29.30   10.63   3
   5  -7  -4   45.69    9.46   1
  -5  -7   4   58.42    9.43   1
   5   7  -4   42.64   10.00   4
  -5  -7   4   17.29    8.41   2
   4   7  -4   27.56    9.79   4
  -4   7   4   22.95   10.52   3
  -4  -7   4   27.39    7.93   2
   4  -7  -4   21.04    8.93   1
  -4  -7   4   32.93    8.95   1
   4   7  -4   28.94    6.59   3
   3  -7  -4   84.32   10.09   1
  -3  -7   4   95.52   10.18   1
  -3   7   4   88.36   11.19   3
   3   7  -4   93.75    9.12   3
  -3  -7   4   82.87    8.90   2
   3   7  -4   89.12   10.32   4
   2  -7  -4  200.04   13.10   1
  -2  -7   4  204.04   12.81   2
   2   7  -4  212.65   13.03   3
   2   7  -4  198.98   14.35   4
  -2  -7   4  197.34   13.39   1
  -2   7   4  172.35   13.99   3
   1  -7  -4  248.52   15.29   1
  -1  -7   4  259.52   15.78   1
   1   7  -4  265.41   15.90   3
   1   7  -4  280.26   17.26   4
  -1   7   4  259.35   16.45   3
  -1  -7   4  276.04   15.19   2
   0   7  -4    7.74    8.13   3
   0  -7  -4    9.63    8.09   1
   0   7   4    1.98    7.61   3
   0   7  -4   27.86    7.45   4
   0  -7   4   27.48    8.51   1
  -1   7  -4  268.28   17.42   4
   1   7   4  258.45   17.79   4
   1  -7   4  286.48   16.10   1
  -1  -7  -4  291.67   15.99   1
   1   7   4  267.83   16.06   3
  -1   7  -4  248.20   16.88   3
  -2   7  -4  203.02   14.29   3
  -2  -7  -4  204.62   13.14   1
   2   7   4  183.27   12.44   3
   2  -7   4  166.84   13.27   1
   2   7   4  176.35   14.39   4
   3   7   4    1.86    7.74   4
  -3   7  -4   -0.42    9.67   3
   3   7   4   10.76    6.82   3
  -3  -7  -4    4.75    8.25   1
   3  -7   4   -1.33    9.42   1
  -3  -7  -4    6.21    6.20   2
  -4   7  -4   18.71    9.98   3
   4   7   4   28.54    8.48   4
   4  -7   4   14.58    9.46   1
  -4  -7  -4   19.46    6.86   2
  -4  -7  -4   10.35    8.86   1
   5   7   4   56.53   10.09   4
   5  -7   4   59.64   11.00   1
  -5   7  -4   48.63   10.95   3
  -5  -7  -4   62.92    8.66   2
  -5  -7  -4   63.22   10.26   1
   6   7   4  244.06   18.09   4
  -6   7  -4  243.30   18.28   3
  -6  -7  -4  249.32   16.48   1
   6  -7   4  263.46   16.66   1
  -6  -7  -4  260.21   17.14   2
  -7  -7  -4   43.46    8.62   2
  -7  -7  -4   22.41    9.32   1
   7   7   4   30.94    9.37   4
   7  -7   4   43.89   10.14   1
  -7   7  -4   26.65   10.71   3
  -8  -7  -4   79.00    9.74   2
  -8   7  -4   58.70   12.51   3
   8   7   4   67.46   10.52   4
  -8  -7  -4   68.04    9.90   1
   8  -7   4   52.91   11.09   1
  -9  -7  -4   17.08    8.56   2
   9  -7   4   19.30   11.38   1
  -9   7  -4   18.60   11.66   3
  -9  -7  -4   18.37    9.23   1
   9   7   4   13.89    8.34   4
 -10  -7  -4   59.04   10.70   2
  10  -7   4   40.99   12.66   1
 -10  -7  -4   65.97   11.04   1
 -10   7  -4   52.40   12.93   3
  10   7   4   73.87   11.33   4
  11   7   4   -7.17   11.09   4
 -11   7  -4   29.61   13.34   3
  11   7   4   19.46   10.66   1
  11  -7   4   27.22   13.56   1
 -11  -7  -4   22.71   10.15   2
 -11   8   4   72.50   16.32   3
 -11  -8   4   39.79   11.31   1
 -11  -8   4   78.94   12.12   2
  11   8  -4   42.13   13.20   4
 -10  -8   4   30.48   10.08   2
  10   8  -4   20.84   11.22   4
 -10   8   4    7.19   13.64   3
 -10  -8   4   16.09   10.70   1
  -9  -8   4    2.43   10.92   1
  -9   8   4    0.00   12.01   3
   9   8  -4   -0.19    8.82   4
  -9  -8   4   11.54    9.47   2
  -8   8   4   34.33   11.79   3
  -8  -8   4   28.89    9.82   1
  -8  -8   4   31.48    9.63   2
   8   8  -4   40.09    9.25   4
  -7  -8   4  -11.27    9.30   1
  -7  -8   4   15.68    8.38   2
   7  -8  -4   12.16   10.41   1
   7   8  -4    6.63    9.10   4
  -7   8   4   -1.60   10.79   3
  -6  -8   4  118.74   11.40   2
  -6  -8   4  120.62   11.90   1
   6  -8  -4  115.97   12.03   1
  -6   8   4  104.62   13.65   3
   6   8  -4  112.80   12.92   4
   5   8  -4   90.14   12.12   4
   5  -8  -4   88.46   11.40   1
  -5   8   4  106.86   13.09   3
  -5  -8   4   75.42   10.20   2
  -5  -8   4  108.24   11.58   1
   4  -8  -4   18.29    9.80   1
   4   8  -4   13.76   10.10   4
  -4   8   4   37.16   10.81   3
  -4  -8   4   16.26    9.71   1
  -4  -8   4   23.78    8.02   2
   3   8  -4  335.73   18.30   3
  -3   8   4  309.23   19.83   3
  -3  -8   4  272.86   18.09   2
  -3  -8   4  297.81   18.24   1
   3   8  -4  288.23   20.05   4
   3  -8  -4  327.67   18.10   1
   2   8  -4    2.59    7.93   4
  -2   8   4   10.02    9.36   3
   2   8  -4    1.85    7.90   3
   2  -8  -4    6.94    9.51   1
  -2  -8   4    4.08    9.62   1
   1   8  -4  164.95   12.24   3
  -1  -8   4  131.20   12.97   1
   1   8  -4  161.19   13.07   4
  -1   8   4  148.91   12.79   3
   1  -8  -4  155.76   12.43   1
   0  -8  -4    3.21    9.21   1
   0  -8   4   -2.30    9.21   1
   0   8  -4    1.22    9.21   3
   0   8   4    8.46    8.73   3
   0   8  -4    3.14    7.86   4
  -1   8  -4    4.64    9.53   3
  -1   8  -4    4.19    7.72   4
   1   8   4    8.25    8.29   3
  -1  -8  -4    9.25    9.12   1
   1   8   4   -4.41    8.61   4
   1  -8   4   -0.47    9.21   1
   2  -8   4   90.78   11.23   1
   2   8   4   95.89   11.05   4
   2   8   4   79.61    9.77   3
  -2   8  -4   93.46   11.35   3
  -2  -8  -4   82.94   10.80   1
  -3  -8  -4   76.01   10.75   1
   3  -8   4   81.63   11.49   1
  -3   8  -4   99.47   12.09   3
   3   8   4   99.77   11.11   4
  -4  -8  -4   23.26    9.79   1
  -4   8  -4   32.90   11.40   3
  -4  -8  -4   42.05    7.79   2
   4  -8   4   33.18   10.84   1
   4   8   4   37.03    9.09   4
   5   8   4  142.52   13.40   4
  -5   8  -4  115.50   13.47   3
  -5  -8  -4  134.35   11.41   2
   5  -8   4  129.51   12.95   1
  -5  -8  -4  115.87   12.23   1
  -6  -8  -4   72.51    9.73   2
   6   8   4   76.67   11.52   4
  -6  -8  -4   79.41   10.97   1
  -6   8  -4   85.71   12.35   3
   6  -8   4   57.41   10.33   1
  -7   8  -4   -1.42   10.27   3
   7  -8   4    2.71   10.55   1
   7   8   4    2.49    9.04   4
  -7  -8  -4    8.97    9.66   1
   8  -8   4    2.12   11.31   1
   8   8   4   -9.39    8.66   4
  -8   8  -4   -1.54   11.53   3
  -8  -8  -4   -4.13    9.48   1
  -8  -8  -4    2.14    8.70   2
   9   8   4   40.16    9.80   4
  -9   8  -4   47.75   12.71   3
   9  -8   4   33.34   12.17   1
  -9  -8  -4   43.42   10.14   1
  -9  -8  -4   19.61   10.03   2
  10   8   4   24.62   10.23   4
  10  -8   4   20.96   11.91   1
 -10  -8  -4   42.96   10.76   2
 -10   8  -4   49.96   13.56   3
 -10  -8  -4   26.89   10.85   1
  10   9  -4   38.61   12.12   4
 -10  -9   4   62.76   13.04   1
 -10  -9   4   71.43   11.98   2
 -10   9   4   41.12   15.16   3
  -9  -9   4  108.63   13.87   1
  -9  -9   4  151.43   13.45   2
  -9   9   4  111.34   16.13   3
   9   9  -4  112.23   13.61   4
   8   9  -4    4.37    9.35   4
  -8   9   4   15.38   12.45   3
  -8  -9   4    6.99    8.81   2
  -8  -9   4   -0.01   10.31   1
   7  -9  -4   65.13   12.11   1
   7   9  -4   55.78   10.91   4
  -7   9   4   66.06   12.75   3
  -7  -9   4   51.99   11.16   1
  -7  -9   4   62.00   10.13   2
   6  -9  -4   40.55   11.01   1
  -6   9   4   12.29   11.48   3
  -6  -9   4   37.05   10.05   1
   6   9  -4   11.41    9.91   4
  -5  -9   4   21.44   10.27   1
  -5   9   4   11.17   10.62   3
   5  -9  -4   16.28   10.57   1
   5   9  -4    5.67    9.68   4
  -4  -9   4    7.21   10.19   1
   4  -9  -4    2.38   10.40   1
  -4   9   4   12.34   10.44   3
   4   9  -4   21.92   10.10   4
  -3   9   4   65.45   11.29   3
  -3  -9   4   73.04   11.35   1
   3   9  -4   72.18   10.94   4
   3  -9  -4   94.95   12.05   1
   2   9  -4   45.60    9.40   4
  -2   9   4   34.95   10.37   3
   2   9  -4   51.84    9.38   3
  -2  -9   4   39.02   10.50   1
   2  -9  -4   36.80   10.62   1
   1   9  -4   -5.32    8.97   3
   1  -9  -4    2.35   10.19   1
  -1  -9   4   -1.95   10.32   1
   1   9  -4    7.93    8.73   4
  -1   9   4   11.42    9.80   3
   0   9  -4    2.38    8.45   4
   0   9   4   -9.67    9.36   3
   0   9   4   -2.52    9.47   4
   0   9  -4    2.98    9.88   3
   0  -9  -4   -6.88   10.35   1
   0  -9   4   -1.42   10.37   1
   1   9   4    0.32    8.86   3
  -1   9  -4    2.20   10.19   3
  -1  -9  -4   17.18   10.20   1
  -1   9  -4    2.53    8.70   4
   1  -9   4    3.60   10.01   1
  -2  -9  -4  137.85   13.01   1
   2  -9   4  138.51   13.04   1
  -2   9  -4  112.64   13.46   3
   2   9   4  146.18   13.53   4
  -2   9  -4  151.46   13.10   4
  -3   9  -4    6.45    9.90   3
   3   9   4    7.09    8.83   4
  -3  -9  -4    6.19    9.78   1
   3  -9   4    2.86    9.88   1
   4   9   4   14.74    8.62   4
   4  -9   4    1.31   10.32   1
  -4  -9  -4    8.34    9.54   1
  -4   9  -4  -11.33   10.00   3
   5   9   4  108.02   11.92   4
  -5   9  -4   97.79   13.00   3
   5  -9   4   92.70   12.46   1
  -5  -9  -4   87.91   11.17   1
   6  -9   4   51.94   11.39   1
  -6  -9  -4   73.87   10.08   2
   6   9   4   97.12   12.53   4
  -6   9  -4   78.36   12.56   3
  -6  -9  -4   74.84   11.32   1
   7   9   4  104.42   13.03   4
  -7   9  -4  115.77   14.26   3
  -7  -9  -4  125.33   12.09   2
  -7  -9  -4  110.37   12.95   1
   7  -9   4  124.47   13.46   1
  -8  -9  -4   34.09   10.35   2
  -8  -9  -4   47.29   10.92   1
   8   9   4   44.85   10.51   4
   8  -9   4   60.51   12.25   1
  -8   9  -4   56.98   13.13   3
   9  -9   4  114.75   14.11   1
   9   9   4  145.75   13.65   4
  -9   9  -4  101.21   15.31   3
  -9  -9  -4  118.80   13.23   1
  -9  -9  -4  127.62   13.78   2
   8  10  -4   14.90    9.82   4
  -8  10   4   -5.63   13.46   3
  -8 -10   4  -13.63   11.28   1
  -7 -10   4    0.31   11.07   1
   7  10  -4    6.61    9.47   4
  -7  10   4    4.05   12.53   3
   6 -10  -4   38.09   12.36   1
  -6 -10   4   24.93   10.53   1
  -6  10   4   -0.59   11.60   3
   6  10  -4   31.65   11.12   4
   5 -10  -4   87.50   12.86   1
  -5  10   4   77.02   12.65   3
   5  10  -4   41.40   11.69   4
  -5 -10   4   55.46   11.55   1
   4  10  -4   21.05   10.67   4
  -4 -10   4   47.57   11.49   1
   4 -10  -4   27.93   11.62   1
  -4  10   4   18.30   10.89   3
  -3 -10   4   12.85   10.61   1
   3  10  -4    2.54    8.52   4
   3 -10  -4   14.56   10.61   1
  -3  10   4   12.16   10.64   3
  -2 -10   4   24.48   11.31   1
  -2  10   4   22.38    9.92   3
   2 -10  -4   32.72   11.19   1
   2  10  -4   43.99    9.10   4
  -1  10   4   14.41    9.88   3
   1  10  -4   19.51    8.57   4
  -1 -10   4   24.20   11.10   1
   1 -10  -4   19.21   10.76   1
   1  10  -4   17.31    9.56   3
   0 -10   4   19.34   10.72   1
   0 -10  -4   10.43   10.62   1
   0  10  -4    8.14    9.83   3
   0  10  -4    8.43    8.51   4
  -1  10  -4   51.05    9.60   4
   1 -10   4   48.81   10.97   1
   1  10   4   41.45    9.81   3
  -1 -10  -4   54.69   11.25   1
   1  10   4   47.14   10.21   4
  -1  10  -4   51.48   10.73   3
  -2 -10  -4   41.41   10.96   1
  -2  10  -4   15.83   10.34   3
   2  10   4   73.55   10.54   4
  -2  10  -4   23.35    9.44   4
   2 -10   4   30.43   10.82   1
  -3 -10  -4   35.64   10.69   1
  -3  10  -4   46.32   11.41   3
   3 -10   4   33.31   11.08   1
   3  10   4   51.28    9.85   4
   4 -10   4   17.25   10.62   1
  -4 -10  -4   26.98   10.55   1
   4  10   4   30.36    9.16   4
  -4  10  -4   36.67   10.95   3
   5 -10   4   65.46   11.71   1
  -5 -10  -4   68.62   11.95   1
  -5  10  -4   84.31   12.96   3
   5  10   4   85.73   11.58   4
   6 -10   4   51.46   12.56   1
   6  10   4   46.04   11.87   4
  -6  10  -4   39.46   12.32   3
  -6 -10  -4   50.69   11.33   1
   7 -10   4   38.84   12.91   1
   7  10   4   16.24   10.76   4
  -7  10  -4   25.80   11.92   3
  -7 -10  -4   30.04   11.41   1
   8 -10   4    3.58   12.71   1
   8  10   4    6.23   10.39   4
  -8  10  -4   12.22   12.06   3
  -8 -10  -4   13.90   11.67   1
   7  11  -4   51.00   11.84   4
  -7  11   4   44.16   14.13   3
  -7 -11   4   32.80   13.13   1
  -6  11   4   -8.74   12.30   3
   6 -11  -4   12.28   13.63   1
   6  11  -4   11.21   11.56   4
  -6 -11   4    2.29   11.66   1
   5  11  -4   38.81   11.57   4
   5 -11  -4   32.80   13.14   1
  -5 -11   4   55.79   12.63   1
  -5  11   4   36.07   12.72   3
   4  11  -4   11.44   10.49   4
  -4  11   4   13.67   11.84   3
  -4 -11   4    4.92   11.91   1
   4 -11  -4   16.28   12.63   1
   3 -11  -4  -12.29   11.11   1
  -3 -11   4   -4.43   11.03   1
   3  11  -4    0.29    9.18   4
  -3  11   4   24.81   11.51   3
   2  11  -4   -3.04    8.59   4
  -2 -11   4   20.00   11.76   1
  -2  11   4    2.56   11.07   3
   2 -11  -4   -4.03   12.01   1
   1 -11  -4    7.21   11.62   1
  -1  11   4   23.61   10.41   3
  -1  11   4    1.47    9.86   4
  -1 -11   4   13.87   11.09   1
   1  11  -4    3.73    8.77   4
   0  11  -4   48.94   10.97   3
   0  11   4   69.42   10.87   4
   0 -11   4   60.83   12.73   1
   0  11  -4   50.42   10.01   4
   0 -11  -4   51.21   12.36   1
   0  11   4   52.15   11.32   3
  -1  11  -4   93.32   12.14   4
  -1 -11  -4  110.00   13.37   1
   1  11   4  104.53   12.94   4
   1 -11   4   90.86   13.34   1
  -1  11  -4  114.07   13.29   3
  -2  11  -4    5.66    9.27   4
  -2  11  -4   23.74   10.90   3
  -2 -11  -4    2.58   11.40   1
   2 -11   4    4.39   11.10   1
   2  11   4    7.21    8.82   4
  -3  11  -4   45.47   10.61   4
   3  11   4   49.93   10.24   4
  -3 -11  -4   50.88   11.70   1
  -3  11  -4   38.64   11.29   3
   3 -11   4   48.17   12.00   1
  -4  11  -4   17.87   11.29   3
  -4 -11  -4   14.04   11.41   1
   4 -11   4    2.05   11.34   1
   5  11   4   96.33   12.57   4
   5 -11   4   61.22   12.92   1
  -5 -11  -4   77.41   12.85   1
  -5  11  -4   84.93   13.53   3
  -6  11  -4  -13.81   11.99   3
  -6 -11  -4   13.28   11.66   1
   6  11   4   25.09   11.95   4
   6 -11   4   14.72   11.64   1
  -7 -11  -4   75.42   13.63   1
   7 -11   4   57.35   13.68   1
  -7  11  -4   66.70   14.61   3
   7  11   4   63.58   12.99   4
   5 -12  -4   94.33   15.85   1
   5  12  -4   88.48   13.62   4
  -5  12   4   84.02   14.95   3
  -5 -12   4   77.10   14.96   1
   4 -12  -4   18.48   13.38   1
  -4  12   4   24.51   12.34   3
  -4 -12   4   43.50   13.94   1
   4  12  -4   29.68   11.60   4
  -3  12   4   56.49   13.14   3
   3 -12  -4   47.59   13.88   1
  -3 -12   4   33.69   13.27   1
   3  12  -4   53.12   11.40   4
  -2 -12   4    4.82   11.97   1
   2  12  -4    6.77    9.49   4
  -2  12   4   11.57   11.90   3
   2 -12  -4   18.91   13.00   1
   1  12  -4   35.15    9.93   4
  -1  12   4   18.12   12.10   3
   1 -12  -4   20.44   12.93   1
  -1 -12   4    7.49   12.25   1
  -1  12   4   13.46   10.26   4
   0  12  -4   14.46    9.65   4
   0  12   4  -10.52    9.62   4
   0 -12   4   -3.02   12.33   1
   0 -12  -4   22.41   13.09   1
  -1  12  -4   20.53   10.29   4
  -1 -12  -4   37.45   12.71   1
   1  12   4   12.83    9.81   4
  -1  12  -4  -11.30   11.06   3
   1 -12   4    8.05   12.80   1
  -2  12  -4   21.37   11.42   3
   2  12   4   -2.17    9.26   4
  -2 -12  -4   -6.66   12.20   1
   2 -12   4   11.59   12.85   1
  -3  12  -4   91.37   14.29   3
  -3  12  -4   78.43   12.18   4
  -3 -12  -4   94.02   14.02   1
   3 -12   4   97.97   14.64   1
   3  12   4   72.42   11.92   4
  -4 -12  -4    3.26   12.75   1
   4 -12   4    8.61   12.52   1
  -4  12  -4    8.17   10.45   4
  -4  12  -4   28.21   12.36   3
   4  12   4   -1.65    9.76   4
 -14   0   5   -8.74   10.96   2
 -13   0   5   12.47   10.31   2
 -12   0   5   18.14    9.48   2
 -11   0   5   49.50   10.29   2
 -10   0   5   -6.81    9.32   2
  -9   0   5   58.24   11.51   2
  -9   0   5   68.97    9.02   3
  -8   0   5    3.42    8.03   3
  -8   0   5   -0.04    9.33   2
  -7   0   5  117.52    9.70   3
  -7   0   5  106.62   11.45   2
   7   0  -5  115.08    7.66   1
   6   0  -5    5.49    4.34   1
  -6   0   5    7.24    5.76   3
  -6   0   5    1.24    7.97   2
  -5   0   5   15.68    8.28   2
   5   0  -5   23.58    3.71   1
   5   0  -5   17.07    5.38   3
   4   0  -5    5.70    2.73   1
  -4   0   5   17.69    7.26   2
   4   0  -5    7.56    4.70   3
   3   0  -5  807.90   37.96   3
  -3   0   5  750.66   40.50   2
   2   0  -5    1.68    4.36   3
  -2   0   5   10.87    6.62   2
   1   0  -5 3309.33  156.50   3
   0   0   5    2.58    2.84   1
   0   0  -5    3.08    3.22   3
  -1   0  -5  893.44   42.04   3
   1   0   5  854.94   37.35   1
  -2   0  -5   -1.75    4.11   3
   2   0   5   14.93    3.23   4
  -3   0  -5  479.54   23.85   3
  -4   0  -5   -0.96    4.87   2
   4   0   5   -1.90    5.12   1
   4   0   5    2.03    4.53   4
  -4   0  -5    1.40    4.60   3
  -5   0  -5 4039.35  182.59   3
   5   0   5 3719.21  162.63   1
  -5   0  -5 3808.33  192.79   2
   6   0   5   -2.85    5.98   1
  -6   0  -5   -3.88    5.68   2
  -6   0  -5   11.17    5.77   3
  -7   0  -5  786.53   37.21   3
   7   0   5  728.79   33.97   1
  -7   0  -5  724.33   39.89   2
  -8   0  -5    0.60    6.89   2
   8   0   5    4.34    7.39   1
  -9   0  -5    3.97    8.11   2
   9   0   5   12.79    8.75   1
  -9   0  -5   22.84    8.10   3
  10   0   5    0.03    9.05   1
 -10   0  -5   -4.94    7.42   2
 -11   0  -5   19.43    8.58   2
  11   0   5   10.39    9.69   1
 -12   0  -5    4.18    8.89   2
  12   0   5   -6.25   11.14   1
 -13   0  -5   24.44   10.80   2
  13   0   5   31.00   12.57   1
 -13  -1   5   83.76   12.38   2
 -13   1   5   91.08   13.08   2
 -12  -1   5   18.78    9.88   2
 -12   1   5   24.04    9.56   2
 -11   1   5   63.96   10.74   2
 -11  -1   5   62.21   11.08   2
 -10   1   5   -5.08    9.29   2
 -10  -1   5   -4.38    9.01   2
 -10   1   5   -0.74   10.38   3
  -9   1   5   32.13    8.70   3
   9   1  -5   29.09    7.53   1
  -9   1   5   21.36    9.71   2
  -9  -1   5   22.39   10.07   2
   8  -1  -5    4.26    6.56   1
  -8   1   5   11.95    8.18   3
  -8  -1   5   10.90    7.59   3
  -8  -1   5    7.65    9.91   2
  -8   1   5   15.72    9.28   2
   8   1  -5   16.20    6.02   1
  -7  -1   5  160.91   10.77   3
  -7  -1   5  149.78   13.34   2
   7  -1  -5  160.50    9.29   1
  -7   1   5  159.82   11.78   3
  -7   1   5  144.83   13.13   2
   7   1  -5  160.39    9.28   1
  -6   1   5   -2.00    8.18   2
   6   1  -5   -4.08    5.00   3
   6   1  -5    2.74    7.41   4
   6  -1  -5   -2.06    4.39   1
   6   1  -5   -2.04    4.55   1
   5   1  -5  185.27   10.73   3
  -5   1   5  182.56   13.47   2
  -5   1   5  174.21   11.58   3
   5   1  -5  188.53   12.68   4
   5  -1  -5  189.08    9.01   1
  -5  -1   5  179.90    9.26   1
  -5  -1   5  175.76   13.53   2
   4  -1  -5  625.59   31.15   3
  -4   1   5  616.23   33.22   2
  -4  -1   5  678.21   27.04   1
   4   1  -5  624.28   33.15   4
  -4  -1   5  579.46   33.37   2
   4   1  -5  625.77   30.68   3
   3   1  -5  721.80   35.51   3
   3  -1  -5  735.80   35.98   3
  -3  -1   5  716.43   38.35   2
  -3   1   5  755.10   38.09   2
  -2   1   5 3332.96  162.07   2
   2  -1  -5 3293.50  153.93   3
  -2  -1   5 3263.19  162.25   2
   2   1  -5 3083.03  162.68   4
   2   1  -5 3275.60  153.72   3
  -1  -1   5 1699.54   68.13   1
   1   1  -5 1640.51   81.14   4
  -1  -1   5 1634.62   81.03   2
  -1   1   5 1586.09   80.87   2
   1  -1  -5 1507.99   76.87   3
   0   1  -5    0.39    2.92   4
   0  -1   5    3.13    3.87   1
   0  -1   5   -4.21    4.24   2
   0  -1  -5    7.01    3.74   3
   0  -1  -5   -3.51    3.04   1
   1  -1   5   10.24    4.66   1
  -1   1  -5   18.65    4.77   3
  -1  -1  -5    8.04    3.76   3
   1   1   5   11.53    3.97   1
  -2  -1  -5 2144.02   94.03   3
   2  -1   5 1888.69   83.81   1
  -2   1  -5 1979.93   94.24   3
   2   1   5 1908.88   83.75   1
   3  -1   5  455.69   22.52   1
  -3  -1  -5  529.32   24.49   3
  -3   1  -5  532.46   25.11   3
  -3  -1  -5  491.47   26.44   2
   3   1   5  540.10   26.02   4
   3   1   5  448.06   22.41   1
  -4  -1  -5  605.52   27.35   3
   4   1   5  497.37   25.01   1
  -4   1  -5  552.94   27.88   3
  -4   1  -5  537.80   29.30   2
   4   1   5  575.79   29.21   4
   4  -1   5  580.95   25.29   1
  -4  -1  -5  547.74   29.63   2
  -5   1  -5 1434.81   67.89   3
   5  -1   5 1451.22   60.84   1
   5   1   5 1315.04   60.71   1
   5   1   5 1387.31   71.63   4
  -5   1  -5 1441.08   71.75   2
  -5  -1  -5 1423.72   71.96   2
  -6  -1  -5   20.69    5.32   3
  -6   1  -5   16.74    5.82   2
   6   1   5   27.88    6.80   1
  -6  -1  -5   12.52    5.95   2
   6   1   5   25.27    6.42   4
   6  -1   5   22.97    6.76   1
  -6   1  -5   10.63    6.04   3
   7   1   5   10.62    6.76   4
  -7   1  -5    0.98    6.32   2
  -7  -1  -5    2.67    5.60   3
  -7   1  -5    5.33    6.89   3
   7   1   5   29.01    7.19   1
  -7  -1  -5   -0.99    6.72   2
  -8  -1  -5   -2.29    6.25   3
  -8  -1  -5   20.26    7.67   2
  -8   1  -5    5.73    7.76   3
   8  -1   5   14.53    8.44   1
   8   1   5   -3.57    7.40   1
   8   1   5   11.87    8.31   4
  -8   1  -5   14.68    7.12   2
   9  -1   5  117.69   11.64   1
  -9   1  -5  113.89   10.92   3
  -9  -1  -5   82.13   10.98   2
  -9   1  -5   93.81   10.73   2
   9   1   5  132.29   11.17   1
 -10   1  -5    1.95    7.68   2
  10   1   5    1.07    8.99   1
  10  -1   5   15.92   10.02   1
 -10  -1  -5   17.10    8.31   2
  11  -1   5   61.17   11.11   1
  11   1   5   78.93   10.53   1
 -11   1  -5   74.00   10.41   2
 -11  -1  -5   69.45   10.32   2
 -12   1  -5   16.96    9.86   2
 -12  -1  -5   13.92    9.18   2
  12  -1   5   -6.19   10.84   1
  13  -1   5   25.12   11.98   1
 -13  -1  -5   33.12   10.65   2
 -13   1  -5   20.92   11.03   2
  13   1   5   34.81   11.19   1
 -13  -2   5   -1.51   10.05   2
 -13   2   5    4.39   10.59   2
 -12  -2   5   36.48   10.49   2
 -12   2   5   55.86   10.64   2
 -11  -2   5   65.69   11.29   2
 -11   2   5   66.16   10.83   2
 -11   2   5   69.15   12.11   3
 -10   2   5    2.55    9.06   2
 -10   2   5   -6.22   10.44   3
 -10  -2   5   -3.49    9.35   2
  -9   2   5  335.81   20.96   3
   9   2  -5  372.68   17.85   1
   9   2  -5  360.64   22.78   4
  -9   2   5  328.94   21.94   2
  -9  -2   5  325.21   22.62   2
  -8  -2   5   -0.53    9.85   2
   8  -2  -5   12.54    6.99   1
   8   2  -5   -4.52    9.23   4
  -8  -2   5   18.55    7.01   3
  -8   2   5   19.98    9.45   2
  -8   2   5   24.63    8.38   3
   8   2  -5   20.79    6.78   1
  -7  -2   5  319.51   16.96   3
  -7   2   5  326.47   18.73   3
   7  -2  -5  320.85   15.51   1
  -7  -2   5  290.66   20.11   2
  -7  -2   5  308.69   15.58   1
  -7   2   5  320.79   19.93   2
   7   2  -5  318.74   19.89   4
   6  -2  -5    2.58    4.87   1
  -6   2   5   11.97    7.94   2
   6   2  -5    4.82    4.93   3
   6   2  -5   -2.79    7.17   4
  -6   2   5    4.11    7.29   3
  -6  -2   5    0.85    4.83   1
   5   2  -5   14.76    4.46   3
   5  -2  -5   19.83    4.91   1
  -5  -2   5   23.34    8.56   2
  -5   2   5   18.73    7.92   2
  -5   2   5   18.75    6.88   3
   5   2  -5   21.44    6.84   4
  -5  -2   5   18.04    4.87   1
  -4   2   5  194.97   12.37   2
  -4   2   5  181.96   11.54   3
   4   2  -5  172.94   11.78   4
   4   2  -5  172.30    9.81   3
  -4  -2   5  174.21   12.87   2
  -4  -2   5  170.69    9.32   1
   4  -2  -5  175.85    8.76   1
   3  -2  -5  177.05    8.12   1
   3  -2  -5  146.25   10.34   3
  -3  -2   5  171.29   11.88   2
   3   2  -5  162.89    9.26   3
  -3  -2   5  170.51    8.66   1
   3   2  -5  167.41   10.87   4
  -3   2   5  168.53   11.03   2
  -3   2   5  162.62   10.63   3
  -2  -2   5   36.44    6.66   2
  -2   2   5   46.83    6.01   2
   2  -2  -5   41.33    4.13   1
  -2  -2   5   32.70    4.77   1
   2  -2  -5   40.15    5.73   3
   2   2  -5   38.43    5.36   4
   2   2  -5   35.96    4.56   3
   1   2  -5  247.85   13.66   4
  -1  -2   5  243.93   14.30   2
   1  -2  -5  250.54   11.24   1
   1   2  -5  220.52   12.91   3
  -1   2   5  242.67   13.62   2
  -1  -2   5  243.12   11.99   1
   0   2  -5  247.80   13.44   4
   0  -2  -5  217.66   11.60   1
   0  -2   5  254.49   12.42   1
   0  -2   5  264.55   13.98   2
   0  -2  -5  238.48   13.21   3
  -1  -2  -5   28.63    4.80   1
  -1  -2  -5   39.39    4.52   3
  -1   2  -5   35.71    5.55   3
  -1   2  -5   33.67    4.24   4
   1  -2   5   55.53    6.20   1
   2   2   5   48.26    5.13   4
   2  -2   5   45.32    5.84   1
  -2   2  -5   46.37    5.81   3
  -2  -2  -5   38.03    5.10   1
  -2  -2  -5   41.97    4.11   3
  -3  -2  -5    5.30    4.98   1
   3   2   5    4.64    4.38   4
  -3  -2  -5   -1.97    3.07   3
  -3  -2  -5   -2.59    4.74   2
   3  -2   5    8.78    5.26   1
  -3   2  -5   -0.58    5.24   3
   4  -2   5  410.93   20.15   1
  -4  -2  -5  439.69   21.06   3
   4   2   5  427.14   23.12   4
  -4  -2  -5  422.47   23.59   2
  -4  -2  -5  438.87   20.21   1
  -4   2  -5  430.95   22.45   3
   5   2   5   42.58    5.95   4
  -5  -2  -5   39.21    6.62   2
   5   2   5   42.58    6.71   1
  -5  -2  -5   41.29    4.31   3
  -5   2  -5   36.99    6.68   3
   5  -2   5   36.38    6.97   1
  -5   2  -5   41.41    6.02   2
  -6   2  -5  488.51   26.90   2
   6   2   5  511.80   27.24   4
   6   2   5  517.01   23.64   1
   6  -2   5  496.43   23.54   1
  -6  -2  -5  520.84   24.42   3
  -6  -2  -5  438.00   27.25   2
  -6   2  -5  483.93   26.01   3
  -7  -2  -5  377.86   22.55   2
   7   2   5  383.94   22.34   4
  -7   2  -5  396.78   21.50   3
  -7  -2  -5  391.86   19.52   3
  -7   2  -5  371.85   22.02   2
   7  -2   5  357.25   19.43   1
   7   2   5  394.91   19.49   1
   8   2   5   -3.72    7.55   1
  -8  -2  -5   -0.22    7.14   2
   8  -2   5   17.76    8.76   1
   8   2   5   10.02    8.22   4
  -8   2  -5   18.41    8.63   3
  -9   2  -5  191.32   14.76   3
  -9   2  -5  207.80   14.87   2
   9  -2   5  214.55   14.30   1
   9   2   5  197.43   13.88   1
   9   2   5  195.58   15.08   4
  -9  -2  -5  171.92   14.93   2
  10   2   5    8.75    9.84   4
  10  -2   5    4.54    9.74   1
 -10   2  -5   -1.44    9.52   3
  10   2   5    2.80    8.57   1
 -10   2  -5    6.59    8.14   2
 -10  -2  -5    8.62    8.38   2
  11  -2   5   42.06   10.88   1
 -11  -2  -5   24.52    8.99   2
  11   2   5   21.93    9.28   1
 -11   2  -5   40.88    9.53   2
 -12   2  -5   11.79    9.88   2
 -12  -2  -5   -7.69    8.99   2
  12   2   5   10.48   10.44   1
  12  -2   5   17.15   10.80   1
 -13   2  -5   57.70   11.93   2
  13  -2   5   25.84   12.67   1
  13   2   5   45.58   11.31   1
 -13  -2  -5   43.06   11.34   2
 -13  -3   5   64.64   12.27   2
 -13   3   5   85.71   12.03   2
 -12   3   5   25.05   12.89   3
 -12  -3   5   37.79   10.69   2
 -12   3   5   52.76   10.85   2
  11   3  -5  167.21   16.08   4
 -11   3   5  170.89   15.35   3
 -11   3   5  178.34   14.47   2
 -11  -3   5  137.25   14.38   2
 -10   3   5   -3.01   10.76   3
 -10   3   5   19.53    9.29   2
 -10  -3   5   -4.75    9.08   2
  10   3  -5    3.91   10.14   4
  -9   3   5  106.64   12.50   3
  -9  -3   5   50.18   11.20   2
   9   3  -5   80.95   12.03   4
   9   3  -5   68.65    9.08   1
  -9   3   5   89.19   11.37   2
  -8   3   5    5.03    8.60   3
   8   3  -5    5.83    9.71   4
  -8  -3   5    0.25    9.82   2
  -8   3   5    7.23    9.26   2
   8  -3  -5   17.55    8.02   1
  -8  -3   5   21.80    6.80   1
  -7  -3   5   46.23   10.31   2
   7   3  -5   51.41    6.02   3
  -7   3   5   50.88    9.22   3
  -7  -3   5   44.91    7.06   1
  -7   3   5   72.46    9.56   2
   7   3  -5   33.59    9.53   4
   7  -3  -5   61.61    7.21   1
  -6   3   5   48.58    8.76   3
   6  -3  -5   50.90    6.36   1
  -6  -3   5   54.19    9.63   2
  -6  -3   5   42.28    6.36   1
   6   3  -5   45.33    5.33   3
   6   3  -5   48.13    8.57   4
  -6   3   5   46.88    8.27   2
  -5  -3   5  664.02   31.43   1
  -5   3   5  696.35   36.33   3
   5  -3  -5  763.04   31.17   1
   5   3  -5  739.02   34.59   3
   5   3  -5  712.20   38.18   4
  -5   3   5  749.08   37.84   2
  -5  -3   5  660.60   38.24   2
   4   3  -5   -0.36    3.56   3
  -4   3   5   -1.10    6.52   3
  -4  -3   5    3.22    5.19   1
  -4   3   5    1.77    6.47   2
   4  -3  -5   -0.07    4.82   1
  -4  -3   5   -2.31    7.51   2
   4   3  -5   -1.15    5.56   4
  -3  -3   5  212.78   11.07   1
  -3  -3   5  240.42   14.29   2
   3   3  -5  212.89   13.24   4
   3   3  -5  208.71   11.57   3
   3  -3  -5  224.01   10.77   1
  -3   3   5  208.53   13.03   2
  -3   3   5  202.13   13.05   3
  -2  -3   5  287.28   16.59   2
   2  -3  -5  305.75   13.41   1
  -2   3   5  263.72   15.54   3
   2   3  -5  269.37   16.10   4
   2   3  -5  256.32   14.58   3
  -2   3   5  298.42   15.50   2
  -2  -3   5  282.36   13.67   1
   1  -3  -5  112.71    8.25   3
   1   3  -5  123.80    8.25   4
   1  -3  -5  124.30    7.26   1
   1   3  -5  112.11    7.95   3
  -1  -3   5  125.18    8.81   2
  -1   3   5  118.88    7.92   2
  -1  -3   5  110.67    7.63   1
   0   3  -5  359.41   19.05   3
   0  -3   5  351.73   17.34   1
   0  -3  -5  348.96   18.87   3
   0   3  -5  381.27   19.75   4
   0  -3  -5  372.17   16.97   1
   0  -3   5  389.50   19.66   2
  -1   3  -5  320.82   17.54   3
  -1  -3  -5  317.92   16.93   3
  -1  -3  -5  319.41   15.64   1
  -1   3  -5  358.45   17.95   4
   1  -3   5  339.08   17.71   2
   2  -3   5  113.77    8.12   1
   2   3   5  104.26    8.03   4
  -2   3  -5   95.87    8.07   3
  -2  -3  -5  105.84    6.74   3
  -2  -3  -5  110.25    7.66   1
  -3  -3  -5 1254.29   54.98   1
  -3  -3  -5 1284.51   64.90   2
  -3   3  -5 1284.32   61.87   3
   3   3   5 1274.80   64.99   4
  -4  -3  -5  123.93    8.86   1
  -4  -3  -5  137.30    7.44   3
  -4   3  -5  117.97    9.99   3
  -4  -3  -5  130.89   10.07   2
   4   3   5  133.52    9.82   4
   4  -3   5  153.71   10.03   1
  -5  -3  -5  150.75   10.01   1
  -5  -3  -5  126.36   10.28   2
  -5  -3  -5  135.61    7.40   3
   5  -3   5  141.00   10.09   1
   5   3   5  143.14   10.35   4
  -5   3  -5  129.83   10.77   3
   6   3   5   39.60    6.84   4
  -6   3  -5   29.57    7.97   3
   6  -3   5   25.77    8.04   1
  -6  -3  -5   25.14    7.21   1
  -6   3  -5   21.79    5.76   2
  -6  -3  -5   20.77    6.69   2
  -7   3  -5   -2.62    6.35   2
   7   3   5   -1.36    7.23   4
   7  -3   5   -0.56    8.21   1
  -7   3  -5   -6.70    8.02   3
   7   3   5   11.04    7.89   1
   8   3   5    9.27    8.83   4
  -8  -3  -5    5.98    7.73   2
   8  -3   5    8.60    8.64   1
  -8   3  -5    4.42    6.80   2
   8   3   5    5.17    8.26   1
  -8   3  -5    9.02    9.16   3
  -9  -3  -5   12.07    8.51   2
  -9   3  -5   13.66    7.88   2
   9   3   5    5.55    8.78   1
   9  -3   5   18.82    9.98   1
   9   3   5   12.05    9.70   4
  -9   3  -5   19.02    9.85   3
 -10  -3  -5   73.88   10.52   2
  10   3   5   93.64   10.91   4
  10  -3   5   84.38   11.62   1
 -10   3  -5   69.22   10.19   2
  10   3   5   75.98   10.11   1
 -10   3  -5   84.76   11.85   3
 -11  -3  -5  150.89   13.55   2
  11   3   5  140.10   12.84   1
  11   3   5  115.25   14.03   4
 -11   3  -5  137.88   14.26   3
  11  -3   5  140.84   13.85   1
 -11   3  -5  121.07   12.82   2
 -12   3  -5   17.96    9.63   2
  12   3   5  -11.41    9.71   1
  12  -3   5    3.23   12.14   1
 -12  -3  -5    8.93    9.26   2
 -13   3  -5   75.84   12.19   2
 -13  -3  -5   59.54   12.13   2
  13   3   5   24.25   11.39   1
 -13  -4   5   21.49   10.88   2
 -13   4   5   24.61   14.67   3
  12   4  -5   16.20   11.60   4
 -12   4   5    2.29   12.49   3
 -12  -4   5    8.43    9.61   2
 -11  -4   5   12.88    9.57   2
 -11   4   5    6.49    9.09   2
 -11   4   5    3.23   11.32   3
  10   4  -5   16.16    9.80   4
 -10   4   5   10.30   10.91   3
 -10  -4   5   -6.86    8.48   1
 -10  -4   5    9.00    8.91   2
 -10   4   5   14.29    9.04   2
  -9  -4   5  149.36   13.94   2
  -9   4   5  136.68   12.53   2
   9   4  -5  132.67   14.04   4
  -9  -4   5  157.70   11.24   1
  -9   4   5  143.14   14.25   3
  -8   4   5   36.38   10.62   3
  -8  -4   5   39.65   10.52   2
  -8  -4   5   44.64    7.92   1
   8   4  -5   19.23    9.87   4
  -8   4   5   49.24    9.72   2
   7   4  -5   29.21    9.35   4
  -7   4   5   23.97    9.03   3
  -7  -4   5   16.73    9.62   2
  -7  -4   5   30.93    7.53   1
   7  -4  -5   36.31    7.40   1
  -7   4   5   16.86    8.64   2
   6   4  -5   24.16    8.26   4
  -6  -4   5   -0.41    8.84   2
   6  -4  -5   30.89    6.88   1
   6   4  -5   19.83    4.64   3
  -6   4   5   29.10    8.70   3
  -6  -4   5   30.06    6.66   1
  -6   4   5   15.92    7.87   2
  -5  -4   5  100.28    8.43   1
  -5   4   5  125.42   10.88   3
   5  -4  -5  110.33    8.46   1
  -5  -4   5  122.40   11.43   2
   5   4  -5  113.86   10.09   4
  -5   4   5  121.49   10.41   2
   5   4  -5  116.74    7.04   3
  -4  -4   5   11.00    7.88   2
  -4   4   5   28.38    7.02   2
  -4  -4   5   -0.42    5.78   1
   4  -4  -5    6.06    5.51   1
  -4   4   5    9.36    7.59   3
   4   4  -5   12.33    6.24   4
   4   4  -5   14.00    4.03   3
  -3  -4   5   88.35    9.65   2
  -3  -4   5   93.18    7.62   1
   3   4  -5  102.32    8.99   4
  -3   4   5  110.66    9.50   3
  -3   4   5  100.39    8.26   2
   3  -4  -5   98.95    7.50   1
   3   4  -5  103.53    6.96   3
   2   4  -5  321.51   16.71   3
   2   4  -5  316.10   18.27   4
  -2  -4   5  310.83   15.65   1
  -2   4   5  322.40   17.09   2
  -2  -4   5  322.18   18.25   2
   2  -4  -5  321.35   15.37   1
  -2   4   5  295.28   17.52   3
   1  -4  -5  344.51   16.00   1
   1   4  -5  349.96   17.80   3
  -1  -4   5  320.91   16.25   1
  -1   4   5  331.76   18.02   3
  -1  -4   5  345.21   18.50   2
  -1   4   5  344.58   17.89   2
   1   4  -5  297.01   18.56   4
   0   4  -5  494.02   24.87   4
   0  -4   5  449.94   21.56   1
   0  -4  -5  424.20   21.13   1
   0   4   5  477.84   23.65   3
   0   4  -5  433.64   23.60   3
   0  -4   5  492.88   24.37   2
   1  -4   5  200.98   11.74   1
  -1   4  -5  204.13   12.42   3
  -1  -4  -5  203.63   11.17   1
   1  -4   5  202.15   11.60   2
  -1   4  -5  199.94   12.25   4
   1   4   5  198.27   11.51   3
  -2  -4  -5  412.62   20.42   1
   2   4   5  438.63   21.76   3
   2   4   5  473.02   24.08   4
  -2   4  -5  408.75   22.91   3
   2  -4   5  438.96   20.72   1
  -3  -4  -5   24.83    6.64   1
   3  -4   5   14.27    7.06   1
   3   4   5   28.84    4.14   3
  -3  -4  -5   28.20    5.56   2
   3   4   5   27.16    5.70   4
  -3   4  -5   32.94    7.36   3
  -4   4  -5    7.43    7.20   3
  -4  -4  -5    3.15    6.43   1
   4   4   5   20.55    6.25   4
   4  -4   5   14.85    7.40   1
   4   4   5    6.32    3.25   3
  -4  -4  -5    4.10    5.49   2
  -5   4  -5   30.29    8.19   3
   5  -4   5   22.16    7.88   1
   5   4   5   24.85    6.87   4
  -5  -4  -5   27.78    6.90   1
  -5  -4  -5   30.16    6.56   2
   6   4   5   14.96    6.96   4
  -6  -4  -5   18.71    7.34   1
   6  -4   5    8.65    8.20   1
  -6   4  -5    6.65    8.84   3
  -6  -4  -5    5.01    6.56   2
   7   4   5  428.99   24.17   4
  -7   4  -5  424.48   23.86   3
  -7  -4  -5  366.79   24.09   2
   7  -4   5  413.35   21.70   1
  -7  -4  -5  412.50   21.19   1
   8  -4   5   20.04   10.90   1
   8   4   5   18.01    8.70   1
  -8   4  -5   31.92   10.86   3
  -8   4  -5   12.89    7.09   2
  -8  -4  -5   19.55    8.46   2
   8   4   5   22.82    8.82   4
  -9   4  -5   99.01   10.80   2
   9   4   5  122.99   11.55   1
  -9  -4  -5  110.01   11.87   2
   9  -4   5  127.58   13.34   1
  -9   4  -5  109.23   13.07   3
   9   4   5  121.21   12.62   4
  10  -4   5   98.08   13.11   1
 -10   4  -5   69.27   12.26   3
 -10  -4  -5   90.55   11.57   2
 -10   4  -5   96.97   10.69   2
  10   4   5  122.05   12.60   4
  10   4   5  106.43   11.58   1
 -11   4  -5    8.30    8.73   2
 -11   4  -5    3.25   11.24   3
  11   4   5   -6.58    9.59   4
 -11  -4  -5    6.96    8.61   2
  11  -4   5   -2.99   11.83   1
  11   4   5   10.51    9.57   1
  12   4   5   -3.24   11.06   4
  12  -4   5    3.01   13.28   1
 -12   4  -5   13.79   12.61   3
 -12  -4  -5   12.92    9.88   2
  12   4   5   -8.09    9.81   1
  13   4   5   17.76   11.39   1
  13   4   5   23.48   13.51   4
 -13  -4  -5   28.11   10.78   2
 -12  -5   5   52.52   11.55   2
 -12   5   5   47.20   13.36   3
  12   5  -5   45.48   12.00   4
  11   5  -5    8.36   10.07   4
 -11  -5   5   16.48    9.77   2
 -11   5   5    1.93   12.02   3
 -10  -5   5   -0.73    8.73   1
  10   5  -5    8.04   10.30   4
 -10   5   5    1.86   10.70   3
 -10  -5   5    5.74    8.94   2
  -9   5   5    5.22   10.10   3
  -9  -5   5   44.86   10.21   2
  -9  -5   5   -1.61    7.82   1
   9   5  -5    1.07    9.55   4
  -8  -5   5   20.82    8.41   1
  -8   5   5   17.34   11.28   3
  -8   5   5   24.18    8.15   2
  -8  -5   5   20.58    9.60   2
   8   5  -5   -6.76    9.79   4
  -7   5   5  131.78   11.03   2
  -7   5   5  111.64   12.60   3
  -7  -5   5   97.16    9.62   1
  -7  -5   5   99.98   12.22   2
   7  -5  -5   96.48    9.55   1
   7   5  -5  109.45   12.14   4
  -6   5   5   25.86    9.13   3
   6   5  -5   38.19    8.47   4
  -6  -5   5    4.88    8.87   2
   6  -5  -5   36.13    7.81   1
  -6   5   5   40.36    8.13   2
  -6  -5   5   30.51    7.48   1
  -5  -5   5  119.43   11.55   2
   5   5  -5  137.07    8.14   3
   5  -5  -5  133.92    9.68   1
   5   5  -5  138.49   11.44   4
  -5   5   5  149.30   10.75   2
  -5  -5   5  116.73    9.60   1
  -5   5   5  129.68   11.69   3
  -4   5   5  231.55   14.52   2
  -4  -5   5  250.89   16.07   2
   4   5  -5  244.32   13.27   3
  -4  -5   5  241.78   13.70   1
   4  -5  -5  241.74   13.18   1
   4   5  -5  246.92   15.90   4
  -4   5   5  245.79   15.82   3
  -3  -5   5  680.40   36.84   2
   3   5  -5  748.29   34.36   3
  -3   5   5  658.94   35.48   3
  -3  -5   5  676.29   31.36   1
   3   5  -5  662.87   37.21   4
   3  -5  -5  734.81   31.17   1
  -2   5   5   75.18    8.40   3
   2   5  -5   67.39    7.28   3
   2   5  -5   67.04    7.98   4
  -2  -5   5   69.49    8.28   2
  -2  -5   5   67.87    7.91   1
  -2   5   5   67.87    6.27   2
   2  -5  -5   62.37    7.63   1
  -1   5   5   22.96    6.54   3
   1  -5  -5   34.82    6.69   1
   1   5  -5   29.33    6.40   4
  -1  -5   5   23.14    6.77   1
  -1  -5   5   22.85    6.59   2
   1   5  -5   24.39    6.28   3
   0  -5   5   37.81    5.83   2
   0   5  -5   40.06    6.51   4
   0  -5   5   40.18    7.48   1
   0  -5  -5   43.44    6.83   1
   0   5   5   33.15    6.46   3
   0   5  -5   36.43    6.55   3
  -1   5  -5  822.09   44.97   4
   1  -5   5  927.47   43.98   2
  -1  -5  -5  870.38   38.39   1
   1  -5   5  807.06   38.60   1
   1   5   5  858.12   42.40   3
  -1   5  -5  908.16   43.11   3
  -2  -5  -5  590.38   29.72   1
   2  -5   5  627.07   30.08   1
  -2   5  -5  681.24   33.57   3
   2   5   5  645.11   35.13   4
   2   5   5  727.89   32.41   3
   3  -5   5  115.07    9.56   1
  -3   5  -5  112.07   10.40   3
  -3  -5  -5  110.26    8.96   2
   3   5   5  119.94    9.50   4
   3   5   5  114.79    7.74   3
  -3  -5  -5  113.18    9.50   1
   4   5   5    4.79    4.02   3
  -4   5  -5   13.80    8.26   3
   4  -5   5   -2.29    7.83   1
  -4  -5  -5   -0.64    7.11   1
   4   5   5    0.61    6.41   4
  -5  -5  -5   83.02    9.13   1
   5   5   5   69.52    9.75   4
  -5  -5  -5   77.90    8.73   2
   5  -5   5   69.98    9.69   1
  -5   5  -5   91.82   10.63   3
  -6   5  -5   -1.83    9.45   3
   6   5   5   14.94    7.61   4
   6  -5   5    3.93    9.10   1
  -6  -5  -5    9.02    7.03   2
  -6  -5  -5   12.96    7.64   1
   7   5   5   60.98    9.63   4
  -7  -5  -5   62.79    9.33   1
   7  -5   5   59.08   10.30   1
  -7   5  -5   58.34   11.15   3
  -7  -5  -5   66.07    9.19   2
  -8   5  -5    9.74   10.62   3
   8   5   5    7.44    8.19   4
  -8  -5  -5   18.70    8.85   1
  -8  -5  -5   14.07    8.32   2
   8  -5   5   13.08   10.45   1
   9  -5   5  107.99   12.15   1
   9   5   5  128.17   11.40   1
   9   5   5  114.87   11.85   4
  -9  -5  -5   78.46   11.09   2
  -9   5  -5   78.63   12.48   3
  10  -5   5   24.50   11.09   1
 -10   5  -5   39.82   11.58   3
  10   5   5   48.17   10.48   4
 -10  -5  -5   52.45    9.86   2
  10   5   5   39.69   10.42   1
 -11  -5  -5   20.32    9.22   2
  11   5   5   -8.42   10.12   1
 -11   5  -5    0.08   11.34   3
  11   5   5   15.84   10.96   4
  11  -5   5   13.12   11.74   1
  12  -5   5    0.97   12.60   1
  12   5   5   17.11   10.61   1
 -12   5  -5   38.12   12.82   3
 -12  -5  -5   20.83   10.16   2
  12   5   5    7.12   11.69   4
 -12  -6   5   35.47   10.67   2
 -12   6   5   34.24   15.09   3
  12   6  -5   23.47   11.63   4
 -11   6   5   44.42   13.49   3
 -11  -6   5   53.33   10.58   2
  11   6  -5   19.38   11.82   4
 -10   6   5   16.22   12.64   3
  10   6  -5   -8.98    9.50   4
 -10  -6   5    4.83    8.34   1
 -10  -6   5   12.32    9.16   2
  -9  -6   5  196.65   16.00   2
  -9  -6   5  192.92   13.95   1
  -9   6   5  208.37   16.98   3
   9   6  -5  225.98   17.31   4
   8   6  -5   67.06   11.21   4
  -8  -6   5   65.70   10.44   2
  -8  -6   5   64.72    9.85   1
  -8   6   5   73.07   12.06   3
  -7  -6   5   -2.68    9.18   2
  -7   6   5   14.41   10.99   3
   7  -6  -5   26.80    9.10   1
  -7  -6   5   16.53    8.09   1
   7   6  -5   36.38    9.59   4
  -6  -6   5   45.09    9.94   2
   6   6  -5   53.07    9.74   4
  -6  -6   5   51.29    8.79   1
  -6   6   5   56.80   11.39   3
   6  -6  -5   57.56    8.95   1
  -5  -6   5   25.54    8.12   1
   5   6  -5   31.96    8.96   4
   5  -6  -5   26.43    8.55   1
  -5  -6   5   12.40    8.68   2
  -5   6   5   40.41    9.84   3
  -4  -6   5   66.31    9.10   2
   4   6  -5   55.31    9.56   4
   4  -6  -5   58.19    8.56   1
  -4   6   5   54.95    9.59   3
  -4  -6   5   56.87    8.46   1
   4   6  -5   75.37    6.65   3
  -3  -6   5  156.73   11.79   2
  -3  -6   5  161.03   11.25   1
  -3   6   5  156.12   10.27   2
   3   6  -5  157.04   10.50   3
   3  -6  -5  154.20   11.06   1
  -3   6   5  147.81   12.24   3
   3   6  -5  167.91   12.75   4
  -2  -6   5  220.30   14.06   2
   2   6  -5  211.61   14.56   4
   2   6  -5  236.41   13.51   3
  -2  -6   5  201.34   13.31   1
  -2   6   5  219.20   14.40   3
  -2   6   5  224.47   12.60   2
   2  -6  -5  229.87   13.20   1
  -1  -6   5   46.40    8.20   1
   1  -6  -5   66.42    8.07   1
  -1   6   5   60.03    6.10   2
  -1   6   5   50.88    8.09   3
   1   6  -5   69.90    7.72   3
  -1  -6   5   56.74    7.38   2
   1   6  -5   65.71    7.70   4
   0  -6  -5  457.52   21.53   1
   0   6   5  419.11   23.20   3
   0  -6   5  424.38   21.61   1
   0   6  -5  421.26   24.62   4
   0  -6   5  464.19   23.47   2
   0   6  -5  450.16   23.53   3
  -1  -6  -5   46.68    7.62   1
   1  -6   5   35.31    5.46   2
  -1   6  -5   33.05    7.14   4
   1   6   5   44.06    6.77   3
  -1   6  -5   37.49    8.28   3
   1  -6   5   22.12    8.27   1
   2  -6   5  265.00   16.04   1
  -2   6  -5  264.65   17.03   3
   2   6   5  284.09   15.44   3
  -2  -6  -5  276.81   15.44   1
   2   6   5  276.74   17.50   4
   2  -6   5  300.23   15.15   2
   3  -6   5   -1.03    8.76   1
  -3   6  -5    8.24    8.72   3
   3   6   5   -4.43    5.21   3
   3   6   5   -0.13    6.51   4
  -3  -6  -5   -9.09    7.33   1
  -4  -6  -5   58.36    7.84   2
  -4  -6  -5   55.31    9.09   1
   4   6   5   38.31    8.14   4
  -4   6  -5   41.52   10.00   3
   4  -6   5   40.67    9.12   1
   5  -6   5    9.80    9.20   1
  -5  -6  -5   -6.91    8.55   1
  -5   6  -5   -7.53    9.59   3
   5   6   5   -8.00    8.09   4
  -5  -6  -5   11.99    7.30   2
   6  -6   5   29.27    9.92   1
  -6   6  -5   34.60   10.92   3
  -6  -6  -5   34.45    8.32   2
  -6  -6  -5   51.63    9.29   1
   6   6   5   40.69    9.60   4
  -7   6  -5  120.17   13.88   3
  -7  -6  -5  132.32   12.02   2
   7  -6   5  128.73   12.77   1
  -7  -6  -5  135.67   11.51   1
   7   6   5  120.44   12.18   4
   8  -6   5   -5.65   10.04   1
   8   6   5   15.73    8.59   4
  -8   6  -5    9.45   10.71   3
  -8  -6  -5    4.05    7.47   2
  -8  -6  -5    8.93    8.40   1
  -9  -6  -5   85.55   10.64   1
  -9  -6  -5   83.89   10.56   2
  -9   6  -5   76.82   13.03   3
   9  -6   5   58.94   11.80   1
   9   6   5   72.66   10.54   4
 -10   6  -5    8.96   11.02   3
 -10  -6  -5   14.05    9.13   2
  10  -6   5    9.47   11.63   1
  10   6   5    9.38    9.93   1
  11   6   5   18.19   10.76   4
  11   6   5   11.04   10.49   1
 -11  -6  -5   16.67   10.05   2
  11  -6   5   22.15   12.64   1
 -11   6  -5   14.41   11.90   3
 -12  -6  -5   27.45   10.97   2
 -12   6  -5  -11.54   12.39   3
  12   6   5   -1.37   12.23   4
  12   6   5    0.39   10.97   1
 -11   7   5    3.96   13.02   3
  11   7  -5    9.90   11.10   4
 -11  -7   5   37.21   10.56   2
 -11  -7   5    2.14    9.99   1
 -10   7   5   22.75   12.59   3
 -10  -7   5   48.61   10.36   2
  10   7  -5   19.32   11.42   4
 -10  -7   5   26.99   10.54   1
  -9  -7   5   28.16   10.22   1
  -9   7   5   12.59   12.55   3
   9   7  -5    9.31   10.08   4
  -9  -7   5   16.92    9.25   2
  -8  -7   5    9.08    8.60   2
   8   7  -5   21.13    9.31   4
  -8   7   5   -0.22   10.38   3
  -8  -7   5   -0.06    8.79   1
  -7   7   5   63.10   12.27   3
   7   7  -5   74.63   10.67   4
  -7  -7   5   56.77   10.04   2
  -7  -7   5   58.38    9.39   1
   7  -7  -5   59.69    9.38   1
   6   7  -5   48.77    9.95   4
  -6   7   5   34.21   11.63   3
  -6  -7   5   29.00    9.14   1
   6  -7  -5   37.73    9.75   1
   5  -7  -5   46.45   10.09   1
  -5  -7   5   39.33    8.96   2
  -5  -7   5   52.39    9.44   1
   5   7  -5   54.09   10.16   4
  -5   7   5   49.21   11.36   3
  -4  -7   5  362.21   19.39   1
   4   7  -5  359.36   22.34   4
   4   7  -5  376.56   19.32   3
   4  -7  -5  358.65   18.96   1
  -4   7   5  331.06   21.62   3
  -4  -7   5  331.91   21.03   2
   3  -7  -5   67.61    9.75   1
  -3   7   5   68.26   10.26   3
   3   7  -5   70.67   10.11   4
   3   7  -5   83.60    8.44   3
  -3  -7   5   62.03    8.81   2
  -3  -7   5   57.10    9.45   1
  -2  -7   5   12.05    6.86   2
  -2  -7   5   -4.55    8.40   1
  -2   7   5   11.65    7.99   3
   2  -7  -5    0.65    7.98   1
   2   7  -5   15.97    7.61   4
   2   7  -5    4.53    7.11   3
  -1   7   5   20.91    7.85   3
   1  -7  -5   12.41    8.57   1
   1   7  -5   33.92    7.68   3
  -1  -7   5   16.38    8.70   1
  -1  -7   5   46.61    6.31   2
   1   7  -5   11.90    7.32   4
   0  -7   5   27.31    8.74   1
   0   7  -5   14.40    7.62   4
   0   7   5   16.71    7.40   3
   0   7  -5   11.68    8.02   3
   0  -7  -5   31.62    8.69   1
   1  -7   5   83.06   10.11   1
  -1   7  -5  108.46    9.71   4
   1   7   5   93.98   10.54   4
  -1  -7  -5   67.32    9.51   1
  -1   7  -5   80.61   10.25   3
   1   7   5   88.45    8.73   3
   2   7   5  227.68   14.04   3
  -2   7  -5  248.38   16.32   3
   2  -7   5  236.56   15.21   1
  -2  -7  -5  233.72   14.63   1
   2   7   5  212.57   16.07   4
   3   7   5  102.63   10.56   4
  -3   7  -5   90.70   11.69   3
   3  -7   5  101.00   11.27   1
  -3  -7  -5  101.24   10.56   1
   3   7   5   79.50    8.46   3
   4  -7   5   36.58    9.70   1
  -4   7  -5   36.54   10.72   3
  -4  -7  -5   11.28    8.53   1
  -4  -7  -5   26.43    7.25   2
   4   7   5   11.54    8.34   4
  -5  -7  -5   24.66    9.43   1
  -5  -7  -5   31.83    7.81   2
   5   7   5   31.94    9.07   4
  -5   7  -5   31.47   10.90   3
   5  -7   5   38.46   10.73   1
  -6  -7  -5  186.72   15.04   2
  -6  -7  -5  220.32   14.69   1
   6   7   5  206.25   16.01   4
  -6   7  -5  208.95   16.67   3
   6  -7   5  196.05   14.70   1
   7  -7   5   -5.66    9.48   1
   7   7   5    1.59    8.53   4
  -7  -7  -5   -3.35    7.76   2
  -7  -7  -5    7.10    9.11   1
  -7   7  -5    2.54   10.24   3
  -8  -7  -5    6.15    8.14   2
   8  -7   5   34.76   11.25   1
   8   7   5   17.01    8.93   4
  -8  -7  -5   -4.77    8.42   1
  -8   7  -5    2.50   10.79   3
   9   7   5   54.46    9.94   4
  -9   7  -5   47.96   12.75   3
  -9  -7  -5   54.34   10.10   2
   9  -7   5   72.65   12.73   1
  -9  -7  -5   54.07   10.47   1
 -10  -7  -5    1.56    9.82   2
  10   7   5    7.55    9.54   4
 -10  -7  -5   21.47   10.45   1
  10  -7   5   20.33   12.54   1
 -10   7  -5   16.48   11.85   3
 -11   7  -5   40.65   13.73   3
  11   7   5   40.89   12.05   4
  11   7   5   37.46   11.72   1
 -11  -7  -5   35.06   11.31   2
  11  -7   5   34.27   13.06   1
 -10   8   5   50.29   13.78   3
 -10  -8   5   34.83   11.20   1
 -10  -8   5   60.73   11.20   2
  10   8  -5   24.88   11.36   4
  -9   8   5  148.10   16.74   3
  -9  -8   5  157.93   14.94   2
   9   8  -5  161.71   15.67   4
  -9  -8   5  181.09   14.43   1
  -8  -8   5   50.46   10.52   1
  -8  -8   5   52.97   10.30   2
  -8   8   5   67.37   13.46   3
   8   8  -5   67.56   10.55   4
  -7  -8   5   73.55   10.52   1
  -7   8   5   57.56   12.06   3
   7   8  -5   75.64   11.15   4
  -7  -8   5   93.28   10.34   2
  -6  -8   5   89.06   10.43   2
   6   8  -5   68.49   11.36   4
  -6   8   5   74.05   12.50   3
  -6  -8   5   90.68   11.01   1
   6  -8  -5   75.93   11.61   1
   5  -8  -5   94.73   11.55   1
  -5  -8   5  107.00   11.39   1
  -5  -8   5   97.57   10.87   2
   5   8  -5  106.03   12.72   4
  -5   8   5   87.95   12.77   3
   4   8  -5  206.37   17.45   4
   4  -8  -5  238.93   15.31   1
  -4  -8   5  228.93   15.50   2
  -4   8   5  225.18   17.25   3
  -4  -8   5  234.43   15.48   1
  -3  -8   5   13.35    7.09   2
  -3  -8   5   20.04    9.69   1
   3   8  -5   18.37    8.52   3
   3   8  -5   23.97    9.37   4
  -3   8   5   16.87    9.94   3
   3  -8  -5   23.86    9.83   1
   2   8  -5  370.36   20.39   3
  -2  -8   5  335.41   19.74   1
   2  -8  -5  350.14   19.31   1
   2   8  -5  345.95   21.82   4
  -2   8   5  341.71   21.28   3
   1  -8  -5  207.56   13.66   1
  -1   8   5  172.77   13.85   3
   1   8  -5  165.81   13.02   3
  -1  -8   5  162.29   13.95   1
   1   8  -5  172.11   13.63   4
   0  -8  -5  133.88   12.64   1
   0   8  -5  146.23   12.28   3
   0   8  -5  156.60   12.59   4
   0   8   5  159.31   12.39   3
   0  -8   5  145.02   12.62   1
   1  -8   5  221.49   15.03   1
   1   8   5  228.81   16.46   4
   1   8   5  210.53   14.24   3
  -1   8  -5  205.57   15.72   3
  -1   8  -5  217.96   15.47   4
  -1  -8  -5  207.51   14.57   1
  -2   8  -5  258.94   17.26   3
  -2  -8  -5  240.41   15.58   1
   2  -8   5  252.18   16.16   1
   2   8   5  218.61   15.06   3
  -2   8  -5  231.51   16.40   4
   2   8   5  230.85   17.32   4
  -3  -8  -5    4.57    9.21   1
  -3   8  -5   -7.46    9.91   3
   3  -8   5   12.36   10.25   1
   3   8   5    6.52    8.61   4
   4   8   5    2.51    8.65   4
   4  -8   5    3.92   10.29   1
  -4  -8  -5    6.52    9.42   1
  -5   8  -5   37.00   11.04   3
   5   8   5   47.60    9.62   4
  -5  -8  -5   32.39    9.74   1
   5  -8   5   42.02   10.43   1
  -5  -8  -5   36.07    8.26   2
   6  -8   5    8.62    9.79   1
  -6  -8  -5   23.32    8.40   2
  -6   8  -5   13.22   10.75   3
  -6  -8  -5   32.76   10.19   1
   6   8   5   10.73   10.07   4
   7  -8   5   30.82   11.38   1
  -7  -8  -5   26.84   10.06   1
  -7  -8  -5   21.13    8.37   2
  -7   8  -5   28.64   11.06   3
   7   8   5   32.66   10.54   4
  -8  -8  -5   19.06    8.91   2
   8  -8   5   26.98   11.34   1
  -8   8  -5   18.71   11.68   3
  -8  -8  -5    1.77    9.43   1
   8   8   5    5.50    9.00   4
  -9   8  -5   34.78   12.59   3
   9   8   5   54.99   10.07   4
  -9  -8  -5   23.87   10.38   2
   9  -8   5   39.33   11.81   1
  -9  -8  -5   22.66    9.86   1
  10  -8   5   23.41   12.26   1
  10   8   5   12.37    9.60   4
 -10   8  -5   12.85   12.82   3
 -10  -8  -5   26.78   11.20   2
 -10  -8  -5    9.60   10.45   1
 -10   9   5    2.24   13.96   3
 -10  -9   5    2.54   11.80   1
  10   9  -5   -6.08   10.92   4
  -9   9   5    8.85   12.78   3
  -9  -9   5    3.01   11.54   1
   9   9  -5    6.09   10.00   4
  -9  -9   5   18.79    9.82   2
   8   9  -5   23.25    9.79   4
  -8   9   5   13.30   12.22   3
  -8  -9   5   30.98    9.56   2
  -8  -9   5   20.49   10.35   1
  -7  -9   5   50.95    9.96   2
  -7  -9   5   55.10   10.89   1
  -7   9   5   44.66   12.39   3
   7   9  -5   36.88   10.47   4
  -6  -9   5    1.23    9.72   1
   6   9  -5    0.26    9.65   4
  -6   9   5    8.42   11.13   3
   6  -9  -5   20.11   11.17   1
  -5  -9   5   48.94   10.74   1
  -5   9   5   54.88   12.22   3
   5   9  -5   66.10   11.44   4
   5  -9  -5   55.04   11.65   1
  -4   9   5   34.05   11.14   3
   4   9  -5   66.40   11.26   4
   4  -9  -5   37.18   10.54   1
  -4  -9   5   37.54   10.55   1
  -3   9   5   22.65   10.37   3
   3  -9  -5    8.74   10.67   1
   3   9  -5   13.25    9.07   4
  -3  -9   5   -1.12   10.54   1
  -2  -9   5  265.34   17.48   1
   2   9  -5  288.26   17.60   3
   2   9  -5  259.62   18.42   4
  -2   9   5  277.93   18.41   3
   2  -9  -5  265.79   17.44   1
  -1   9   5   28.66   10.07   3
   1   9  -5    9.62    9.19   3
  -1  -9   5   13.47   10.48   1
   1  -9  -5   28.62   10.44   1
   1   9  -5   10.53    8.61   4
   0   9  -5    2.72    8.25   4
   0  -9   5    5.96    9.94   1
   0  -9  -5    0.13   10.57   1
   0   9   5   25.68    9.78   3
   0   9  -5    3.98    9.07   3
  -1   9  -5   29.84    9.05   4
  -1   9  -5   15.68   10.00   3
   1   9   5   27.18    9.33   4
  -1  -9  -5    2.98    9.94   1
   1  -9   5   24.79   10.37   1
   1   9   5   14.54    9.11   3
   2  -9   5   -6.05   10.29   1
  -2  -9  -5   10.11    9.48   1
   2   9   5    3.27    8.68   4
  -2   9  -5    3.92    8.50   4
  -2   9  -5   -0.88    9.82   3
  -3  -9  -5    1.50    9.45   1
   3   9   5    3.51    8.38   4
  -3   9  -5    0.00   10.25   3
   3  -9   5   11.08    9.47   1
   4   9   5    2.05    8.02   4
   4  -9   5    7.64   10.32   1
  -4  -9  -5   -4.95    9.59   1
  -4   9  -5    0.78    9.91   3
   5   9   5   72.79   10.81   4
  -5  -9  -5   76.93   11.03   1
  -5   9  -5   74.47   12.05   3
   5  -9   5   64.44   11.73   1
  -6   9  -5   21.52   10.92   3
   6   9   5    2.91   10.01   4
   6  -9   5   15.78   10.61   1
  -6  -9  -5   29.45    8.92   2
  -6  -9  -5   27.79   10.54   1
   7   9   5   22.68   10.36   4
   7  -9   5   26.54   11.24   1
  -7   9  -5   11.05   11.17   3
  -7  -9  -5   16.05    9.21   2
  -7  -9  -5    4.22    9.97   1
  -8  -9  -5   25.25   10.50   1
  -8   9  -5   22.42   12.14   3
   8   9   5   15.02    9.81   4
  -8  -9  -5   44.07   10.29   2
   8  -9   5   58.53   11.91   1
  -9  -9  -5    8.82    9.74   2
  -9  -9  -5    9.88   10.36   1
  -9   9  -5    8.70   12.68   3
   9   9   5   -5.00    9.27   4
  -8  10   5   62.30   14.78   3
  -8 -10   5   78.57   12.66   1
   8  10  -5   45.60   11.47   4
  -7  10   5   21.27   12.58   3
   7  10  -5   16.72    9.64   4
  -7 -10   5   10.79   11.36   1
  -6 -10   5  194.39   15.16   1
   6 -10  -5  163.25   15.94   1
  -6  10   5  154.06   16.58   3
   6  10  -5  191.63   16.57   4
   5 -10  -5   -2.41   11.46   1
  -5 -10   5    5.89   10.96   1
   5  10  -5    4.92   10.14   4
  -5  10   5   -7.96   10.53   3
   4  10  -5   -8.98   10.10   4
   4 -10  -5    5.47   11.13   1
  -4  10   5   -0.74   10.31   3
  -4 -10   5   -1.72   10.66   1
   3  10  -5   68.20   11.21   4
  -3 -10   5   71.33   11.71   1
  -3  10   5   54.00   11.65   3
   3 -10  -5   54.31   11.60   1
  -2 -10   5   86.28   11.95   1
   2  10  -5   80.19   11.01   4
   2 -10  -5   90.23   12.69   1
  -2  10   5   91.50   12.03   3
   1  10  -5   92.66   11.40   3
  -1  10   5   63.52   11.35   3
   1  10  -5   69.95   10.55   4
   1 -10  -5   89.58   12.21   1
  -1 -10   5   94.06   12.61   1
   0  10   5   87.11   11.35   3
   0  10   5   84.36   11.56   4
   0  10  -5   83.86   11.42   3
   0  10  -5   75.15   10.35   4
   0 -10   5   98.80   12.37   1
   0 -10  -5  102.82   12.99   1
   1  10   5  107.28   12.04   4
   1 -10   5   89.20   11.99   1
  -1  10  -5   83.31   11.09   4
  -1  10  -5   87.39   11.53   3
   1  10   5   88.05   11.11   3
  -1 -10  -5   84.86   12.50   1
  -2  10  -5   24.16   10.57   3
  -2 -10  -5   56.20   11.09   1
   2  10   5   28.86    9.81   4
  -2  10  -5   28.59    9.23   4
   2 -10   5   25.68   11.14   1
   3 -10   5   15.90   10.40   1
  -3  10  -5   -4.93    9.84   3
   3  10   5    9.01    8.95   4
  -3 -10  -5    9.30    9.85   1
  -3  10  -5    3.51    9.04   4
   4 -10   5   27.00   10.75   1
  -4 -10  -5   24.17   10.70   1
   4  10   5   30.43    9.24   4
  -4  10  -5   20.32   10.61   3
   5  10   5   52.48   10.82   4
   5 -10   5   29.91   11.84   1
  -5 -10  -5   44.70   11.22   1
  -5  10  -5   47.16   11.55   3
  -6 -10  -5    5.55   10.90   1
  -6  10  -5   30.91   11.88   3
   6 -10   5   20.40   11.80   1
   6  10   5   22.33   11.22   4
  -7 -10  -5   12.01   11.22   1
   7  10   5   11.72   10.86   4
   7 -10   5   28.52   12.82   1
  -7  10  -5    1.29   11.62   3
  -8  10  -5   84.69   13.83   3
   8 -10   5   72.05   14.38   1
   8  10   5   65.20   11.87   4
  -8 -10  -5   52.34   12.27   1
  -7 -11   5    0.08   12.01   1
   7  11  -5   12.79   10.63   4
  -7  11   5   12.93   13.79   3
  -6  11   5   44.50   13.25   3
   6  11  -5   43.62   12.00   4
  -6 -11   5   35.48   12.86   1
   5  11  -5   34.32   11.07   4
  -5  11   5   45.24   13.07   3
  -5 -11   5   26.73   12.00   1
   5 -11  -5   43.17   13.46   1
   4 -11  -5   33.07   12.20   1
  -4 -11   5   31.30   12.16   1
  -4  11   5   20.95   11.72   3
   4  11  -5   18.82   11.31   4
   3 -11  -5   12.52   11.90   1
  -3  11   5   -0.10   11.01   3
   3  11  -5   -7.73    9.44   4
  -3 -11   5   -1.38   11.63   1
  -2  11   5   17.89   11.29   3
  -2 -11   5   37.61   11.67   1
   2  11  -5   33.11    9.69   4
   2 -11  -5   28.33   11.95   1
   1  11  -5   49.10    9.92   4
  -1  11   5   22.41   10.52   4
  -1  11   5   38.02   11.51   3
  -1 -11   5   35.70   11.78   1
   1 -11  -5   33.36   12.56   1
   0  11   5   41.69   11.27   3
   0 -11  -5   66.40   12.59   1
   0 -11   5   40.91   12.19   1
   0  11  -5   58.27   10.25   4
   0  11   5   51.83   10.64   4
   0  11  -5   45.72   11.12   3
  -1  11  -5   19.52   10.57   3
  -1 -11  -5   37.96   12.04   1
   1 -11   5   33.94   12.31   1
  -1  11  -5   26.68    9.72   4
   1  11   5   23.76   10.00   4
  -2 -11  -5   67.35   12.82   1
   2 -11   5   89.99   12.98   1
   2  11   5   95.22   12.16   4
  -2  11  -5   81.68   11.28   4
  -2  11  -5   97.22   12.43   3
   3 -11   5   93.80   13.24   1
  -3  11  -5   71.86   11.89   4
   3  11   5   69.89   11.63   4
  -3  11  -5   86.95   13.33   3
  -3 -11  -5   98.90   13.06   1
   4 -11   5   97.10   13.19   1
   4  11   5   87.25   11.98   4
  -4  11  -5  105.56   13.70   3
  -4  11  -5   72.60   11.90   4
  -4 -11  -5  100.56   13.34   1
   5 -11   5   28.22   11.93   1
  -5 -11  -5   28.74   11.57   1
   5  11   5   22.81   10.35   4
  -5  11  -5   29.43   12.15   3
  -6  11  -5   28.27   12.81   3
   6  11   5    3.96   11.09   4
   6 -11   5   36.60   12.32   1
  -6 -11  -5   35.63   12.46   1
  -7  11  -5   15.88   12.91   3
   4  12  -5    6.04   11.54   4
   4 -12  -5   25.53   13.58   1
  -4  12   5   19.72   12.95   3
  -4 -12   5   50.64   14.21   1
  -3  12   5    7.66   11.79   3
   3  12  -5    1.18   10.33   4
   3 -12  -5    3.37   12.84   1
  -3 -12   5    0.86   12.84   1
  -2  12   5   47.19   12.40   3
   2  12  -5   37.84   10.11   4
   2 -12  -5   51.84   14.35   1
  -2 -12   5   47.30   13.14   1
  -1  12   5   21.73   11.96   3
  -1  12   5   30.78   10.73   4
   1  12  -5   19.38    9.45   4
   1 -12  -5   47.10   13.59   1
  -1 -12   5   12.18   12.57   1
   0  12  -5  103.03   13.40   3
   0 -12   5   97.24   14.68   1
   0  12  -5  105.28   12.45   4
   0 -12  -5   96.51   14.41   1
   0  12   5  132.73   13.81   4
  -1  12  -5    1.50    9.53   4
   1 -12   5    1.56   12.43   1
   1  12   5   -3.62    9.98   4
  -1  12  -5    7.43   11.19   3
  -1 -12  -5    3.38   12.10   1
   2 -12   5   30.45   13.32   1
  -2  12  -5   44.27   10.87   4
   2  12   5   15.35    9.47   4
  -2  12  -5   30.85   12.08   3
  -2 -12  -5   12.73   12.13   1
   3  12   5   -3.33    9.50   4
  -3  12  -5    7.33   10.31   4
  -3  12  -5   14.43   12.25   3
  -3 -12  -5    3.38   12.11   1
   3 -12   5    3.11   12.03   1
  -4 -12  -5    5.10   12.25   1
  -4  12  -5   -8.62   12.54   3
  -4  12  -5    5.32   10.26   4
   4  12   5   -5.33    9.59   4
   4 -12   5   25.85   13.00   1
 -13   0   6    7.23   10.41   2
 -12   0   6    6.05    9.89   2
 -11   0   6    7.65    9.10   2
 -10   0   6   12.21   10.01   2
  -9   0   6   -8.76    8.22   3
  -9   0   6   -7.08   10.07   2
  -8   0   6  359.64   22.65   2
   8   0  -6  354.45   16.83   1
  -8   0   6  337.21   20.11   3
   7   0  -6    3.16    4.75   1
  -7   0   6   -1.57    6.86   3
  -7   0   6    9.29    9.05   2
  -6   0   6  275.05   16.28   3
  -6   0   6  288.58   18.84   2
   6   0  -6  312.84   13.62   1
   5   0  -6    0.46    3.42   1
  -5   0   6   11.07    8.12   2
   5   0  -6   11.22    5.42   3
   4   0  -6  412.03   16.34   1
   4   0  -6  350.53   19.45   3
  -4   0   6  364.93   21.64   2
  -3   0   6    4.38    6.89   2
   3   0  -6   -4.56    4.45   3
  -2   0   6 9660.16  487.91   2
   2   0  -6 9999.99  463.28   3
  -1   0   6    5.64    3.29   1
  -1   0   6    3.40    5.91   2
   0   0  -6   10.04    4.32   3
   0   0   6    3.96    3.76   1
   1   0   6    7.83    4.32   1
   2   0   6   59.67    4.14   4
   2   0   6   60.25    5.53   1
  -2   0  -6   52.69    5.36   3
   3   0   6    8.02    3.31   4
  -3   0  -6    2.26    4.55   3
   3   0   6    6.40    4.70   1
  -4   0  -6   21.45    5.15   3
   4   0   6   26.05    5.35   1
   4   0   6   18.09    4.66   4
   5   0   6    9.40    5.90   1
  -5   0  -6   -5.35    5.20   3
  -5   0  -6   -1.16    5.63   2
  -6   0  -6  256.42   16.57   2
   6   0   6  266.65   14.48   1
  -6   0  -6  285.53   15.25   3
  -7   0  -6    7.99    6.80   2
  -8   0  -6  173.58   13.75   2
   8   0   6  177.57   12.43   1
  -8   0  -6  180.70   12.34   3
  -9   0  -6   -0.22    7.96   2
   9   0   6    2.72    8.46   1
  10   0   6   17.59    9.20   1
 -10   0  -6    7.60    8.16   2
  11   0   6   10.46    9.76   1
 -12   0  -6   56.83   10.74   2
  12   0   6   11.39   11.62   1
  13   0   6    5.13   12.44   1
 -13  -1   6   24.21   10.61   2
 -13   1   6   21.79   10.32   2
 -12  -1   6   58.66   11.33   2
 -12   1   6   48.79   10.94   2
 -11  -1   6   22.07    9.58   2
 -11   1   6   11.93    9.04   2
 -10   1   6  359.59   23.41   2
 -10  -1   6  349.23   23.57   2
 -10   1   6  358.54   21.39   3
  -9   1   6   70.99   10.41   3
  -9  -1   6   67.80   11.93   2
  -9  -1   6   51.09    9.41   3
  -9   1   6   63.86   11.42   2
  -8   1   6  202.70   15.98   2
  -8   1   6  201.31   14.34   3
  -8  -1   6  205.52   13.68   3
  -8  -1   6  197.38   16.20   2
   8   1  -6  213.80   11.56   1
  -7  -1   6   41.18    9.78   2
   7   1  -6   48.83    5.75   1
  -7   1   6   37.31    9.63   2
  -7   1   6   46.57    8.44   3
   7  -1  -6   48.67    5.63   1
  -7  -1   6   45.73    6.88   3
   6  -1  -6   16.65    4.30   1
  -6   1   6    8.86    8.66   2
  -6  -1   6   31.06    9.25   2
   6   1  -6   19.12    5.72   3
   6   1  -6   21.44    4.79   1
  -6   1   6   18.91    6.88   3
  -5   1   6   37.13    8.32   2
   5   1  -6   32.22    7.56   4
  -5   1   6   43.99    6.54   3
   5   1  -6   27.18    5.51   3
  -5  -1   6   30.81    8.60   2
   5  -1  -6   37.83    4.03   1
  -5  -1   6   46.36    4.31   1
   5  -1  -6   45.60    6.55   3
   4  -1  -6  518.56   26.70   3
   4   1  -6  556.12   26.29   3
  -4   1   6  543.45   28.60   2
   4   1  -6  485.99   28.32   4
  -4  -1   6  511.53   28.79   2
  -4  -1   6  538.97   22.84   1
   3   1  -6    3.27    5.32   4
  -3   1   6    2.84    6.00   2
   3   1  -6    4.28    3.79   3
   3  -1  -6    2.75    5.01   3
  -3  -1   6   -0.95    3.16   1
  -3  -1   6    5.02    6.68   2
  -2   1   6 3541.89  176.90   2
   2   1  -6 3473.25  167.84   3
   2  -1  -6 3632.23  168.10   3
  -2  -1   6 3546.20  177.07   2
  -1  -1   6   52.52    5.30   1
   1   1  -6   56.07    5.51   3
  -1   1   6   51.83    3.87   1
   1  -1  -6   56.55    5.69   3
   1   1  -6   58.01    5.67   4
  -1   1   6   53.61    6.56   2
  -1  -1   6   63.14    7.09   2
   0  -1  -6  587.88   30.14   3
   0  -1   6  586.29   31.82   2
   0   1  -6  593.40   30.17   3
   0   1   6  643.04   26.58   1
   0  -1   6  630.00   26.84   1
   0   1  -6  653.31   31.36   4
   1  -1   6    3.05    4.98   1
  -1   1  -6   -2.95    4.66   3
  -1  -1  -6   -2.35    3.87   3
   1   1   6    1.80    4.39   1
   2   1   6   59.73    5.57   1
   2  -1   6   58.61    5.85   1
  -2  -1  -6   53.22    4.89   3
   2   1   6   53.21    4.58   4
  -2   1  -6   46.04    6.01   3
  -3  -1  -6  134.53    8.28   3
   3   1   6  138.19    8.44   1
   3   1   6  148.69    8.59   4
  -3   1  -6  149.21    9.23   3
   3  -1   6  132.02    8.70   1
   4  -1   6 1197.42   53.12   1
   4   1   6 1228.51   53.12   1
  -4  -1  -6 1222.31   62.75   2
  -4   1  -6 1222.77   59.37   3
  -4  -1  -6 1271.31   58.88   3
   5  -1   6   29.36    6.54   1
  -5   1  -6   20.79    6.20   3
  -5  -1  -6   14.61    4.94   3
  -5   1  -6   14.40    5.79   2
   5   1   6   22.46    6.13   1
   5   1   6   23.02    5.70   4
  -5  -1  -6    9.95    5.82   2
   6   1   6  254.65   14.44   1
  -6   1  -6  261.88   16.19   2
  -6  -1  -6  268.13   16.66   2
   6  -1   6  272.53   14.56   1
  -6   1  -6  249.64   15.28   3
   6   1   6  278.89   15.89   4
  -6  -1  -6  267.13   14.69   3
  -7  -1  -6   14.03    7.14   2
  -7   1  -6   17.48    6.82   2
   7   1   6   28.67    7.80   1
  -7  -1  -6   29.62    6.75   3
   7   1   6   18.35    6.96   4
  -7   1  -6   15.48    7.20   3
   7  -1   6   19.72    7.61   1
   8  -1   6  239.51   14.96   1
  -8  -1  -6  235.62   16.71   2
   8   1   6  239.14   16.54   4
  -8   1  -6  222.34   16.16   2
   8   1   6  265.37   14.82   1
  -8  -1  -6  239.14   14.41   3
  -8   1  -6  253.93   15.52   3
   9   1   6   25.52    8.66   1
  -9  -1  -6   29.43    8.92   2
  -9   1  -6   21.85    8.78   2
   9  -1   6   27.10    9.71   1
  -9   1  -6   27.59    9.20   3
 -10   1  -6   61.00    9.99   2
  10  -1   6   66.47   10.71   1
  10   1   6   63.12   10.07   1
 -10  -1  -6   42.96    9.84   2
 -11   1  -6   18.65    8.98   2
  11   1   6   21.92    9.65   1
 -11  -1  -6   25.05    9.49   2
  11  -1   6   10.84   10.26   1
 -12  -1  -6   31.19   10.12   2
  12   1   6   34.14   10.86   1
  12  -1   6   48.43   11.80   1
 -12   1  -6   48.04   10.94   2
 -13   1  -6    9.99   10.57   2
  13   1   6  -10.04   10.65   1
  13  -1   6    0.61   11.68   1
 -13  -1  -6   18.54   10.80   2
 -13  -2   6   39.43   11.57   2
 -13   2   6   69.33   12.02   2
 -12  -2   6   86.79   11.84   2
 -12   2   6   65.95   11.14   2
 -11   2   6    8.98    9.44   2
 -11  -2   6    5.51    9.62   2
 -11   2   6    4.10   11.52   3
 -10   2   6  -11.27    9.92   3
 -10  -2   6   11.08    9.72   2
 -10   2   6   -3.11    9.64   2
  -9   2   6   12.90    8.78   3
  -9   2   6    6.72   10.51   2
   9   2  -6   21.59    7.24   1
  -9  -2   6   13.12   10.67   2
   8   2  -6   48.14    7.27   1
  -8  -2   6   39.31   11.21   2
  -8   2   6   49.76   10.64   2
  -8  -2   6   67.35    8.14   3
  -8   2   6   53.94    9.86   3
   8   2  -6   38.70   10.13   4
  -7  -2   6   22.76    9.89   2
   7   2  -6   22.85    8.65   4
   7   2  -6   47.03    6.34   3
  -7  -2   6   26.82    6.05   1
  -7   2   6   18.86    8.12   3
   7  -2  -6   21.94    5.73   1
  -7   2   6   28.32    8.75   2
  -6   2   6  361.27   21.27   2
   6   2  -6  312.39   20.47   4
  -6   2   6  356.75   19.92   3
   6   2  -6  359.05   18.27   3
  -6  -2   6  345.44   16.31   1
  -6  -2   6  337.69   21.49   2
   6  -2  -6  350.62   16.06   1
   5   2  -6  169.04   10.08   3
  -5   2   6  163.36   11.54   3
   5  -2  -6  169.85    8.64   1
  -5   2   6  173.70   12.77   2
  -5  -2   6  161.54    9.10   1
  -5  -2   6  159.43   13.40   2
   5   2  -6  176.23   12.29   4
  -4  -2   6  272.16   16.92   2
   4   2  -6  269.04   13.99   3
  -4  -2   6  276.59   12.71   1
   4   2  -6  243.90   15.83   4
  -4   2   6  263.34   16.13   2
  -4   2   6  264.29   15.25   3
   4  -2  -6  266.70   12.13   1
   3   2  -6  107.81    6.86   3
   3   2  -6  109.18    8.51   4
   3  -2  -6  116.42    5.98   1
  -3   2   6  110.07    8.55   2
  -3  -2   6   92.11    9.62   2
  -3  -2   6  105.32    6.54   1
   3  -2  -6   97.37    8.20   3
   2  -2  -6   23.83    3.52   1
  -2  -2   6   25.27    4.48   1
   2  -2  -6   31.84    5.54   3
  -2   2   6   38.68    5.67   2
   2   2  -6   17.14    5.04   4
  -2  -2   6   22.60    7.15   2
   2   2  -6   23.65    4.33   3
   1   2  -6   14.48    4.46   3
  -1  -2   6   13.27    4.83   1
   1  -2  -6   18.45    3.74   1
  -1   2   6   16.50    5.24   2
  -1  -2   6   23.22    6.37   2
   1  -2  -6   20.95    4.98   3
   1   2  -6   29.86    4.54   4
   0  -2  -6  452.83   22.76   3
   0  -2  -6  413.20   20.00   1
   0  -2   6  457.89   23.99   2
   0   2  -6  470.05   22.92   3
   0   2  -6  474.57   23.55   4
   0  -2   6  449.24   20.48   1
   1  -2   6  169.24    9.80   1
  -1  -2  -6  158.71    9.06   1
  -1  -2  -6  193.78    9.91   3
   2   2   6   92.61    6.75   4
  -2   2  -6   87.87    7.52   3
  -2  -2  -6   83.86    6.68   1
   2  -2   6   89.82    7.09   1
  -2  -2  -6  102.96    6.21   3
  -3  -2  -6  738.66   33.34   3
   3  -2   6  623.29   30.39   1
  -3   2  -6  672.63   34.12   3
   3   2   6  733.67   35.56   4
  -3  -2  -6  665.47   30.47   1
   4  -2   6  557.31   25.12   1
  -4  -2  -6  548.89   29.40   2
  -4   2  -6  541.83   27.84   3
  -4  -2  -6  584.30   26.79   3
   4   2   6  544.96   28.86   4
   4   2   6  502.60   24.94   1
  -5  -2  -6  658.07   30.62   3
  -5  -2  -6  609.57   33.72   2
  -5   2  -6  618.64   31.79   3
   5   2   6  627.07   28.79   1
   5  -2   6  595.90   28.66   1
   5   2   6  653.81   33.18   4
  -6   2  -6  247.86   14.82   3
   6  -2   6  232.23   13.78   1
  -6   2  -6  240.73   14.86   2
  -6  -2  -6  261.26   12.95   3
   6   2   6  254.85   15.03   4
  -6  -2  -6  223.99   15.43   2
   6   2   6  210.14   13.49   1
   7  -2   6  132.12   10.89   1
   7   2   6  145.91   11.05   4
  -7  -2  -6  116.92   11.18   2
  -7   2  -6  113.09   10.74   3
  -7  -2  -6  120.98    8.56   3
  -7   2  -6  103.21   10.34   2
   7   2   6  157.82   10.41   1
   8   2   6   92.89   10.22   4
  -8   2  -6   79.40   10.04   3
   8   2   6   87.88    9.77   1
   8  -2   6   85.43   10.24   1
  -8   2  -6   92.19    9.73   2
  -8  -2  -6   82.83   10.23   2
  -9  -2  -6   23.16    8.53   2
   9   2   6   23.01    9.09   4
  -9   2  -6   16.09    7.97   2
   9   2   6    9.56    9.04   1
  -9   2  -6   -6.97    8.93   3
   9  -2   6   17.99    9.46   1
 -10   2  -6   21.74   10.18   3
  10   2   6   16.86    8.87   1
 -10  -2  -6    6.37    8.85   2
  10   2   6   22.88   10.21   4
 -10   2  -6   22.89    8.57   2
  10  -2   6   27.61   10.14   1
  11   2   6   -9.80    8.81   1
  11  -2   6    5.03   10.33   1
 -11  -2  -6   14.29    9.00   2
 -11   2  -6    6.06    8.80   2
 -12   2  -6   38.38   10.35   2
  12   2   6   21.94   10.56   1
  12  -2   6   31.22   11.73   1
 -12  -2  -6   13.58   10.30   2
 -13  -2  -6    8.91   10.53   2
  13   2   6  -14.05   10.73   1
 -13   2  -6    6.49   10.76   2
 -13  -3   6   15.72   10.10   2
 -13   3   6   39.87   11.38   2
 -12   3   6   92.40   13.95   3
 -12  -3   6   87.07   12.24   2
 -12   3   6   80.23   12.04   2
 -11  -3   6   30.96   10.39   2
 -11   3   6    6.63   10.92   3
 -11   3   6   38.01   10.11   2
  10   3  -6   91.48   12.44   4
 -10   3   6  106.76   12.97   3
 -10  -3   6   78.06   11.69   2
 -10   3   6   95.07   11.57   2
   9   3  -6   41.64   10.52   4
  -9   3   6   31.37   10.54   2
  -9   3   6   63.40   10.40   3
  -9  -3   6   35.76    7.97   1
  -9  -3   6   35.01   11.06   2
   8   3  -6  155.08   13.63   4
  -8   3   6  146.59   12.98   3
  -8  -3   6  157.07   14.76   2
  -8  -3   6  154.74   10.25   1
  -8   3   6  148.53   13.61   2
   7   3  -6    2.17    5.47   3
   7   3  -6   10.26    8.75   4
  -7   3   6   -8.07    8.68   3
  -7  -3   6   -5.68    6.07   1
  -7  -3   6   -0.12    9.39   2
  -7   3   6    2.04    8.56   2
   7  -3  -6    6.58    6.35   1
  -6   3   6  186.51   13.13   3
   6  -3  -6  165.82    9.53   1
   6   3  -6  154.45   12.86   4
  -6   3   6  158.24   13.09   2
   6   3  -6  161.82    9.91   3
  -6  -3   6  168.78   10.07   1
  -6  -3   6  159.73   13.64   2
   5   3  -6   10.23    7.02   4
  -5   3   6   12.94    7.42   2
   5   3  -6   15.74    3.97   3
  -5  -3   6    6.73    5.42   1
  -5  -3   6   17.56    8.97   2
  -5   3   6    2.71    7.31   3
   5  -3  -6   11.83    5.06   1
   4   3  -6  319.76   19.42   4
  -4   3   6  331.24   18.91   3
  -4   3   6  345.36   19.35   2
   4   3  -6  329.47   17.14   3
  -4  -3   6  332.37   20.31   2
  -4  -3   6  326.30   15.97   1
   4  -3  -6  360.15   15.54   1
  -3   3   6  248.03   15.06   3
  -3  -3   6  270.28   16.38   2
   3  -3  -6  274.71   12.60   1
   3   3  -6  233.62   15.33   4
   3   3  -6  254.28   13.84   3
  -3   3   6  271.63   15.15   2
  -3  -3   6  279.53   13.12   1
  -2  -3   6  234.33   12.15   1
   2  -3  -6  242.46   13.88   3
   2  -3  -6  267.61   11.70   1
   2   3  -6  224.78   12.93   3
  -2   3   6  234.86   13.67   2
   2   3  -6  244.55   14.20   4
  -2  -3   6  233.73   14.55   2
  -1  -3   6  150.77    9.23   1
   1  -3  -6  163.00    8.59   1
  -1  -3   6  164.39   10.65   2
   1   3  -6  157.77   10.19   4
   1  -3  -6  170.86   10.27   3
  -1   3   6  149.96    9.94   2
   1   3  -6  157.24    9.85   3
   0  -3   6   28.50    6.13   1
   0  -3   6   42.64    5.63   2
   0  -3  -6   39.10    5.21   1
   0   3  -6   29.86    4.61   4
   0  -3  -6   28.91    5.18   3
   0   3  -6   31.10    5.86   3
  -1  -3  -6    0.98    4.33   3
  -1   3  -6   -3.94    5.16   3
  -1   3  -6    4.67    3.97   4
   1  -3   6    2.12    4.52   2
  -1  -3  -6    1.70    4.98   1
   1  -3   6   -0.04    5.74   1
   2   3   6   79.04    6.68   4
  -2  -3  -6   66.79    6.36   1
   2  -3   6   74.26    7.20   1
  -2  -3  -6   66.20    5.60   3
  -2   3  -6   66.38    7.07   3
   3   3   6   92.21    7.35   4
  -3  -3  -6   69.93    7.13   1
  -3   3  -6   78.98    7.98   3
   3  -3   6   91.64    7.87   1
  -3  -3  -6   90.72    6.12   3
  -4   3  -6  256.27   15.11   3
   4   3   6  243.12   15.06   4
  -4  -3  -6  281.48   13.74   1
  -4  -3  -6  256.23   12.96   3
  -4  -3  -6  226.48   15.39   2
   4  -3   6  250.39   13.97   1
  -5  -3  -6   13.53    6.76   1
  -5  -3  -6   20.22    6.51   2
  -5   3  -6   23.24    7.32   3
  -5  -3  -6   30.46    3.40   3
   5   3   6   21.93    5.94   4
   5  -3   6   20.79    7.35   1
  -6  -3  -6  469.25   27.32   2
   6   3   6  497.92   26.83   4
  -6   3  -6  480.89   26.06   3
  -6  -3  -6  515.71   23.69   3
   6  -3   6  469.95   23.59   1
   6   3   6  470.69   23.46   1
  -7  -3  -6  152.87   12.06   2
  -7   3  -6  119.86   11.94   3
   7   3   6  134.29   11.22   1
   7  -3   6  124.83   11.36   1
   7   3   6  150.22   11.63   4
  -8   3  -6   28.82    7.87   2
   8  -3   6   59.65    9.97   1
  -8   3  -6   54.05   10.11   3
   8   3   6   62.85    9.94   4
   8   3   6   41.16    9.18   1
  -8  -3  -6   26.29    8.75   2
   9  -3   6  100.38   11.57   1
  -9  -3  -6   62.89   10.74   2
   9   3   6  128.07   12.22   4
   9   3   6   94.03   10.81   1
  -9   3  -6  102.85   11.97   3
  -9   3  -6   86.52   10.19   2
  10   3   6   -3.61    8.49   1
  10   3   6   -5.45    8.49   4
  10  -3   6    8.95    9.96   1
 -10   3  -6    9.77   10.36   3
 -10  -3  -6   19.82    8.41   2
  11  -3   6   13.24   11.24   1
 -11   3  -6   33.14    9.59   2
  11   3   6   10.05    9.34   1
 -11   3  -6   38.59   11.18   3
  11   3   6   35.84   11.34   4
 -11  -3  -6   33.72    9.59   2
 -12  -3  -6   40.71   10.30   2
  12   3   6   27.51   10.34   1
 -12   3  -6   22.47   10.48   2
  12  -3   6   36.36   12.92   1
  13  -3   6   15.47   13.50   1
 -13  -3  -6    6.71   10.66   2
 -13   3  -6   16.11   11.19   2
  13   3   6   -5.93   10.31   1
 -13  -4   6    9.99   10.36   2
 -13   4   6   53.68   14.35   3
  12   4  -6   15.04   11.45   4
 -12  -4   6    7.66    9.61   2
 -12   4   6   15.51   13.40   3
 -11   4   6    7.68    9.53   2
 -11  -4   6    1.09    9.67   2
 -11   4   6   12.35   11.47   3
  10   4  -6    2.53    9.86   4
 -10   4   6    5.25   10.46   3
 -10   4   6   21.89    8.76   2
 -10  -4   6    1.67    9.19   2
   9   4  -6   30.07   10.85   4
  -9   4   6   24.12    9.47   2
  -9   4   6   42.05   10.85   3
  -9  -4   6   39.18    7.87   1
  -9  -4   6   19.73   10.22   2
  -8  -4   6    4.39   10.30   2
  -8   4   6   12.22    9.21   3
  -8  -4   6    6.80    7.09   1
  -8   4   6   11.93    9.04   2
   7  -4  -6  230.40   13.33   1
  -7  -4   6  213.23   13.51   1
   7   4  -6  266.90   17.61   4
  -7   4   6  229.98   16.77   3
  -7  -4   6  237.76   17.57   2
  -7   4   6  267.17   16.81   2
   6  -4  -6  330.15   16.28   1
  -6  -4   6  307.15   16.49   1
  -6   4   6  340.55   20.08   2
  -6  -4   6  296.80   20.90   2
   6   4  -6  327.21   20.46   4
   6   4  -6  327.39   16.88   3
  -6   4   6  357.95   20.42   3
   5   4  -6    7.73    3.83   3
  -5   4   6    7.76    7.85   3
   5   4  -6   18.23    6.79   4
  -5  -4   6    2.95    8.23   2
  -5   4   6   -0.24    7.15   2
  -5  -4   6   11.74    6.25   1
   5  -4  -6    9.44    5.82   1
  -4  -4   6 1352.07   71.31   2
  -4   4   6 1520.37   70.58   2
  -4   4   6 1273.98   67.74   3
   4   4  -6 1356.92   71.37   4
   4   4  -6 1470.52   66.47   3
  -4  -4   6 1345.95   59.66   1
  -3  -4   6    2.48    5.92   1
  -3   4   6   -0.25    5.36   2
   3   4  -6    7.15    6.02   4
   3  -4  -6    4.78    5.57   1
   3   4  -6    0.03    4.42   3
  -3  -4   6    9.47    7.34   2
  -3   4   6   -0.95    6.53   3
  -2  -4   6   90.19    7.64   1
   2   4  -6   95.82    7.49   3
  -2   4   6  103.37    7.35   2
   2   4  -6  101.95    8.67   4
  -2   4   6   94.24    8.65   3
  -2  -4   6   90.06    9.08   2
   2  -4  -6  101.58    7.33   1
  -1  -4   6   17.25    6.18   1
  -1   4   6   21.66    5.72   3
   1  -4  -6   16.77    5.71   1
   1   4  -6   16.92    5.45   3
  -1   4   6   35.56    5.14   2
  -1  -4   6   26.30    6.08   2
   1   4  -6   19.98    5.52   4
   0   4  -6  509.37   26.96   4
   0   4   6  488.12   25.67   3
   0  -4   6  543.05   26.65   2
   0   4  -6  492.65   25.83   3
   0  -4  -6  515.40   23.10   1
   0  -4   6  487.52   23.44   1
  -1  -4  -6   32.49    5.01   3
  -1   4  -6    7.03    5.89   3
  -1   4  -6    7.97    5.01   4
   1  -4   6    9.33    6.34   1
  -1  -4  -6   36.59    5.86   1
   1  -4   6    9.93    4.99   2
  -2  -4  -6  382.62   18.80   3
  -2   4  -6  372.89   19.95   3
  -2  -4  -6  352.26   17.90   1
   2   4   6  374.13   20.64   4
   2  -4   6  350.93   18.19   1
   3   4   6   91.94    7.86   4
  -3  -4  -6   81.88    6.09   3
   3  -4   6   77.47    8.80   1
  -3  -4  -6   74.19    7.92   1
  -3   4  -6   85.93    8.87   3
  -4  -4  -6   13.44    3.78   3
   4   4   6   25.32    6.28   4
  -4   4  -6   18.83    7.43   3
   4  -4   6   13.84    7.50   1
  -4  -4  -6   13.58    6.40   1
  -4  -4  -6   14.20    5.87   2
  -5  -4  -6   16.86    6.60   1
  -5   4  -6   -4.19    7.31   3
   5  -4   6   -0.64    7.80   1
  -5  -4  -6    6.85    6.13   2
  -5  -4  -6    9.37    3.27   3
   5   4   6    6.07    6.85   4
  -6   4  -6   78.15   10.18   3
  -6  -4  -6   92.46    9.87   1
   6  -4   6   91.28   10.37   1
   6   4   6   77.14    9.11   4
  -6  -4  -6   92.12    9.70   2
   7  -4   6  248.10   15.98   1
  -7   4  -6  261.65   17.30   3
  -7  -4  -6  217.04   16.88   2
  -7  -4  -6  278.16   15.62   1
   7   4   6  255.30   16.73   4
   8  -4   6   74.95   12.12   1
  -8  -4  -6   92.82   10.81   2
  -8   4  -6   72.07   11.73   3
   8   4   6   83.36   10.50   4
   8   4   6   85.05   10.45   1
   9  -4   6  192.53   14.90   1
  -9  -4  -6  164.58   14.47   2
   9   4   6  165.21   13.26   1
   9   4   6  164.91   14.57   4
  -9   4  -6  182.97   14.76   3
  10  -4   6   83.63   12.65   1
  10   4   6   62.37   10.20   1
 -10   4  -6   58.03   11.96   3
 -10  -4  -6   79.12   10.98   2
  10   4   6   84.34   11.77   4
 -11  -4  -6   13.43    9.92   2
  11  -4   6   19.83   12.69   1
  11   4   6    8.41    9.74   4
 -11   4  -6   24.02   12.02   3
  11   4   6   26.57    9.51   1
  12   4   6   37.14   10.53   1
  12  -4   6   43.50   13.68   1
 -12   4  -6   42.98   12.88   3
 -12  -4  -6    4.42   10.22   2
  12   4   6   34.09   12.17   4
 -12   5   6   47.25   13.94   3
  12   5  -6   45.87   12.50   4
 -12  -5   6   50.87   11.20   2
 -11   5   6   14.15   11.89   3
 -11  -5   6    1.67    9.49   2
  11   5  -6   12.02   10.40   4
  10   5  -6   67.92   12.09   4
 -10  -5   6   88.69   10.17   1
 -10  -5   6   81.46   11.58   2
 -10   5   6   72.45   12.56   3
  -9   5   6   18.76   11.04   3
  -9  -5   6   41.87   10.13   2
   9   5  -6   24.45    9.84   4
  -9  -5   6   23.30    8.29   1
  -8  -5   6   14.42    8.67   1
   8   5  -6   23.88   10.32   4
  -8   5   6   29.52    9.54   2
  -8  -5   6    1.79    9.98   2
  -8   5   6   31.01   10.92   3
   7   5  -6    9.60    9.04   4
  -7  -5   6   27.10    9.97   2
  -7   5   6   17.23    8.91   2
   7  -5  -6    3.06    8.03   1
  -7   5   6   14.91    9.46   3
  -7  -5   6   24.66    7.68   1
   6   5  -6    3.34    7.99   4
  -6   5   6   19.14    8.16   2
   6  -5  -6   11.72    7.26   1
  -6  -5   6   15.56    7.33   1
  -6  -5   6   15.22    9.66   2
  -6   5   6    6.30    8.92   3
  -5   5   6  119.40   11.63   3
   5  -5  -6  127.96    9.33   1
   5   5  -6   94.89    7.55   3
  -5  -5   6  106.75    9.22   1
  -5  -5   6  108.54   11.48   2
   5   5  -6  115.74   10.76   4
  -5   5   6  123.16   10.23   2
   4  -5  -6    9.45    6.66   1
   4   5  -6    5.14    4.74   3
  -4   5   6    3.86    6.97   2
  -4  -5   6    6.36    6.66   1
   4   5  -6    6.32    6.80   4
  -4  -5   6   -2.88    7.37   2
  -4   5   6   -3.71    7.81   3
  -3   5   6  263.80   15.52   2
  -3  -5   6  275.81   17.18   2
   3  -5  -6  258.62   14.27   1
  -3   5   6  266.10   16.59   3
   3   5  -6  283.08   17.16   4
  -3  -5   6  263.00   14.69   1
   3   5  -6  301.30   15.14   3
  -2  -5   6  313.92   17.59   2
   2  -5  -6  312.17   15.14   1
  -2   5   6  291.24   16.02   2
  -2  -5   6  267.82   15.15   1
   2   5  -6  284.73   17.48   4
  -2   5   6  277.96   17.00   3
   2   5  -6  288.24   16.17   3
   1   5  -6   57.47    7.39   4
   1   5  -6   64.66    7.62   3
  -1   5   6   73.40    6.79   2
  -1  -5   6   70.78    7.81   1
   1  -5  -6   72.44    7.30   1
  -1   5   6   65.10    7.80   3
  -1  -5   6   76.59    8.00   2
   0  -5   6  590.69   30.48   2
   0   5  -6  566.58   29.72   3
   0   5   6  605.12   29.65   3
   0  -5   6  575.21   27.05   1
   0  -5  -6  549.09   26.53   1
   0   5  -6  601.13   31.15   4
   1  -5   6    8.57    7.29   1
   1   5   6   19.71    5.85   3
  -1   5  -6   12.29    6.77   3
  -1   5  -6   17.72    5.70   4
   1  -5   6   15.16    5.39   2
  -1  -5  -6   15.81    6.44   1
   2  -5   6   19.40    5.12   2
   2   5   6   -1.98    6.09   4
   2   5   6   22.30    5.25   3
  -2  -5  -6    5.23    6.38   1
  -2   5  -6   10.57    7.38   3
   2  -5   6   23.53    7.50   1
   3   5   6    2.53    5.84   4
   3   5   6    6.82    4.66   3
   3  -5   6    0.72    7.92   1
  -3  -5  -6    8.84    7.16   1
  -3   5  -6   18.46    7.95   3
  -4  -5  -6  145.88   10.71   1
  -4  -5  -6  126.71   10.52   2
   4   5   6  131.86   10.63   4
   4   5   6  138.71    8.38   3
  -4   5  -6  133.68   11.73   3
   4  -5   6  141.17   11.08   1
   5   5   6   45.68    8.47   4
  -5  -5  -6   40.41    7.75   2
  -5   5  -6   44.04    9.66   3
   5  -5   6   49.11    9.52   1
  -5  -5  -6   39.63    8.08   1
   6  -5   6  462.85   25.11   1
  -6  -5  -6  513.70   28.96   2
  -6  -5  -6  539.95   25.09   1
   6   5   6  499.44   28.74   4
  -6   5  -6  509.95   28.26   3
  -7  -5  -6   -2.23    8.56   1
  -7   5  -6   -2.53    9.64   3
   7  -5   6   -2.26    9.71   1
  -7  -5  -6    2.56    8.20   2
   7   5   6   -5.99    7.82   4
   8   5   6  126.48   11.56   4
   8  -5   6   93.03   12.21   1
  -8  -5  -6   85.97   11.20   2
  -8  -5  -6  121.47   11.48   1
  -8   5  -6  116.03   12.85   3
  -9   5  -6    2.32   10.43   3
  -9  -5  -6   -6.80    8.16   2
   9   5   6   -2.58    8.53   4
   9   5   6   -6.96    9.17   1
   9  -5   6    3.39   10.25   1
  10  -5   6   54.70   12.12   1
 -10   5  -6   74.83   12.31   3
 -10  -5  -6   72.49   10.82   2
  10   5   6   48.36   10.93   1
  10   5   6   81.44   11.77   4
  11  -5   6   16.89   12.39   1
 -11   5  -6   53.45   13.47   3
  11   5   6   30.96   10.11   1
  11   5   6   48.18   11.61   4
  12   5   6   11.17   11.88   4
 -12  -5  -6   -1.30   10.47   2
  12  -5   6   -7.17   12.70   1
  12   5   6    5.46   10.34   1
 -12   5  -6    4.88   13.15   3
 -12   6   6   26.46   14.02   3
  12   6  -6   42.79   12.68   4
 -12  -6   6   51.93   11.35   2
 -11  -6   6    4.90    9.68   2
 -11   6   6    4.32   13.53   3
  11   6  -6   12.00   11.58   4
 -10  -6   6   13.43    8.84   2
 -10  -6   6   -5.00    8.20   1
 -10   6   6    7.19   10.74   3
  10   6  -6   12.43   10.17   4
   9   6  -6    7.82   10.08   4
  -9  -6   6    3.61    8.75   2
  -9   6   6   13.62   11.10   3
  -9  -6   6   17.42    9.07   1
   8   6  -6    7.51    9.58   4
  -8  -6   6   17.36    8.89   1
  -8  -6   6   28.22    9.22   2
  -8   6   6   37.82   11.21   3
  -7  -6   6    2.93    8.35   1
  -7   6   6   -6.11   10.20   3
  -7  -6   6   -0.46    9.48   2
   7   6  -6    6.05    9.18   4
   6  -6  -6   20.09    8.50   1
  -6  -6   6   37.49   10.08   2
  -6   6   6   18.76    9.99   3
  -6  -6   6   34.07    7.92   1
   6   6  -6   13.50    8.58   4
  -5  -6   6  390.87   24.34   2
  -5   6   6  385.43   23.84   3
   5  -6  -6  433.05   20.60   1
  -5  -6   6  416.41   20.95   1
   5   6  -6  423.22   24.80   4
   4   6  -6  228.94   16.22   4
  -4  -6   6  234.73   13.90   1
   4  -6  -6  240.29   13.75   1
  -4   6   6  217.26   16.06   3
  -4   6   6  241.60   14.66   2
   4   6  -6  239.22   13.49   3
  -4  -6   6  234.35   16.13   2
  -3   6   6   52.34    9.46   3
  -3  -6   6   52.17    8.26   2
  -3   6   6   61.37    6.80   2
  -3  -6   6   58.21    8.50   1
   3   6  -6   48.06    9.09   4
   3   6  -6   49.39    7.09   3
   3  -6  -6   51.63    8.31   1
   2   6  -6    5.90    6.72   4
  -2   6   6    5.81    7.40   3
   2   6  -6    8.66    6.85   3
  -2   6   6   10.99    5.03   2
  -2  -6   6    9.16    7.75   1
   2  -6  -6    1.76    7.13   1
  -2  -6   6   14.41    7.38   2
   1   6  -6    6.44    6.23   4
  -1   6   6    1.07    7.15   3
  -1  -6   6    1.33    7.46   1
   1  -6  -6   10.72    6.98   1
  -1  -6   6   -0.18    6.44   2
  -1   6   6    5.02    5.46   2
   1   6  -6    6.65    6.79   3
   0   6  -6  361.62   19.95   3
   0   6  -6  365.02   20.80   4
   0  -6   6  345.85   19.74   2
   0  -6  -6  366.96   18.42   1
   0  -6   6  361.87   18.56   1
   0   6   6  346.40   19.68   3
  -1   6  -6  206.14   12.88   4
  -1  -6  -6  192.64   12.07   1
   1   6   6  189.96   12.13   3
  -1   6  -6  182.49   13.00   3
   1  -6   6  178.32   12.83   1
   1  -6   6  186.24   11.51   2
   2  -6   6  420.26   21.55   1
   2   6   6  431.66   22.20   3
  -2   6  -6  397.41   23.66   3
  -2  -6  -6  420.20   21.30   1
   2  -6   6  451.46   22.54   2
   2   6   6  436.06   24.76   4
  -3  -6  -6  393.80   19.24   1
   3  -6   6  362.88   19.60   1
   3   6   6  338.71   21.50   4
   3   6   6  367.87   19.08   3
  -3   6  -6  348.93   21.22   3
   4  -6   6   47.03    9.45   1
  -4   6  -6   51.04    9.97   3
  -4  -6  -6   64.19    9.13   1
   4   6   6   51.28    8.24   4
  -5   6  -6    0.96    9.43   3
  -5  -6  -6    4.03    8.41   1
   5   6   6   -8.60    7.94   4
  -5  -6  -6    1.59    7.36   2
   5  -6   6   -9.26    9.80   1
   6  -6   6    2.09    9.69   1
  -6  -6  -6    3.17    8.28   1
   6   6   6   11.07    8.58   4
  -6  -6  -6   -0.13    7.51   2
  -6   6  -6   10.39   10.25   3
  -7  -6  -6    6.88    8.35   1
  -7   6  -6    5.33   10.50   3
   7   6   6   -1.29    8.59   4
   7  -6   6   -0.49    9.98   1
  -8  -6  -6   -1.79    7.90   2
   8   6   6    2.25    7.64   4
  -8   6  -6    8.36   10.07   3
  -8  -6  -6    3.12    8.82   1
  -9  -6  -6   40.39    9.82   1
   9  -6   6   31.46   11.30   1
   9   6   6   31.16    8.93   4
  -9   6  -6   31.27   11.20   3
  -9  -6  -6   38.76    9.56   2
  10   6   6   97.09   12.36   4
  10   6   6   63.32   11.47   1
 -10   6  -6   78.41   13.18   3
  10  -6   6   78.61   13.05   1
 -10  -6  -6   80.34   11.94   2
 -11  -6  -6   41.82   11.29   2
  11   6   6   24.61   11.20   1
  11   6   6   34.91   11.88   4
 -11   6  -6   33.33   13.33   3
  11  -6   6   15.62   12.93   1
  12  -6   6   12.58   13.81   1
 -12  -6  -6   14.94   11.67   2
 -12   6  -6    7.66   14.09   3
  12   6   6   -3.02   12.31   4
  12   6   6   -1.87   10.36   1
 -11  -7   6   37.19   10.86   2
 -11   7   6   12.26   13.63   3
  11   7  -6   20.89   11.89   4
  10   7  -6   35.30   11.52   4
 -10  -7   6   59.26   11.16   2
 -10  -7   6   40.76   10.72   1
 -10   7   6   47.57   13.95   3
  -9   7   6   11.38   11.19   3
  -9  -7   6    5.93   10.04   1
  -9  -7   6   10.64    8.68   2
   8   7  -6   99.08   12.00   4
  -8   7   6   85.01   12.97   3
  -8  -7   6   73.57   10.52   1
  -8  -7   6  101.09   11.63   2
   7   7  -6   -3.75    8.13   4
  -7  -7   6    0.79    8.38   1
  -7  -7   6    5.99    8.96   2
  -7   7   6   16.54   10.99   3
  -6  -7   6   14.25    9.10   2
   6  -7  -6   10.37    9.64   1
  -6  -7   6   -0.51    8.62   1
   6   7  -6   10.55    8.90   4
  -6   7   6   -5.49   10.62   3
   5  -7  -6   14.96    9.44   1
  -5  -7   6   17.69    9.07   2
  -5   7   6   -5.74    9.93   3
  -5  -7   6   11.13    9.11   1
   5   7  -6   13.02    9.12   4
  -4   7   6   61.74   10.42   3
   4   7  -6   65.92   10.13   4
   4   7  -6   45.07    7.45   3
  -4  -7   6   65.17    9.77   1
   4  -7  -6   55.56    9.53   1
  -4  -7   6   58.19    9.37   2
   3   7  -6   43.86    7.53   3
   3  -7  -6   35.71    9.08   1
   3   7  -6   41.73    9.63   4
  -3   7   6   35.61    9.03   3
  -3  -7   6   37.70    8.67   2
  -3  -7   6   37.48    9.46   1
   2   7  -6    0.25    7.15   4
   2  -7  -6    7.06    8.43   1
  -2   7   6   20.53    8.48   3
   2   7  -6   21.53    8.19   3
  -2  -7   6    7.73    7.38   2
  -2  -7   6    0.20    8.65   1
   1  -7  -6  378.39   19.01   1
  -1  -7   6  329.16   18.98   1
  -1  -7   6  375.79   20.04   2
  -1   7   6  342.53   20.26   3
   1   7  -6  334.87   19.97   3
   1   7  -6  352.41   21.29   4
   0   7   6  136.48   10.57   3
   0   7  -6  115.53   10.80   4
   0  -7   6  103.56   11.07   1
   0   7  -6  126.96   11.03   3
   0  -7  -6  124.64   10.80   1
   1  -7   6  310.25   17.82   1
   1   7   6  290.62   17.54   3
  -1  -7  -6  309.78   17.15   1
  -1   7  -6  297.87   18.41   3
  -1   7  -6  326.33   19.13   4
   2   7   6   19.48    6.72   3
  -2  -7  -6   25.38    8.66   1
  -2   7  -6   22.80    7.64   4
   2   7   6   17.65    8.54   4
   2  -7   6   35.81   10.01   1
  -2   7  -6   14.86    9.15   3
  -3   7  -6   -3.78    9.18   3
   3  -7   6   10.42    9.92   1
   3   7   6    6.42    6.41   3
   4  -7   6   60.09   11.11   1
  -4   7  -6   68.90   11.10   3
   4   7   6   71.01    9.81   4
  -4  -7  -6   74.11   10.29   1
   5   7   6  115.06   11.60   4
   5  -7   6   99.61   12.15   1
  -5  -7  -6  112.85   10.71   2
  -5  -7  -6   93.70   11.32   1
  -5   7  -6  120.38   13.07   3
  -6   7  -6  121.45   13.73   3
  -6  -7  -6  137.18   12.25   1
   6   7   6  126.16   13.07   4
   6  -7   6  162.47   13.02   1
  -6  -7  -6  127.69   12.42   2
  -7   7  -6   56.82   11.34   3
   7   7   6   61.00   10.14   4
   7  -7   6   61.94   10.86   1
  -7  -7  -6   61.74    9.19   2
  -7  -7  -6   60.59    9.96   1
  -8  -7  -6   25.56    9.02   1
   8  -7   6  -13.90   10.48   1
   8   7   6   25.87    8.87   4
  -8   7  -6   23.74   10.57   3
  -8  -7  -6    8.61    8.18   2
   9   7   6   16.52    8.76   4
  -9  -7  -6   26.88   10.41   1
  -9  -7  -6   10.36    9.53   2
  -9   7  -6   23.29   11.55   3
   9  -7   6   30.64   11.49   1
 -10  -7  -6    7.83   10.11   1
 -10   7  -6   19.31   12.34   3
  10   7   6    7.77    9.55   4
 -10  -7  -6    3.42    9.95   2
  10  -7   6   -5.45   12.17   1
  11  -7   6   20.51   12.65   1
 -11   7  -6   54.92   13.95   3
 -11  -7  -6   36.19   11.51   2
  11   7   6   30.97   12.19   4
  11   7   6   18.60   11.15   1
 -10   8   6   -2.67   12.96   3
 -10  -8   6   19.91   10.50   2
 -10  -8   6   12.01   10.97   1
  10   8  -6   16.49   11.47   4
  -9   8   6    6.64   13.21   3
   9   8  -6  -10.84    9.80   4
  -9  -8   6   11.28    9.59   2
  -9  -8   6   -5.47   10.47   1
  -8  -8   6   31.31    9.62   2
  -8  -8   6   25.02   10.00   1
   8   8  -6   20.55    9.23   4
  -8   8   6   22.80   11.43   3
  -7   8   6   98.86   13.49   3
  -7  -8   6   86.37   11.06   1
   7   8  -6  112.36   12.31   4
  -7  -8   6   77.33   10.91   2
   6  -8  -6    7.51   10.36   1
  -6   8   6    0.13   10.55   3
   6   8  -6    2.36    9.07   4
  -6  -8   6    3.01    8.99   1
  -6  -8   6   12.31    8.60   2
   5  -8  -6   90.13   11.54   1
  -5  -8   6   97.80   10.67   2
   5   8  -6   90.43   12.06   4
  -5   8   6   89.24   12.85   3
  -5  -8   6   79.28   10.96   1
  -4  -8   6   11.35    9.65   1
  -4   8   6    7.94   10.84   3
  -4  -8   6   -1.70    7.91   2
   4  -8  -6    6.26    9.83   1
   4   8  -6   -1.02    9.47   4
  -3   8   6   39.20   10.26   3
   3   8  -6   43.89   10.26   4
  -3  -8   6   45.38   10.15   1
   3  -8  -6   38.05   10.06   1
   3   8  -6   47.00    8.66   3
   2   8  -6  162.04   13.90   4
   2   8  -6  181.38   13.24   3
  -2  -8   6  195.75   14.21   1
  -2   8   6  158.71   13.87   3
   2  -8  -6  175.22   13.28   1
   1   8  -6   -5.20    8.08   3
  -1   8   6   -4.02    8.54   3
   1   8  -6    5.80    8.06   4
  -1  -8   6   -9.58    9.57   1
   1  -8  -6   15.09    9.29   1
   0  -8  -6   -3.84    9.43   1
   0  -8   6    7.95    9.98   1
   0   8  -6   -3.04    7.67   4
   0   8  -6   16.20    8.60   3
   0   8   6    7.72    8.43   3
  -1  -8  -6    3.22    9.15   1
  -1   8  -6    2.72    7.55   4
  -1   8  -6    0.75    8.87   3
   1   8   6   13.08    8.33   3
   1   8   6    0.33    9.01   4
  -2   8  -6   37.17    9.99   3
  -2  -8  -6   36.35    9.62   1
  -2   8  -6   32.91    8.76   4
   2  -8   6   28.19   10.67   1
   2   8   6   39.33    9.75   4
   2   8   6   53.96    8.75   3
  -3  -8  -6   10.92    9.49   1
   3   8   6   12.07    8.43   4
   3  -8   6   18.55   11.09   1
  -3   8  -6    0.34   10.00   3
   4   8   6  132.58   12.43   4
   4  -8   6  133.96   13.36   1
  -4  -8  -6  136.09   12.54   1
  -4   8  -6  115.96   13.62   3
   5  -8   6   59.27   10.96   1
  -5  -8  -6   82.08   11.04   1
  -5   8  -6   73.87   11.90   3
   5   8   6   85.00   10.62   4
  -6  -8  -6    2.91    9.57   1
  -6   8  -6    8.46   10.57   3
   6  -8   6    6.22   10.34   1
   6   8   6   -0.22    9.68   4
  -7   8  -6   10.36   10.62   3
  -7  -8  -6    7.42    8.02   2
  -7  -8  -6  -10.62    9.01   1
   7  -8   6   13.46   11.01   1
   7   8   6    9.67    9.63   4
   8   8   6   34.75    9.41   4
  -8  -8  -6   15.96    9.57   1
  -8   8  -6   41.31   11.48   3
  -8  -8  -6   31.35    9.81   2
   8  -8   6   18.13   10.73   1
  -9  -8  -6   45.01   10.54   1
  -9  -8  -6   12.07   10.07   2
  -9   8  -6   30.64   12.33   3
   9   8   6   27.88   10.01   4
   9  -8   6   46.53   11.67   1
  10   8   6   66.26   11.16   4
 -10  -8  -6   72.52   11.69   2
  10  -8   6   33.60   12.68   1
 -10   8  -6   51.14   13.54   3
 -10  -8  -6   49.38   11.42   1
  -9  -9   6    6.64   11.44   1
  -9  -9   6   17.01   10.35   2
  -9   9   6   11.05   13.22   3
   9   9  -6   21.73   10.32   4
   8   9  -6   72.86   11.19   4
  -8   9   6   76.18   14.21   3
  -8  -9   6   69.49   11.26   2
  -8  -9   6   65.40   11.89   1
  -7  -9   6   43.86    9.96   2
   7   9  -6   36.67   10.54   4
  -7   9   6   35.88   12.65   3
  -7  -9   6   56.78   11.10   1
  -6   9   6   27.95   10.96   3
   6   9  -6   17.57    9.77   4
  -6  -9   6  -12.17   10.03   1
   5   9  -6   60.11   10.96   4
   5  -9  -6   26.77   11.38   1
  -5   9   6   12.10   10.41   3
  -5  -9   6   28.49   10.26   1
  -4  -9   6  186.71   14.36   1
   4   9  -6  180.33   15.77   4
   4  -9  -6  187.74   14.60   1
  -4   9   6  152.19   14.77   3
   3  -9  -6  181.80   14.40   1
  -3   9   6  181.50   15.24   3
  -3  -9   6  173.17   14.48   1
   3   9  -6  165.73   14.68   4
  -2   9   6   22.67   10.33   3
   2   9  -6   17.93    9.41   3
   2   9  -6   18.90    8.50   4
  -2  -9   6   23.09   10.49   1
   2  -9  -6   26.61   10.55   1
   1  -9  -6   -3.68    9.95   1
   1   9  -6    9.18    9.16   3
  -1   9   6   10.70    9.74   3
   1   9  -6   15.97    8.80   4
  -1  -9   6   10.80   10.71   1
   0   9   6   39.09    9.55   3
   0   9  -6   40.05    8.83   4
   0  -9   6   35.74   11.01   1
   0   9  -6   38.57    9.77   3
   0  -9  -6   55.02   10.99   1
  -1  -9  -6   -5.01    9.85   1
   1   9   6   -5.29    8.65   4
  -1   9  -6    5.85    8.11   4
   1  -9   6   -0.71    9.93   1
  -1   9  -6   16.59    9.09   3
   1   9   6    6.43    8.55   3
   2   9   6    3.02    9.08   4
  -2   9  -6   10.56    7.95   4
  -2  -9  -6   -3.75    9.31   1
   2  -9   6   21.53   10.02   1
  -2   9  -6    8.08    9.61   3
  -3   9  -6   46.86   11.39   3
   3   9   6   54.94    9.59   4
  -3  -9  -6   67.86   10.71   1
  -3   9  -6   53.33    9.67   4
   3  -9   6   44.19   11.15   1
   4   9   6   64.08    9.83   4
   4  -9   6   73.27   12.04   1
  -4  -9  -6   61.20   10.45   1
  -4   9  -6   73.77   12.05   3
  -5  -9  -6  163.02   14.33   1
   5   9   6  183.54   14.87   4
  -5   9  -6  176.06   15.56   3
   5  -9   6  183.92   15.21   1
  -6  -9  -6   21.05   10.51   1
   6   9   6   29.04   10.21   4
   6  -9   6   39.91   11.22   1
  -6   9  -6   35.22   11.27   3
   7  -9   6   59.08   11.70   1
  -7   9  -6   56.31   12.08   3
  -7  -9  -6   68.53   11.67   1
   7   9   6   47.11   11.01   4
  -8  -9  -6   69.82   11.71   1
   8   9   6   70.77   11.56   4
  -8  -9  -6   76.79   11.48   2
  -8   9  -6   68.32   13.29   3
   8  -9   6   70.29   12.87   1
   9  -9   6   -1.79   12.20   1
  -9  -9  -6    4.63   10.36   1
   9   9   6  -10.16    9.65   4
  -9   9  -6   -4.87   12.28   3
  -9  -9  -6   10.27   10.40   2
  -8  10   6   49.66   14.31   3
   8  10  -6   43.06   10.80   4
  -8 -10   6   60.65   12.96   1
  -7  10   6   22.81   12.30   3
  -7 -10   6   20.15   11.92   1
   7  10  -6   27.54   10.46   4
  -6 -10   6   21.64   10.95   1
  -6  10   6   22.06   12.27   3
   6  10  -6   12.06   10.34   4
  -5  10   6   14.67   10.95   3
   5  10  -6    3.72   10.63   4
  -5 -10   6   11.17   11.27   1
   5 -10  -6   17.79   12.01   1
  -4  10   6   11.58   11.05   3
  -4 -10   6   20.63   11.14   1
   4 -10  -6   21.04   11.26   1
   4  10  -6    0.01   10.01   4
  -3  10   6   62.88   11.76   3
   3  10  -6   63.49   11.35   4
   3 -10  -6   76.49   12.44   1
  -3 -10   6   68.01   11.95   1
  -2  10   6   -4.55   10.07   3
   2  10  -6   -8.47    7.79   4
   2 -10  -6    2.94   10.83   1
  -2 -10   6   -9.38   10.49   1
  -1  10   6   37.86   10.70   3
   1  10  -6   71.63   10.94   3
  -1 -10   6   70.65   11.76   1
   1  10  -6   61.61    9.70   4
   1 -10  -6   63.48   12.48   1
   0 -10  -6    1.27   10.53   1
   0  10  -6   17.14    9.81   3
   0  10   6   34.27   10.20   4
   0 -10   6   26.67   10.46   1
   0  10  -6   24.49    8.61   4
   0  10   6    1.62    9.71   3
   1  10   6   65.04   10.81   4
   1 -10   6   59.07   11.29   1
  -1  10  -6   61.69   10.57   3
  -1 -10  -6   74.41   11.67   1
  -1  10  -6   65.72   10.33   4
  -2 -10  -6   48.21   10.62   1
  -2  10  -6   37.20    9.53   4
   2 -10   6   44.95   10.91   1
  -2  10  -6   44.33   10.95   3
   2  10   6   29.05    9.90   4
  -3  10  -6  159.36   15.18   3
  -3  10  -6  161.99   14.46   4
  -3 -10  -6  191.98   14.78   1
   3 -10   6  160.48   14.58   1
   3  10   6  181.30   15.24   4
   4 -10   6   45.23   11.21   1
   4  10   6   40.12    9.90   4
  -4  10  -6   59.39   11.95   3
  -4 -10  -6   53.47   11.22   1
   5  10   6   25.15    9.81   4
   5 -10   6   23.99   11.28   1
  -5 -10  -6    8.44   10.63   1
  -5  10  -6   16.77   11.89   3
  -6 -10  -6    0.15   10.54   1
   6 -10   6    6.59   11.68   1
  -6  10  -6    1.31   10.96   3
   6  10   6    9.49   10.38   4
  -7 -10  -6    9.28   10.89   1
   7  10   6    5.06   10.20   4
   7 -10   6    6.76   11.73   1
   8 -10   6   22.73   13.34   1
  -8  10  -6   -7.40   11.71   3
  -8 -10  -6    6.91   11.31   1
   8  10   6   -7.20   10.15   4
  -7 -11   6   -8.55   12.78   1
   7  11  -6   34.89   11.02   4
  -7  11   6   16.59   13.41   3
  -6  11   6    4.96   12.62   3
   6  11  -6    4.75   10.60   4
  -6 -11   6   -1.97   11.60   1
   5  11  -6   18.56   11.69   4
   5 -11  -6    7.17   12.84   1
  -5  11   6   13.14   12.01   3
  -5 -11   6   11.97   12.43   1
   4 -11  -6   13.07   12.23   1
  -4 -11   6   10.11   11.93   1
  -4  11   6   -2.42   11.08   3
   4  11  -6   -4.11   11.13   4
  -3 -11   6   63.54   12.33   1
   3  11  -6   55.84   10.90   4
  -3  11   6   57.37   11.92   3
   3 -11  -6   32.43   12.74   1
  -2  11   6   11.34   11.23   3
  -2 -11   6    5.47   11.02   1
   2  11  -6   -6.00    8.63   4
   2 -11  -6    3.95   12.32   1
   1  11  -6   41.54   10.78   3
  -1 -11   6   21.40   11.88   1
  -1  11   6   23.80   10.78   3
   1  11  -6   21.11    9.16   4
   1 -11  -6   20.78   12.02   1
   0  11  -6   53.77    9.96   4
   0 -11  -6   47.54   12.02   1
   0  11   6   35.54   10.29   4
   0  11  -6   49.50   11.62   3
   0  11   6   29.59   10.68   3
   0 -11   6   47.00   12.10   1
  -1  11  -6   12.87   10.37   3
  -1 -11  -6    2.81   11.23   1
   1 -11   6   17.00   11.52   1
   1  11   6   19.02    9.94   4
  -1  11  -6   -6.15    8.52   4
  -2  11  -6   28.88   10.07   4
  -2 -11  -6   11.55   11.19   1
   2  11   6   13.71    9.37   4
   2 -11   6    3.27   11.43   1
  -2  11  -6    5.85    9.83   3
   3 -11   6   32.85   11.45   1
   3  11   6   15.77    9.58   4
  -3  11  -6   41.94   10.30   4
  -3 -11  -6   22.83   11.56   1
  -3  11  -6   28.04   11.72   3
   4  11   6    6.71    9.44   4
   4 -11   6   19.34   11.61   1
  -4  11  -6   23.63   10.19   4
  -4  11  -6   15.26   11.79   3
  -4 -11  -6   17.07   11.83   1
   5  11   6   68.22   11.60   4
  -5 -11  -6   67.12   12.57   1
  -5  11  -6   67.57   13.62   3
   5 -11   6   49.18   12.52   1
  -6 -11  -6   -4.13   11.82   1
  -6  11  -6   18.47   13.45   3
   6 -11   6    5.29   12.16   1
   6  11   6   -7.60   10.78   4
  -4  12   6   -1.06   12.90   3
   4 -12  -6   15.99   13.85   1
   4  12  -6   11.74   12.02   4
  -4 -12   6   -6.90   12.89   1
   3 -12  -6   24.14   13.73   1
  -3  12   6    6.94   12.00   3
  -3 -12   6   31.61   13.10   1
   3  12  -6   13.72   11.04   4
  -2 -12   6   20.51   12.73   1
   2 -12  -6   17.55   14.28   1
  -2  12   6   10.75   11.94   3
   2  12  -6   -8.65    9.73   4
   1 -12  -6   22.52   13.70   1
  -1 -12   6   14.98   12.65   1
   1  12  -6    3.62    9.13   4
  -1  12   6   28.71   10.34   4
  -1  12   6   22.16   12.22   3
   0  12  -6   12.22   11.14   3
   0  12   6   -1.72    9.98   4
   0 -12  -6   32.12   12.67   1
   0  12  -6    0.58    9.58   4
   0 -12   6    2.45   12.41   1
  -1 -12  -6   25.73   12.55   1
   1  12   6   28.81   10.71   4
  -1  12  -6    3.10    9.11   4
   1 -12   6   33.43   13.11   1
  -1  12  -6   39.34   11.79   3
  -2 -12  -6   50.32   12.92   1
   2  12   6   44.85   10.61   4
   2 -12   6   51.80   13.79   1
  -2  12  -6   68.75   12.28   3
  -2  12  -6   51.54   11.15   4
  -3  12  -6  138.90   15.38   3
   3  12   6  148.61   14.54   4
   3 -12   6  130.42   15.72   1
  -3 -12  -6  128.78   15.80   1
  -3  12  -6  162.62   14.80   4
  -4 -12  -6   13.96   12.61   1
   4  12   6   27.67   10.50   4
   4 -12   6   12.51   12.97   1
  -4  12  -6   10.49   10.56   4
  -4  12  -6   -0.62   12.12   3
 -13   0   7   25.18   10.37   2
 -12   0   7    8.84   10.31   2
 -11   0   7   48.07   10.61   2
 -10   0   7   -0.03   10.29   2
 -10   0   7   -7.41    8.81   3
  -9   0   7   13.66   10.87   2
  -9   0   7    1.08    8.84   3
  -8   0   7   -9.71    8.30   3
  -8   0   7   -5.68    9.93   2
  -7   0   7   74.04    7.99   3
  -7   0   7   48.12   10.64   2
   7   0  -7   70.91    5.64   1
   6   0  -7    1.50    3.76   1
  -6   0   7   -8.51    8.52   2
   5   0  -7  465.68   25.18   3
   5   0  -7  531.44   21.37   1
  -5   0   7  481.65   27.79   2
   4   0  -7   -0.64    4.58   3
  -4   0   7    8.53    7.31   2
  -3   0   7    9.27    6.76   2
   3   0  -7    5.92    4.67   3
  -2   0   7    3.98    6.21   2
  -2   0   7    1.05    2.71   1
  -1   0   7  423.02   24.57   2
  -1   0   7  494.83   20.07   1
   1   0  -7  464.39   23.17   3
   0   0   7   -1.05    3.96   1
   0   0  -7    0.97    4.36   3
  -1   0  -7  368.30   18.92   3
   1   0   7  371.16   16.87   1
   2   0   7   -5.19    4.27   1
  -2   0  -7   -1.46    4.04   3
   3   0   7  281.84   15.02   1
   3   0   7  340.09   16.44   4
  -3   0  -7  319.09   16.55   3
   4   0   7    6.70    4.34   4
   4   0   7   12.25    5.57   1
  -4   0  -7   -0.86    5.37   3
  -5   0  -7  530.96   26.06   3
   5   0   7  492.26   23.88   1
  -6   0  -7   -4.47    5.73   2
  -6   0  -7   -4.19    5.68   3
  -7   0  -7  481.65   25.27   3
   7   0   7  500.32   23.85   1
  -7   0  -7  478.39   27.52   2
  -8   0  -7   -6.37    6.66   3
   8   0   7    4.87    8.10   1
  -8   0  -7   -6.78    7.14   2
   9   0   7   13.10    9.38   1
  10   0   7   -3.62    8.69   1
 -10   0  -7   -2.32    8.50   2
 -11   0  -7   40.71    9.88   2
  11   0   7   47.38   10.70   1
  12   0   7    4.25   10.87   1
 -12   0  -7   13.70    9.42   2
  13   0   7   19.99   12.51   1
 -13   0  -7   52.99   11.54   2
 -13  -1   7   32.71   10.65   2
 -13   1   7   49.01   11.12   2
 -12  -1   7   32.15   10.82   2
 -12   1   7    8.82   10.24   2
 -11   1   7   22.24    9.45   2
 -11  -1   7   28.22   10.28   2
 -10  -1   7   16.18   10.43   2
 -10   1   7   -2.13    8.96   3
 -10   1   7   -6.25   10.02   2
  -9  -1   7   69.75    9.46   3
  -9   1   7   53.34   10.77   3
  -9   1   7   69.40   11.64   2
  -9  -1   7   55.12   12.21   2
  -8   1   7   29.29    8.89   3
  -8   1   7   29.52   10.24   2
  -8  -1   7   28.36    7.72   3
   8   1  -7   19.66    5.94   1
  -8  -1   7   26.47   10.68   2
  -7   1   7  519.62   26.54   3
  -7   1   7  499.71   28.85   2
   7   1  -7  503.39   22.19   1
   7  -1  -7  474.81   21.80   1
   7   1  -7  479.92   25.51   3
  -7  -1   7  468.11   28.84   2
   6  -1  -7  130.08    7.60   1
   6   1  -7  144.72    9.81   3
  -6   1   7  129.91   12.40   2
  -6  -1   7  148.19   13.38   2
   6   1  -7  156.42    8.16   1
  -6   1   7  151.05   10.67   3
   5   1  -7   53.62    7.92   4
   5   1  -7   46.83    6.02   3
  -5   1   7   46.00    9.44   2
  -5  -1   7   45.21    4.44   1
   5  -1  -7   40.26    6.69   3
  -5  -1   7   61.72    9.69   2
   4   1  -7  519.80   28.55   4
   4  -1  -7  506.63   26.84   3
  -4   1   7  515.20   28.61   2
  -4  -1   7  519.85   29.04   2
  -4  -1   7  565.44   22.87   1
   4   1  -7  528.05   26.37   3
  -3  -1   7   -2.34    3.12   1
   3   1  -7    0.17    5.31   4
  -3   1   7    6.32    6.10   2
   3   1  -7   -3.07    3.92   3
   3  -1  -7   -2.16    5.00   3
  -3  -1   7   10.23    6.94   2
   2  -1  -7  629.52   32.52   3
   2   1  -7  676.28   32.31   3
  -2  -1   7  655.72   34.48   2
  -2   1   7  665.49   34.30   2
   2   1  -7  661.37   34.19   4
  -1   1   7  455.10   19.24   1
  -1  -1   7  426.96   23.77   2
  -1  -1   7  458.21   19.64   1
   1   1  -7  437.09   23.20   4
  -1   1   7  437.56   23.73   2
   0   1   7  348.76   15.81   1
   0  -1  -7  351.99   18.05   3
   0  -1   7  321.79   19.12   2
   0  -1   7  384.77   16.22   1
   1   1   7  409.52   18.62   1
  -1  -1  -7  397.37   20.71   3
  -1   1  -7  433.51   21.07   3
   1  -1   7  410.73   18.77   1
  -2  -1  -7    1.12    3.92   3
  -2   1  -7   -0.40    4.96   3
   2   1   7    1.24    4.67   1
   2   1   7    6.42    3.15   4
   2  -1   7   11.24    5.33   1
   3   1   7  122.28    7.67   4
   3   1   7  120.97    7.98   1
  -3  -1  -7  118.19    7.64   3
   3  -1   7  125.71    8.27   1
  -3   1  -7  114.60    8.52   3
   4   1   7   55.52    5.04   4
   4   1   7   37.48    6.21   1
   4  -1   7   44.61    6.62   1
  -4   1  -7   33.87    5.95   3
  -4  -1  -7   37.70    5.16   3
  -5  -1  -7   27.57    5.32   3
  -5   1  -7   13.73    5.96   3
   5   1   7   25.54    6.32   1
   5  -1   7   28.43    6.99   1
  -5  -1  -7    8.91    6.03   2
   5   1   7   22.21    5.53   4
  -6  -1  -7   57.29    8.15   2
   6   1   7   58.57    7.95   1
   6  -1   7   72.16    8.57   1
  -6   1  -7   59.16    7.64   2
   6   1   7   71.64    7.49   4
  -6   1  -7   67.95    7.87   3
  -6  -1  -7   65.29    6.64   3
   7   1   7  224.52   14.18   4
  -7   1  -7  201.86   13.95   3
   7   1   7  223.40   13.47   1
   7  -1   7  218.20   13.65   1
  -7  -1  -7  221.27   13.09   3
  -7  -1  -7  207.10   14.84   2
  -7   1  -7  188.26   14.40   2
  -8  -1  -7   60.05    9.50   2
   8   1   7   53.69    9.23   4
   8   1   7   50.59    8.98   1
  -8   1  -7   61.01    9.23   3
  -8   1  -7   44.59    8.79   2
   8  -1   7   75.74    9.89   1
   9   1   7   99.67   10.58   1
  -9   1  -7   76.95   10.35   3
   9  -1   7   88.20   11.53   1
  -9  -1  -7   76.31   10.86   2
  -9   1  -7   86.92   10.26   2
  10   1   7   35.59    9.39   1
 -10  -1  -7   16.68    8.84   2
  10  -1   7   40.96   10.22   1
 -10   1  -7    8.44    8.18   2
  11   1   7   75.32   11.25   1
 -11  -1  -7   90.49   12.14   2
 -11   1  -7   85.45   11.32   2
  11  -1   7   84.40   12.18   1
  12  -1   7   -7.72   10.97   1
 -12   1  -7    4.79    9.90   2
  12   1   7    7.88    9.90   1
 -13  -1  -7   20.07   11.19   2
  13  -1   7   18.37   12.04   1
  13   1   7   -3.66   10.69   1
 -13   1  -7   33.01   12.09   2
 -13   2   7   44.84   11.48   2
 -13  -2   7   50.83   11.59   2
 -12   2   7    3.79   10.10   2
 -12  -2   7   -8.01    9.91   2
 -11  -2   7  132.67   14.23   2
 -11   2   7  147.95   13.80   2
 -11   2   7  153.57   14.66   3
 -10   2   7   10.07    9.89   2
 -10   2   7    5.26    8.98   3
 -10  -2   7    5.13    9.95   2
  -9  -2   7  170.82   16.22   2
  -9   2   7  180.36   14.26   3
  -9   2   7  192.79   15.76   2
  -8   2   7   -0.92    9.78   2
  -8   2   7   14.63    9.09   3
   8   2  -7    7.69    6.40   1
   8   2  -7   -5.77    9.09   4
  -8  -2   7   15.17    6.37   3
  -8  -2   7    5.64   10.73   2
  -7  -2   7   74.06   11.55   2
   7   2  -7   85.01    7.65   3
   7   2  -7   87.03   10.65   4
  -7  -2   7   75.40    6.98   1
  -7   2   7   74.22   11.38   2
  -7   2   7   75.95    9.74   3
  -6  -2   7  179.69    9.90   1
   6   2  -7  178.55   13.29   4
  -6  -2   7  175.42   14.60   2
   6   2  -7  188.80   11.01   3
  -6   2   7  185.62   13.75   2
  -6   2   7  180.19   12.70   3
   6  -2  -7  178.27    9.44   1
  -5  -2   7   98.35   10.98   2
   5  -2  -7   89.50    6.03   1
  -5   2   7  109.46    9.00   3
   5   2  -7   99.10    7.48   3
   5   2  -7  106.67    9.64   4
  -5   2   7  103.19   10.41   2
  -4  -2   7  602.14   33.41   2
   4   2  -7  597.74   32.81   4
  -4  -2   7  637.14   26.91   1
   4   2  -7  615.74   30.33   3
   4  -2  -7  575.35   31.11   3
   4  -2  -7  665.61   26.39   1
  -4   2   7  605.54   32.84   2
   3   2  -7  311.04   17.08   3
   3   2  -7  323.59   18.62   4
  -3   2   7  348.29   18.81   2
  -3  -2   7  329.00   15.27   1
   3  -2  -7  332.61   17.96   3
   3  -2  -7  357.44   14.66   1
  -3  -2   7  319.99   19.34   2
   2   2  -7  146.81    9.61   4
   2   2  -7  144.41    8.82   3
   2  -2  -7  149.35    9.63   3
  -2  -2   7  140.42    8.08   1
   2  -2  -7  141.21    7.27   1
  -2  -2   7  141.83   10.56   2
  -2   2   7  149.70    9.91   2
   1   2  -7   62.17    5.65   4
  -1  -2   7   61.36    7.25   2
  -1   2   7   50.31    6.52   2
   1  -2  -7   63.47    4.64   1
  -1  -2   7   68.14    5.92   1
   1   2  -7   64.16    5.69   3
   1  -2  -7   63.24    6.35   3
   0  -2   7    3.24    4.92   1
   0   2  -7    5.48    3.55   4
   0  -2  -7   -0.40    3.65   1
   0  -2   7    1.83    5.30   2
   0   2  -7   -3.51    4.78   3
   0  -2  -7    1.50    4.34   3
  -1   2  -7   22.63    3.27   4
  -1  -2  -7   21.07    4.71   1
  -1  -2  -7   23.10    4.09   3
  -1   2  -7   21.07    5.36   3
   1  -2   7   26.61    5.43   1
   2   2   7  138.47    8.80   4
  -2  -2  -7  136.42    8.31   1
  -2  -2  -7  130.96    8.11   3
   2  -2   7  141.12    8.89   1
  -2   2  -7  141.78    9.54   3
  -3   2  -7  181.97   11.26   3
   3   2   7  173.48   10.26   1
   3   2   7  175.73   10.74   4
   3  -2   7  180.36   10.50   1
  -3  -2  -7  181.67   10.01   3
   4  -2   7  383.31   18.92   1
   4   2   7  403.97   21.19   4
   4   2   7  388.18   18.81   1
  -4   2  -7  360.55   20.79   3
  -4  -2  -7  410.09   19.67   3
  -5  -2  -7  965.51   42.93   3
   5   2   7  942.45   45.95   4
   5  -2   7  819.60   39.38   1
  -5   2  -7  866.70   43.94   3
  -5  -2  -7  858.27   46.42   2
   5   2   7  863.71   39.47   1
   6   2   7   -3.44    6.78   1
   6   2   7   19.29    6.62   4
  -6  -2  -7   -2.58    4.41   3
   6  -2   7   12.53    7.52   1
  -6  -2  -7   -5.56    6.59   2
  -7  -2  -7  267.80   17.82   2
  -7   2  -7  264.41   16.85   3
   7   2   7  291.09   17.14   4
   7  -2   7  260.81   16.00   1
   7   2   7  276.60   15.87   1
   8  -2   7   25.43    9.56   1
  -8   2  -7    8.83    8.51   3
  -8  -2  -7   15.98    8.69   2
  -8   2  -7   33.61    7.75   2
   8   2   7   16.13    8.38   1
   8   2   7   10.67    8.15   4
  -9   2  -7   36.40    8.91   2
   9   2   7   56.29    9.66   4
  -9   2  -7   46.37   10.12   3
   9  -2   7   46.62   10.42   1
  -9  -2  -7   49.11    9.97   2
   9   2   7   55.89    9.56   1
 -10   2  -7   15.05    8.49   2
 -10   2  -7   27.75   10.32   3
  10  -2   7   12.60    9.93   1
  10   2   7   25.28   10.45   4
 -10  -2  -7   14.72    9.13   2
  10   2   7   23.70    8.98   1
 -11   2  -7   63.31   10.81   2
 -11  -2  -7   59.29   11.02   2
  11  -2   7   56.49   11.29   1
  11   2   7   55.59   10.44   1
  12   2   7   -8.03   10.05   1
 -12  -2  -7    7.12   10.30   2
 -12   2  -7   15.75   10.19   2
  13  -2   7  114.86   15.00   1
 -13  -2  -7  117.69   14.73   2
  13   2   7  127.15   13.61   1
 -13   2  -7  119.94   14.44   2
 -13   3   7   44.34   11.63   2
 -13  -3   7   74.22   12.05   2
 -12   3   7    4.18   11.78   3
 -12   3   7   42.32   10.79   2
 -12  -3   7   26.20   10.23   2
 -11   3   7   65.71   10.59   2
 -11   3   7   32.80   11.69   3
 -11  -3   7   28.72    9.79   2
  10   3  -7   20.18   10.77   4
 -10   3   7   -2.12    9.26   3
 -10   3   7   -3.69    9.43   2
 -10  -3   7    7.33    9.56   2
  -9  -3   7   97.25   13.22   2
   9   3  -7  105.34   12.88   4
  -9  -3   7  101.68    9.44   1
  -9   3   7  101.42   12.57   2
  -9   3   7  104.62   12.28   3
  -8   3   7   24.46   10.16   2
  -8  -3   7    9.98   10.73   2
  -8   3   7   31.03   10.25   3
   8   3  -7   18.16    9.36   4
  -8  -3   7   31.95    6.66   1
  -7   3   7  132.58   13.24   2
  -7   3   7  154.46   12.55   3
  -7  -3   7  134.37   13.88   2
  -7  -3   7  145.50    9.59   1
   7   3  -7  147.61    9.76   3
   7   3  -7  140.38   12.85   4
  -6  -3   7   16.46    9.55   2
   6   3  -7   -4.26    7.54   4
  -6   3   7    5.15    8.29   2
   6  -3  -7   -2.69    5.23   1
   6   3  -7   -0.51    5.09   3
  -6   3   7    9.25    8.01   3
  -6  -3   7    4.99    5.62   1
  -5   3   7  180.38   12.80   3
   5  -3  -7  188.51    9.63   1
  -5   3   7  198.43   13.68   2
  -5  -3   7  183.44   10.32   1
   5   3  -7  187.48   13.18   4
  -5  -3   7  152.65   13.96   2
   5   3  -7  194.24   10.60   3
  -4   3   7   33.06    7.60   2
  -4   3   7   32.74    7.10   3
   4   3  -7   21.80    6.81   4
   4   3  -7   42.97    4.87   3
  -4  -3   7   41.54    8.88   2
   4  -3  -7   35.80    4.94   1
  -4  -3   7   35.65    5.67   1
  -3  -3   7   35.58    8.28   2
  -3   3   7   41.10    6.11   2
   3  -3  -7   37.72    6.65   3
   3  -3  -7   42.46    4.97   1
  -3  -3   7   28.37    5.52   1
   3   3  -7   19.29    5.78   4
   3   3  -7   26.56    4.80   3
   2  -3  -7   24.51    6.16   3
  -2  -3   7   42.43    7.15   2
   2   3  -7   30.19    4.95   3
  -2   3   7   29.54    5.58   2
   2   3  -7   36.22    5.59   4
   2  -3  -7   41.98    4.75   1
  -2  -3   7   34.07    5.55   1
   1  -3  -7  177.70   10.81   3
  -1   3   7  173.50   10.88   2
   1  -3  -7  166.71    9.28   1
  -1  -3   7  175.52   10.01   1
   1   3  -7  175.96   10.83   4
  -1  -3   7  182.27   11.39   2
   1   3  -7  169.47   10.57   3
   0  -3  -7  103.55    7.63   3
   0  -3  -7  109.48    6.86   1
   0  -3   7  104.13    7.76   1
   0  -3   7   95.56    7.84   2
   0   3  -7   89.57    6.94   4
   0   3  -7   85.43    7.77   3
  -1  -3  -7  140.92    8.79   1
  -1  -3  -7  148.93    9.39   3
   1  -3   7  150.02    9.55   1
  -1   3  -7  152.70   10.18   3
  -1   3  -7  163.03    9.22   4
   1  -3   7  154.44    9.81   2
  -2   3  -7   19.33    6.11   3
  -2  -3  -7   28.49    4.88   3
  -2  -3  -7   34.81    5.49   1
   2  -3   7   25.52    6.37   1
   2   3   7   31.32    5.26   4
  -3   3  -7  391.83   21.15   3
  -3  -3  -7  389.26   18.90   1
   3   3   7  384.58   21.37   4
   3  -3   7  378.87   19.08   1
  -3  -3  -7  413.47   19.76   3
  -4   3  -7  322.80   18.17   3
   4  -3   7  324.55   16.83   1
  -4  -3  -7  335.16   16.38   3
   4   3   7  326.73   18.32   4
  -4  -3  -7  295.86   16.43   1
  -5  -3  -7    9.69    3.47   3
   5   3   7   -8.31    6.77   1
  -5  -3  -7   -5.45    6.39   1
   5  -3   7    2.35    7.24   1
   5   3   7   -4.58    5.46   4
  -5   3  -7   -0.29    7.13   3
  -6  -3  -7    0.47    6.74   2
   6   3   7   -2.58    7.32   1
  -6   3  -7    6.17    7.50   3
  -6  -3  -7    0.91    3.64   3
   6   3   7    6.90    6.00   4
   6  -3   7   12.81    8.04   1
  -7   3  -7   39.27    8.74   3
   7  -3   7   37.50    8.98   1
  -7  -3  -7   17.88    8.24   2
   7   3   7   47.89    8.04   4
   7   3   7   17.51    8.48   1
   8   3   7    7.54    8.33   1
  -8  -3  -7   11.70    8.51   2
   8   3   7    3.77    8.96   4
   8  -3   7    7.15    9.59   1
  -8   3  -7    2.01    9.01   3
  -9  -3  -7  198.88   16.05   2
   9  -3   7  210.49   14.95   1
  -9   3  -7  181.83   15.50   3
   9   3   7  200.54   14.37   1
   9   3   7  237.77   16.08   4
  10   3   7   49.57    9.68   1
  10  -3   7   39.89   10.73   1
 -10   3  -7   25.74   10.47   3
 -10  -3  -7   25.48    9.37   2
  10   3   7   50.50    9.50   4
  11   3   7  108.57   12.76   1
 -11  -3  -7  146.89   14.50   2
 -11   3  -7  163.18   14.89   3
  11   3   7  161.77   15.16   4
  11  -3   7  150.68   14.51   1
 -11   3  -7  161.13   14.02   2
  12  -3   7   10.38   12.33   1
 -12  -3  -7    7.52   10.25   2
  12   3   7   12.81   10.24   1
  13  -3   7   -2.94   13.59   1
  13   3   7   -6.41   11.36   1
 -13  -3  -7    0.91   10.70   2
 -13  -4   7   55.41   11.90   2
 -12  -4   7    7.00    9.75   2
 -12   4   7    9.22   11.59   3
 -11  -4   7   24.97   10.12   2
  11   4  -7   25.12   10.90   4
 -11   4   7   53.83   10.93   2
 -11   4   7   37.37   12.39   3
 -10   4   7   28.78    9.83   2
 -10  -4   7   17.35    9.36   2
 -10   4   7    3.51   10.23   3
  10   4  -7   26.64   10.77   4
  -9   4   7   59.34   10.59   3
  -9   4   7   44.07   10.58   2
  -9  -4   7   28.14   10.44   2
   9   4  -7   28.83   10.40   4
  -9  -4   7   36.76    7.63   1
  -8   4   7   45.03   10.35   2
   8   4  -7   16.19   10.01   4
  -8  -4   7   29.97   11.66   2
  -8   4   7   31.89   10.00   3
  -8  -4   7   38.07    7.58   1
  -7  -4   7   -1.46   10.13   2
   7   4  -7   -6.39    8.67   4
  -7   4   7   13.42    9.68   2
  -7  -4   7    3.44    7.15   1
  -6   4   7  216.66   14.94   2
   6  -4  -7  209.80   11.32   1
   6   4  -7  203.25   11.32   3
   6   4  -7  203.17   15.04   4
  -6  -4   7  181.90   11.72   1
  -6  -4   7  181.87   15.50   2
  -6   4   7  198.80   14.73   3
  -5   4   7   40.78    8.52   3
   5  -4  -7   45.58    6.37   1
   5   4  -7   38.28    8.13   4
   5   4  -7   37.77    4.90   3
  -5  -4   7   32.28    6.79   1
  -5   4   7   47.15    8.67   2
  -5  -4   7   34.63    9.55   2
   4   4  -7   87.56    6.43   3
  -4  -4   7   67.72    9.62   2
   4   4  -7   81.31    8.24   4
  -4   4   7   71.18    8.45   2
  -4  -4   7   73.68    7.24   1
  -4   4   7   70.02    9.12   3
   4  -4  -7   74.05    6.97   1
   3   4  -7  213.71   12.01   3
   3  -4  -7  209.14   11.30   1
  -3  -4   7  224.43   14.38   2
  -3   4   7  207.96   12.72   2
  -3   4   7  199.45   13.49   3
  -3  -4   7  201.22   11.60   1
   3   4  -7  201.24   13.31   4
  -2  -4   7  156.88    9.81   1
   2  -4  -7  153.21    9.08   1
  -2  -4   7  149.08   11.43   2
   2   4  -7  152.33    9.74   3
  -2   4   7  144.94   10.79   3
   2   4  -7  155.39   10.76   4
  -2   4   7  142.55    9.80   2
  -1  -4   7  193.10   12.23   2
   1   4  -7  174.60   11.09   3
   1  -4  -7  165.70   11.16   3
  -1   4   7  164.42   11.04   2
  -1   4   7  153.07   11.26   3
  -1  -4   7  179.74   10.79   1
   1  -4  -7  189.28   10.12   1
   1   4  -7  184.09   11.43   4
   0  -4  -7  231.09   12.37   1
   0   4  -7  230.85   13.83   3
   0   4  -7  233.50   13.66   4
   0  -4  -7  222.58   13.40   3
   0  -4   7  234.19   13.88   2
   0  -4   7  247.01   13.03   1
  -1  -4  -7  294.80   14.53   1
  -1   4  -7  262.74   16.15   3
  -1   4  -7  306.66   16.14   4
   1  -4   7  293.95   16.04   2
  -1  -4  -7  271.89   15.34   3
   1  -4   7  276.26   14.92   1
   2  -4   7  153.75   10.53   1
  -2  -4  -7  134.02    9.09   3
  -2  -4  -7  149.20    9.80   1
   2  -4   7  157.94    9.91   2
   2   4   7  164.90   10.76   4
  -2   4  -7  126.39   10.66   3
   3   4   7  193.51   12.57   4
  -3  -4  -7  200.94   11.63   1
  -3   4  -7  187.83   13.00   3
  -3  -4  -7  208.47   11.20   3
   3  -4   7  192.04   12.27   1
  -4  -4  -7  156.69   10.62   1
   4   4   7  159.98   11.46   4
  -4  -4  -7  175.66    9.54   3
   4  -4   7  175.09   11.71   1
  -4   4  -7  159.60   12.03   3
   5   4   7  397.97   22.85   4
  -5  -4  -7  384.67   22.91   2
  -5   4  -7  397.86   22.36   3
   5  -4   7  394.32   20.31   1
  -5  -4  -7  413.09   19.85   3
   6   4   7   93.88    9.59   4
  -6   4  -7   89.83   11.01   3
  -6  -4  -7   88.87   10.25   2
  -6  -4  -7  100.99    9.80   1
   6  -4   7  112.42   10.97   1
  -7  -4  -7  189.14   14.67   2
   7   4   7  198.83   14.11   4
  -7   4  -7  183.08   14.62   3
   7  -4   7  199.59   14.44   1
   7   4   7  202.64   13.75   1
   8   4   7   82.70   10.49   1
   8   4   7   94.23   10.66   4
  -8   4  -7   72.91   11.71   3
   8  -4   7   97.81   12.55   1
  -8  -4  -7   69.14   10.79   2
   9   4   7   33.37    9.32   1
   9   4   7   26.60    9.24   4
  -9   4  -7   16.35    9.98   3
  -9  -4  -7    7.86    8.69   2
   9  -4   7    3.82   10.49   1
 -10  -4  -7    3.60    9.16   2
  10  -4   7    1.24   11.34   1
  10   4   7   25.15    9.18   1
  10   4   7    8.45    9.60   4
 -10   4  -7    1.69   10.03   3
  11   4   7    0.62    9.05   1
 -11   4  -7   -1.40   11.51   3
  11  -4   7   -4.35   12.35   1
 -11  -4  -7    8.21    9.97   2
 -12  -4  -7   27.59   11.28   2
 -12   4  -7   26.90   12.89   3
  12   4   7   29.76   10.88   1
  12  -4   7   39.17   14.22   1
 -12   5   7    6.92   12.42   3
 -12  -5   7   42.80   10.82   2
  12   5  -7   11.96   12.08   4
 -11  -5   7   25.11   10.30   2
 -11   5   7   -8.57   11.31   3
  11   5  -7    4.33   10.72   4
 -10  -5   7    5.71    9.31   2
  10   5  -7    3.53   10.40   4
 -10   5   7   11.68   10.94   3
  -9  -5   7  103.51   12.43   2
   9   5  -7  104.44   12.78   4
  -9   5   7  102.19   12.60   3
  -9  -5   7  125.31   10.76   1
   8   5  -7   18.08    9.99   4
  -8  -5   7   22.48   10.43   2
  -8   5   7   32.45    9.60   2
  -8   5   7   21.35    9.96   3
  -8  -5   7   16.45    8.34   1
   7   5  -7  226.74   17.22   4
  -7   5   7  270.98   16.66   2
  -7  -5   7  215.06   17.74   2
  -7  -5   7  232.69   13.94   1
  -7   5   7  225.70   17.02   3
   6   5  -7  254.67   18.54   4
   6  -5  -7  291.25   15.13   1
  -6  -5   7  263.79   19.30   2
  -6  -5   7  262.41   15.11   1
  -6   5   7  296.82   18.84   3
  -6   5   7  298.38   18.38   2
  -5  -5   7  203.99   12.73   1
  -5  -5   7  201.56   15.80   2
   5  -5  -7  220.98   12.73   1
   5   5  -7  223.43   12.43   3
  -5   5   7  226.07   15.81   3
  -5   5   7  222.74   14.90   2
   5   5  -7  234.29   15.67   4
  -4  -5   7  174.01   11.30   1
   4   5  -7  195.18   11.20   3
   4  -5  -7  192.26   11.33   1
   4   5  -7  168.02   12.97   4
  -4   5   7  182.99   13.67   3
  -4  -5   7  175.38   14.07   2
  -4   5   7  189.32   12.68   2
   3   5  -7   -4.46    6.39   4
  -3  -5   7   14.20    7.86   2
   3   5  -7    2.52    5.32   3
  -3   5   7    1.93    7.51   3
  -3  -5   7   10.37    6.87   1
  -3   5   7    5.06    5.47   2
   3  -5  -7   -0.62    6.23   1
   2   5  -7   44.39    7.60   4
  -2  -5   7   52.82    7.44   1
  -2   5   7   55.37    7.88   3
  -2   5   7   53.13    6.23   2
   2   5  -7   58.59    7.11   3
   2  -5  -7   44.99    6.82   1
  -2  -5   7   53.86    8.02   2
  -1  -5   7   67.42    7.98   2
  -1   5   7   67.81    8.18   3
  -1  -5   7   56.85    7.69   1
   1   5  -7   69.30    7.89   3
   1   5  -7   56.86    7.18   4
   1  -5  -7   80.63    7.62   1
   0  -5   7  386.52   20.44   2
   0  -5   7  372.28   18.68   1
   0   5  -7  359.57   20.59   4
   0  -5  -7  351.93   17.97   1
   0   5   7  363.51   19.88   3
   0   5  -7  363.42   20.02   3
   1  -5   7  190.59   12.27   1
  -1  -5  -7  190.03   11.70   1
   1  -5   7  203.40   12.07   2
  -1   5  -7  189.94   12.35   4
   1   5   7  195.61   11.90   3
  -1   5  -7  192.96   12.70   3
  -2   5  -7  230.95   14.37   3
  -2  -5  -7  214.68   12.87   1
   2  -5   7  237.12   13.19   2
   2  -5   7  208.90   13.34   1
   2   5   7  201.36   14.25   4
   2   5   7  229.60   12.74   3
   3  -5   7  100.95   10.18   1
  -3   5  -7  107.73   10.22   3
  -3  -5  -7  110.42    9.67   1
   3   5   7  116.27    7.66   3
   3   5   7   92.22    9.23   4
  -4   5  -7   39.43    8.92   3
  -4  -5  -7   58.81    8.20   1
   4   5   7   47.91    5.54   3
   4  -5   7   50.36    9.12   1
   4   5   7   52.95    7.67   4
   5   5   7   42.33    8.42   4
  -5  -5  -7   37.55    8.06   1
   5  -5   7   58.02    9.79   1
  -5  -5  -7   42.13    7.74   2
  -5   5  -7   29.93    9.58   3
  -6  -5  -7    0.19    8.01   1
  -6  -5  -7   -3.74    7.78   2
  -6   5  -7    8.57    9.46   3
   6   5   7    6.37    7.52   4
   6  -5   7   14.51    9.49   1
   7  -5   7  262.36   16.43   1
   7   5   7  264.87   17.41   4
  -7  -5  -7  256.98   17.86   2
  -7  -5  -7  260.33   16.28   1
  -7   5  -7  242.55   17.99   3
  -8  -5  -7   36.57    9.52   1
   8   5   7   25.47    8.33   4
  -8   5  -7   29.61   10.63   3
   8   5   7   21.17    9.25   1
  -8  -5  -7   26.39    9.11   2
   8  -5   7   17.51   10.26   1
  -9   5  -7  158.91   14.86   3
   9   5   7  137.88   13.15   4
   9   5   7  152.28   12.72   1
  -9  -5  -7  147.55   13.85   2
   9  -5   7  127.10   13.55   1
 -10  -5  -7   14.68    9.51   2
  10   5   7   11.75   10.12   4
  10  -5   7   -2.39   10.99   1
 -10   5  -7    5.95   11.33   3
  10   5   7   -4.01    9.71   1
 -11  -5  -7   23.58   10.76   2
  11   5   7   47.02   11.70   4
  11   5   7   36.35   10.14   1
  11  -5   7   29.08   12.29   1
 -11   5  -7   31.73   12.72   3
  12   5   7   -7.70   11.38   4
 -12  -5  -7    3.77   10.26   2
  12   5   7   -5.12    9.93   1
  12  -5   7    5.39   13.14   1
 -12   5  -7   18.35   13.34   3
  12   6  -7    1.18   11.56   4
 -12  -6   7   29.86   10.63   2
 -12   6   7   21.20   14.71   3
 -11   6   7   12.81   12.36   3
 -11  -6   7   60.09   10.85   2
  11   6  -7   17.15   11.58   4
 -10  -6   7   33.39    8.85   1
 -10   6   7   16.14   11.44   3
  10   6  -7   20.77   10.98   4
 -10  -6   7   26.87    9.79   2
  -9  -6   7   54.44   10.53   2
   9   6  -7   45.88   10.76   4
  -9   6   7   40.33   11.47   3
  -9  -6   7   43.40   10.17   1
  -8   6   7   17.92   10.13   3
  -8  -6   7   -2.23    9.08   2
  -8  -6   7    0.30    8.30   1
   8   6  -7   -8.17    9.07   4
  -7  -6   7   -5.59    9.96   2
   7   6  -7   21.38    9.62   4
  -7  -6   7   23.24    8.22   1
  -7   6   7    4.12    9.79   3
  -6  -6   7   59.00    8.79   1
  -6   6   7   52.79   10.58   3
   6   6  -7   59.73   10.33   4
  -6  -6   7   46.26   10.88   2
   6  -6  -7   72.85    9.48   1
   5   6  -7  112.93   11.21   4
   5  -6  -7  119.04   10.21   1
   5   6  -7  111.05    8.35   3
  -5  -6   7  120.98   12.36   2
  -5   6   7  106.51   12.58   3
  -5  -6   7   96.37   10.32   1
   4  -6  -7   72.42    8.95   1
   4   6  -7   55.50    6.86   3
  -4  -6   7   44.34    9.68   2
  -4   6   7   66.88   10.21   3
   4   6  -7   46.11    9.08   4
  -4  -6   7   53.71    8.79   1
  -4   6   7   62.66    8.36   2
   3  -6  -7  399.09   18.89   1
  -3   6   7  365.94   20.32   2
  -3   6   7  355.07   21.58   3
  -3  -6   7  357.29   19.05   1
   3   6  -7  371.85   20.03   3
  -3  -6   7  357.56   21.94   2
   3   6  -7  376.79   22.22   4
   2   6  -7  105.62    9.94   4
  -2  -6   7  115.27   10.34   2
  -2   6   7   99.69    8.11   2
  -2  -6   7  105.06    9.77   1
  -2   6   7  111.30   10.41   3
   2  -6  -7  111.81    9.31   1
   2   6  -7   94.40    9.01   3
   1   6  -7  245.41   15.14   3
   1  -6  -7  251.43   13.94   1
  -1   6   7  250.03   14.56   2
  -1   6   7  242.63   15.26   3
   1   6  -7  248.80   15.61   4
  -1  -6   7  249.52   15.38   2
  -1  -6   7  230.28   14.37   1
   0  -6   7  102.16   10.67   1
   0   6  -7  125.87   10.24   3
   0  -6   7  118.10    9.28   2
   0   6  -7  101.29    9.56   4
   0   6   7  116.14    9.66   3
   0  -6  -7  119.88    9.79   1
   1  -6   7   44.99    6.91   2
   1  -6   7   44.08    9.31   1
  -1  -6  -7   35.53    7.72   1
  -1   6  -7   49.32    7.12   4
   1   6   7   37.19    6.90   3
  -1   6  -7   35.16    7.85   3
  -2   6  -7   14.38    6.87   4
  -2   6  -7   20.04    7.91   3
   2  -6   7   10.31    5.73   2
  -2  -6  -7   28.98    7.79   1
   2   6   7   15.51    7.23   4
   2  -6   7   24.87    8.69   1
   2   6   7   12.18    6.25   3
  -3   6  -7  157.71   13.05   3
   3   6   7  152.50   12.58   4
  -3  -6  -7  174.32   12.45   1
   3  -6   7  180.46   12.59   1
   3   6   7  167.76   10.64   3
   4   6   7   -1.07    7.06   4
  -4   6  -7    5.17    9.21   3
  -4  -6  -7    8.81    8.39   1
   4  -6   7   14.84    9.35   1
   5  -6   7  457.08   23.44   1
  -5  -6  -7  427.36   22.88   1
  -5   6  -7  466.38   26.20   3
   5   6   7  451.96   26.28   4
  -6  -6  -7   -0.01    7.56   2
  -6   6  -7   11.01   10.45   3
   6   6   7    5.67    8.97   4
   6  -6   7   27.71    9.97   1
  -6  -6  -7    6.81    8.29   1
   7  -6   7   18.20   10.36   1
  -7   6  -7   -5.31   10.52   3
  -7  -6  -7   13.54    8.58   2
   7   6   7   13.71    8.36   4
  -7  -6  -7   30.07    9.19   1
  -8   6  -7   41.65   11.05   3
   8   6   7   45.41    9.00   4
  -8  -6  -7   31.60    8.98   2
   8  -6   7   44.95   10.80   1
  -8  -6  -7   29.66    9.51   1
  -9  -6  -7   31.76    9.02   2
   9  -6   7   27.94   11.04   1
   9   6   7    6.21    8.29   4
  -9  -6  -7   14.32    9.69   1
   9   6   7   -9.51    9.40   1
 -10   6  -7   34.83   12.93   3
 -10  -6  -7   58.22   10.80   2
  10   6   7   47.74   10.65   1
  10  -6   7   45.33   12.09   1
  10   6   7   38.53   10.78   4
  11   6   7   23.89   11.51   4
 -11  -6  -7   28.05   10.49   2
 -11   6  -7   -4.83   12.65   3
  11   6   7  -12.50   10.51   1
  11  -6   7    6.25   12.74   1
 -11   7   7   -2.38   13.92   3
 -11  -7   7   25.44   10.43   2
 -10  -7   7   41.30   11.02   1
  10   7  -7   55.16   12.16   4
 -10   7   7   42.21   12.43   3
 -10  -7   7   58.16   11.05   2
  -9  -7   7   97.31   12.44   2
  -9   7   7  113.77   14.16   3
   9   7  -7  120.82   14.17   4
  -9  -7   7   98.18   12.11   1
  -8   7   7   31.98   11.54   3
  -8  -7   7   43.16    9.88   2
   8   7  -7   32.64   10.24   4
  -8  -7   7   19.28    9.08   1
  -7  -7   7   56.90    9.16   1
  -7   7   7   82.20   12.06   3
   7   7  -7   63.92   10.11   4
  -7  -7   7   69.39   10.63   2
   6   7  -7  253.83   17.94   4
  -6  -7   7  233.01   15.27   1
  -6  -7   7  215.29   17.28   2
   6  -7  -7  245.29   15.33   1
  -6   7   7  244.70   17.58   3
  -5  -7   7   43.41    9.46   1
  -5   7   7   50.25   10.70   3
  -5  -7   7   46.77   10.02   2
   5  -7  -7   37.69    9.49   1
   5   7  -7   47.46    9.83   4
  -4  -7   7  142.05   12.91   2
   4  -7  -7  139.17   11.89   1
  -4  -7   7  156.91   12.32   1
  -4   7   7  139.58   13.28   3
   4   7  -7  153.80   10.75   3
   4   7  -7  163.77   13.48   4
   3  -7  -7   12.27    8.55   1
  -3  -7   7   11.37    8.61   2
  -3   7   7    0.32    8.78   3
  -3  -7   7   11.19    9.18   1
   3   7  -7   -3.79    8.61   4
   3   7  -7   17.22    7.49   3
  -2   7   7  111.42   11.13   3
  -2  -7   7   85.11   10.38   1
   2   7  -7   89.17    9.61   3
   2  -7  -7   81.35    9.74   1
   2   7  -7   51.29    9.58   4
  -2  -7   7   71.10    9.52   2
  -1   7   7   -0.24    8.47   3
  -1  -7   7   11.55    8.94   1
   1   7  -7   16.31    7.40   4
   1   7  -7   18.98    8.31   3
  -1   7   7   25.80    6.74   2
  -1  -7   7   12.16    7.78   2
   1  -7  -7   17.94    8.68   1
   0   7  -7  113.12   10.68   3
   0  -7  -7  110.54   10.56   1
   0   7  -7  117.61   10.45   4
   0  -7   7  116.44   11.24   1
   0   7   7  117.64   10.68   3
  -1   7  -7  226.40   15.36   3
  -1  -7  -7  221.08   14.18   1
   1   7   7  228.52   14.71   3
  -1   7  -7  227.53   15.22   4
   1  -7   7  239.63   15.20   1
  -2   7  -7  484.53   27.62   4
  -2  -7  -7  478.00   24.55   1
   2   7   7  467.91   25.63   3
   2   7   7  525.58   28.52   4
  -2   7  -7  495.08   27.10   3
   2  -7   7  492.49   25.18   1
  -3  -7  -7   71.13    9.81   1
   3   7   7   78.49    7.86   3
  -3   7  -7   44.09   10.16   3
   3   7   7   69.32    9.70   4
   3  -7   7   74.33   10.53   1
   4  -7   7   71.52   11.88   1
   4   7   7   75.76   10.12   4
  -4  -7  -7   59.87   10.13   1
  -4   7  -7   80.49   11.54   3
   5  -7   7   57.54   11.14   1
   5   7   7   56.85    9.69   4
  -5  -7  -7   46.97   10.20   1
  -5   7  -7   63.57   11.56   3
   6  -7   7   26.91   10.03   1
  -6   7  -7   -2.96   10.38   3
   6   7   7   15.81    9.64   4
  -6  -7  -7    5.61    8.98   1
  -6  -7  -7   18.21    8.57   2
   7  -7   7   14.47   10.31   1
  -7   7  -7   14.60   10.90   3
  -7  -7  -7    6.98    8.52   1
  -7  -7  -7   19.13    8.30   2
   7   7   7   26.99    8.99   4
   8  -7   7   31.58   11.59   1
  -8  -7  -7   50.51   10.05   1
  -8   7  -7   32.14   11.38   3
  -8  -7  -7   34.76    9.55   2
   8   7   7   24.93    9.27   4
  -9  -7  -7  143.23   13.48   1
   9   7   7  147.11   13.73   4
  -9   7  -7  161.75   16.08   3
   9  -7   7  167.61   14.76   1
  -9  -7  -7  141.74   14.59   2
 -10   7  -7   16.94   13.02   3
 -10  -7  -7    7.29   10.22   2
  10   7   7   13.99   10.47   1
  10   7   7   24.13    9.70   4
  10  -7   7  -10.88   11.82   1
 -11  -7  -7   42.89   11.83   2
 -11   7  -7   22.19   13.99   3
  11   7   7   23.51   12.16   4
  11   7   7   16.48   11.29   1
  11  -7   7    1.19   13.14   1
 -10  -8   7   32.34   10.43   2
 -10   8   7   14.59   13.79   3
  10   8  -7   19.43   11.91   4
 -10  -8   7    2.14   11.40   1
   9   8  -7   29.82   11.28   4
  -9  -8   7   33.87   11.06   1
  -9   8   7   46.76   12.95   3
  -9  -8   7   61.62   10.85   2
  -8  -8   7   23.88    9.82   2
  -8  -8   7    5.77    9.83   1
  -8   8   7    2.13   11.22   3
  -7  -8   7    0.10    9.27   1
  -7  -8   7   16.12    8.91   2
   7   8  -7    3.66    9.12   4
  -7   8   7   -7.14   11.06   3
   6   8  -7   -7.54    8.81   4
  -6   8   7    8.52   11.19   3
  -6  -8   7    4.76    8.39   2
  -6  -8   7    4.71    9.38   1
  -5   8   7    7.60   10.30   3
   5   8  -7   19.62    9.56   4
   5  -8  -7   18.36   10.08   1
  -5  -8   7   18.26   10.03   1
  -5  -8   7   15.37    9.02   2
  -4  -8   7    5.91    8.62   2
   4  -8  -7    1.10    9.64   1
  -4  -8   7    0.22    9.08   1
   4   8  -7    3.16    9.78   4
  -4   8   7  -11.77    9.94   3
   3   8  -7  226.59   17.04   4
  -3  -8   7  224.45   15.48   1
   3   8  -7  209.85   14.52   3
   3  -8  -7  209.71   14.76   1
  -3   8   7  205.50   15.73   3
  -2  -8   7  127.40   12.50   1
   2   8  -7  126.74   12.02   4
  -2   8   7  119.55   11.81   3
   2   8  -7  111.09   11.86   3
   2  -8  -7  128.47   11.91   1
   1   8  -7   10.36    8.10   4
   1   8  -7   24.30    8.62   3
  -1   8   7   29.99    8.79   3
   1  -8  -7    8.45    9.41   1
  -1  -8   7   22.73   10.24   1
   0   8   7   16.33    8.14   3
   0   8  -7   27.39    8.31   4
   0   8  -7   30.89    9.08   3
   0  -8  -7   24.15    9.35   1
   0  -8   7   41.28   10.05   1
   1   8   7   -0.42    9.14   4
   1   8   7   -6.19    7.64   3
  -1  -8  -7   15.99    9.15   1
   1  -8   7   11.41    9.97   1
  -1   8  -7    5.46    9.11   3
  -1   8  -7   -7.64    7.77   4
   2  -8   7   85.71   12.24   1
  -2  -8  -7   75.11   11.20   1
  -2   8  -7   83.67   11.03   3
  -2   8  -7   84.50    9.98   4
   2   8   7   96.65    9.57   3
   2   8   7  111.87   11.57   4
  -3   8  -7    7.81   10.08   3
   3   8   7    5.46    8.51   4
  -3  -8  -7   -4.15    9.29   1
   3  -8   7   -7.28   10.63   1
   4   8   7   53.01    9.70   4
  -4  -8  -7   64.48   10.48   1
  -4   8  -7   56.99   11.43   3
   4  -8   7   67.76   11.73   1
   5  -8   7   75.62   12.00   1
   5   8   7   88.49   10.63   4
  -5   8  -7   72.63   12.18   3
  -5  -8  -7   78.13   11.10   1
   6   8   7   40.57   10.45   4
   6  -8   7   39.49   11.48   1
  -6   8  -7   23.94   11.13   3
  -6  -8  -7   46.15   10.17   1
  -7  -8  -7   12.67    9.32   1
  -7   8  -7   44.14   11.64   3
   7   8   7   24.44    9.44   4
   7  -8   7    8.19   10.34   1
   8  -8   7   12.74   10.68   1
  -8  -8  -7   13.10    8.85   2
   8   8   7    8.76    8.95   4
  -8  -8  -7    8.00    9.15   1
  -8   8  -7   17.14   11.90   3
  -9  -8  -7   14.35    9.92   2
  -9  -8  -7    5.58   10.15   1
   9   8   7   -5.62    9.22   4
   9  -8   7    9.96   11.60   1
  -9   8  -7    2.18   12.21   3
 -10  -8  -7    2.66   10.73   2
 -10  -8  -7   -4.11   10.65   1
 -10   8  -7    8.23   13.59   3
  10  -8   7   13.11   12.61   1
  -9   9   7   12.29   13.47   3
  -9  -9   7   12.39   11.37   1
  -9  -9   7   35.08   10.75   2
   9   9  -7   43.62   11.19   4
   8   9  -7   55.85   10.71   4
  -8   9   7   22.15   12.75   3
  -8  -9   7   38.20   11.53   1
  -8  -9   7   56.30   10.60   2
  -7   9   7  154.07   15.41   3
  -7  -9   7  156.70   13.75   2
  -7  -9   7  151.60   13.79   1
   7   9  -7  142.27   14.36   4
  -6  -9   7  163.96   14.17   1
   6   9  -7  188.78   15.58   4
  -6   9   7  177.18   16.34   3
  -5   9   7   84.80   12.63   3
   5  -9  -7   74.38   12.13   1
  -5  -9   7   64.27   11.48   1
   5   9  -7   81.50   11.94   4
   4   9  -7   79.70   11.73   4
  -4  -9   7   94.11   11.72   1
  -4   9   7   71.15   12.43   3
   4  -9  -7  104.51   12.01   1
  -3   9   7   55.13   11.33   3
   3  -9  -7   41.59   10.93   1
  -3  -9   7   56.29   10.53   1
   3   9  -7   42.66   10.16   4
  -2   9   7    0.78    9.86   3
   2   9  -7   23.77    9.57   3
  -2  -9   7   12.72   10.59   1
   2   9  -7   -0.92    8.43   4
   2  -9  -7    0.77   10.65   1
   1   9  -7   33.91    9.14   4
  -1  -9   7   35.01   10.72   1
   1   9  -7   56.71   10.00   3
  -1   9   7   36.57   10.23   3
   1  -9  -7   56.01   11.23   1
   0  -9   7  139.38   13.00   1
   0   9  -7  111.41   12.11   4
   0   9   7  133.00   12.45   3
   0  -9  -7  130.22   12.68   1
   0   9  -7  144.56   12.96   3
   1  -9   7  114.08   12.42   1
  -1   9  -7  119.76   11.62   4
  -1   9  -7  102.79   11.95   3
   1   9   7  106.37   11.41   3
  -1  -9  -7  106.58   12.08   1
   1   9   7   92.10   12.06   4
  -2  -9  -7  142.09   12.99   1
  -2   9  -7  133.95   13.31   3
   2  -9   7  158.63   13.38   1
   2   9   7  135.33   13.59   4
  -2   9  -7  143.35   12.70   4
   3   9   7    5.78    8.27   4
   3  -9   7   -2.86   10.09   1
  -3  -9  -7   -1.49    9.53   1
  -3   9  -7    1.93    9.57   3
  -3   9  -7   10.07    8.44   4
  -4  -9  -7    2.67    9.63   1
   4  -9   7    5.53   11.06   1
   4   9   7    1.17    8.42   4
  -4   9  -7    0.97   10.11   3
   5  -9   7   20.90   11.16   1
  -5  -9  -7    5.60   10.09   1
   5   9   7   28.53    8.76   4
  -5   9  -7   17.48   11.22   3
  -6   9  -7   15.79   11.46   3
   6  -9   7    2.38   10.85   1
  -6  -9  -7  -13.54   10.01   1
   6   9   7   -9.24    9.25   4
  -7   9  -7   39.30   12.31   3
   7   9   7   17.59   10.21   4
   7  -9   7   23.86   11.45   1
  -7  -9  -7   23.48   10.07   1
   8  -9   7   44.41   12.88   1
  -8   9  -7   55.75   13.85   3
   8   9   7   40.96   10.51   4
  -8  -9  -7   66.27   11.44   1
   9  -9   7   33.72   13.80   1
  -9  -9  -7   62.26   11.99   1
  -9   9  -7   58.57   14.49   3
   9   9   7   53.79   11.14   4
  -8 -10   7   26.99   12.49   1
  -8  10   7   27.65   13.61   3
   8  10  -7   15.39    9.96   4
   7  10  -7   23.77   10.19   4
  -7 -10   7   24.49   11.21   1
  -7  10   7   25.26   12.79   3
  -6 -10   7   13.66   11.13   1
   6  10  -7   26.60   10.44   4
  -6  10   7   29.32   12.43   3
   5  10  -7   58.79   11.63   4
  -5 -10   7   34.69   11.86   1
  -5  10   7   36.55   11.99   3
   5 -10  -7   17.51   12.14   1
   4  10  -7   56.03   11.82   4
  -4  10   7   31.61   11.44   3
  -4 -10   7   58.05   11.60   1
   4 -10  -7   73.68   12.61   1
   3  10  -7   18.49   10.22   4
  -3  10   7   11.40   10.38   3
  -3 -10   7   28.02   11.31   1
   3 -10  -7   45.87   11.46   1
   2  10  -7  106.69   12.13   4
   2 -10  -7  111.06   13.53   1
  -2 -10   7  123.65   13.47   1
  -2  10   7   93.14   12.45   3
   1  10  -7   14.29    8.19   4
  -1 -10   7    8.08   11.23   1
   1  10  -7   20.80    9.77   3
  -1  10   7    2.43    9.72   3
   1 -10  -7    8.73   11.17   1
   0 -10  -7   23.50   11.17   1
   0  10  -7   38.17    9.49   4
   0  10  -7   52.22   10.66   3
   0  10   7   45.38   10.35   3
   0  10   7   64.77   11.01   4
   1 -10   7    1.17   10.38   1
  -1  10  -7   30.24   10.10   3
  -1  10  -7   13.22    8.64   4
  -1 -10  -7   11.47   10.47   1
   1  10   7   12.19    9.36   4
  -2 -10  -7    6.35   10.24   1
  -2  10  -7   15.76    9.91   3
   2  10   7    6.93    9.31   4
  -2  10  -7   15.64    9.02   4
   2 -10   7   17.72   10.28   1
  -3  10  -7   26.12    8.95   4
   3 -10   7   26.78   10.62   1
   3  10   7   13.95    8.87   4
  -3  10  -7   21.76   10.61   3
  -3 -10  -7    3.65   10.55   1
  -4 -10  -7   31.49   11.13   1
   4 -10   7   43.25   11.71   1
  -4  10  -7   38.06   11.18   3
   4  10   7   40.44    9.52   4
  -4  10  -7   51.83   10.24   4
   5  10   7    3.31    9.12   4
  -5 -10  -7   -1.98   10.52   1
   5 -10   7   11.72   11.95   1
  -5  10  -7    9.19   10.87   3
   6 -10   7   24.70   12.26   1
  -6 -10  -7    6.38   10.75   1
  -6  10  -7   11.15   12.08   3
   6  10   7   -5.90    9.89   4
  -7  10  -7   21.59   12.67   3
   7 -10   7   15.49   12.61   1
   7  10   7   19.29   10.76   4
  -7 -10  -7   45.92   11.38   1
  -8 -10  -7   12.40   11.14   1
   8  10   7   15.64   10.73   4
   8 -10   7   21.90   13.72   1
  -8  10  -7   31.29   13.45   3
   6  11  -7   20.10   10.61   4
  -6 -11   7   20.82   12.82   1
  -6  11   7    8.68   12.28   3
  -5  11   7   -0.91   11.94   3
   5  11  -7    8.39   11.57   4
  -5 -11   7   12.56   12.72   1
   4 -11  -7   -3.94   12.55   1
  -4 -11   7    7.00   12.32   1
   3 -11  -7   13.32   12.77   1
  -3 -11   7    6.45   12.01   1
  -3  11   7   11.20   11.38   3
   3  11  -7    1.33   10.19   4
   2 -11  -7   27.29   13.53   1
  -2 -11   7   35.65   12.01   1
   2  11  -7   20.79    9.67   4
  -2  11   7   15.15   11.12   3
  -1 -11   7    7.72   11.81   1
   1  11  -7   19.72   10.89   3
  -1  11   7   22.66   11.04   3
   1 -11  -7   -3.22   11.34   1
   1  11  -7   15.46    9.19   4
   0  11   7   64.25   11.36   4
   0 -11  -7   50.76   12.22   1
   0  11  -7   69.54   11.88   3
   0  11  -7   47.74   10.13   4
   0 -11   7   57.93   12.31   1
   1  11   7   79.83   12.22   4
   1 -11   7   97.00   13.14   1
  -1  11  -7   79.48   11.48   4
  -1  11  -7  108.25   12.70   3
  -1 -11  -7   80.22   13.10   1
  -2  11  -7  114.35   13.07   4
   2 -11   7  134.32   14.46   1
   2  11   7  128.79   13.63   4
  -2  11  -7  105.72   13.70   3
  -2 -11  -7  139.51   14.37   1
   3 -11   7   58.29   12.23   1
  -3  11  -7   56.64   11.64   3
  -3 -11  -7   51.58   12.44   1
   3  11   7   50.35   10.68   4
  -3  11  -7   39.09   10.22   4
   4  11   7   50.61   10.28   4
   4 -11   7   53.57   12.49   1
  -4  11  -7   48.84   12.21   3
  -4  11  -7   56.44   11.12   4
  -4 -11  -7   43.76   12.00   1
   5  11   7    9.22    9.56   4
  -5  11  -7   -1.93   11.24   3
   5 -11   7   -6.07   11.63   1
  -5 -11  -7    8.67   11.35   1
   6 -11   7   38.32   13.87   1
  -6  11  -7   27.71   13.18   3
   6  11   7   16.94   11.84   4
  -6 -11  -7   28.00   12.35   1
   4  12  -7   88.78   14.43   4
  -4 -12   7   97.88   15.51   1
  -4  12   7   68.05   14.13   3
   4 -12  -7  102.78   16.50   1
  -3 -12   7   -3.00   13.07   1
  -3  12   7   -3.57   12.02   3
   3 -12  -7    8.83   14.46   1
  -2 -12   7   69.76   13.86   1
  -2  12   7   63.13   13.02   3
   2  12  -7   34.24   10.79   4
   2 -12  -7   60.40   14.45   1
  -1  12   7   14.03   10.68   4
  -1  12   7    7.61   11.98   3
   1 -12  -7   20.41   13.56   1
   1  12  -7   13.17    9.69   4
  -1 -12   7   -0.69   12.57   1
   0  12  -7   21.05   11.65   3
   0  12  -7   -0.64    8.63   4
   0 -12  -7   17.18   13.09   1
   0 -12   7    7.98   12.80   1
   0  12   7   13.52   10.42   4
  -1 -12  -7   10.40   11.97   1
  -1  12  -7   10.50    9.62   4
   1  12   7   -5.67   10.16   4
   1 -12   7   10.50   13.06   1
  -1  12  -7    7.92   11.29   3
  -2  12  -7   15.38    9.56   4
   2  12   7    0.15    9.54   4
  -2  12  -7   20.57   11.83   3
   2 -12   7   16.18   13.00   1
  -2 -12  -7   -0.54   12.41   1
  -3  12  -7   32.12   12.43   3
  -3 -12  -7   13.17   12.86   1
   3  12   7   17.00   10.38   4
  -3  12  -7   34.05   10.51   4
   3 -12   7   30.44   12.87   1
  -4 -12  -7   54.36   14.17   1
  -4  12  -7   65.03   13.80   3
  -4  12  -7   66.45   12.19   4
   4 -12   7   72.52   14.52   1
   4  12   7   70.40   11.75   4
 -13   0   8   -1.20   10.33   2
 -12   0   8    8.66    9.72   2
 -11   0   8    9.07   10.27   2
 -10   0   8  229.46   17.98   2
 -10   0   8  224.70   16.18   3
  -9   0   8   -5.82    8.56   3
  -8   0   8  571.62   33.98   2
  -8   0   8  597.75   30.81   3
  -7   0   8   -5.16   10.81   2
   7   0  -8   11.21    6.77   3
  -6   0   8   -4.00    9.17   2
   6   0  -8   12.20    6.11   3
  -5   0   8    9.52    8.95   2
   5   0  -8   -2.85    5.37   3
   4   0  -8    2.43    5.08   3
  -4   0   8   17.81    7.44   2
   3   0  -8    3.85    4.51   3
   2   0  -8  675.07   32.10   3
  -2   0   8  618.93   33.94   2
   1   0  -8   -1.04    4.43   3
  -1   0   8   -2.37    5.55   2
  -1   0   8    9.57    3.43   1
   0   0  -8 1675.39   80.39   3
   0   0   8 1688.74   71.17   1
  -1   0  -8    1.75    4.09   3
   1   0   8    7.13    4.35   1
   2   0   8  174.87    9.53   1
  -2   0  -8  172.25   10.34   3
   3   0   8    5.77    2.84   4
  -3   0  -8    6.67    5.04   3
   4   0   8   16.15    5.82   1
   4   0   8   17.55    4.44   4
  -4   0  -8   27.29    5.44   3
   5   0   8    5.62    6.07   1
  -5   0  -8    1.61    5.84   3
   6   0   8  331.70   17.46   1
  -6   0  -8  336.99   18.38   3
  -7   0  -8   -5.41    7.09   3
   7   0   8   -3.01    7.52   1
  -8   0  -8  432.20   25.30   3
  -8   0  -8  529.88   28.23   2
   8   0   8  474.72   24.11   1
  10   0   8  211.48   14.74   1
 -10   0  -8  207.10   16.37   2
  11   0   8   -5.44    9.80   1
  12   0   8   -9.04   11.13   1
 -12   0  -8   25.54   10.85   2
 -13   0  -8   11.75   11.12   2
  13   0   8    6.87   12.79   1
 -13  -1   8   26.00   10.65   2
 -13   1   8   26.61   11.26   2
 -12  -1   8   73.02   12.30   2
 -12   1   8   86.77   12.27   2
 -11   1   8   10.36   10.24   2
 -11  -1   8   16.49   10.50   2
 -10   1   8   87.69   11.51   3
 -10   1   8   99.36   12.39   2
 -10  -1   8  101.06   13.05   2
  -9  -1   8   13.80    8.58   3
  -9   1   8    3.55   10.73   2
  -9  -1   8  -10.31   11.11   2
  -9   1   8    3.05    9.17   3
  -8   1   8   26.16    9.01   3
  -8  -1   8   20.97    7.14   3
  -8  -1   8    4.47   10.75   2
  -8   1   8   17.27   11.05   2
  -7   1   8    6.91    7.55   3
  -7   1   8   -9.31    9.92   2
   7   1  -8   -0.75    4.73   1
  -7  -1   8    1.32   10.34   2
   7   1  -8    8.85    6.37   3
   6  -1  -8  113.55    9.42   3
  -6  -1   8  100.68    6.56   1
   6   1  -8  110.54    8.39   3
  -6  -1   8   96.14   11.62   2
  -6   1   8   95.46   11.25   2
  -5   1   8   93.24   10.63   2
   5  -1  -8  103.32    8.67   3
  -5  -1   8   80.52   10.91   2
   5   1  -8   87.30    7.69   3
  -5  -1   8   90.42    5.65   1
  -4  -1   8  662.79   35.53   2
   4   1  -8  673.44   32.55   3
   4   1  -8  619.56   34.89   4
   4  -1  -8  674.08   33.06   3
  -4   1   8  648.87   35.12   2
   3   1  -8   96.10    7.19   3
   3   1  -8   96.02    8.36   4
  -3  -1   8   94.97    5.86   1
  -3  -1   8  102.61    9.57   2
  -3   1   8  106.68    8.82   2
   3  -1  -8  104.49    7.98   3
   2   1  -8 1358.78   70.56   4
  -2  -1   8 1417.32   70.70   2
  -2   1   8 1404.38   70.51   2
   2  -1  -8 1382.94   66.99   3
  -1  -1   8  196.80   13.07   2
   1   1  -8  219.58   12.34   4
  -1   1   8  218.68   13.16   2
   1  -1  -8  212.06   12.10   3
  -1   1   8  218.68    9.95   1
  -1  -1   8  232.62   10.58   1
   1   1  -8  202.15   12.01   3
   0   1   8    9.30    3.69   1
   0  -1  -8    5.26    4.17   3
   0  -1   8    4.31    5.13   2
   0   1  -8    3.23    3.60   4
   0  -1   8    7.32    4.61   1
   0   1  -8    6.34    4.56   3
  -1   1  -8  490.45   25.22   3
   1  -1   8  492.48   22.42   1
   1   1   8  499.44   22.32   1
  -1  -1  -8  522.14   25.09   3
   2  -1   8    9.01    5.35   1
  -2  -1  -8    5.30    4.11   3
   2   1   8   14.03    4.84   1
  -2   1  -8    8.31    5.10   3
   2   1   8    9.86    3.26   4
  -3  -1  -8   12.71    4.37   3
  -3   1  -8   19.53    5.49   3
   3  -1   8   15.75    5.88   1
   3   1   8   13.86    3.66   4
   3   1   8   15.64    5.23   1
   4  -1   8    2.07    6.26   1
   4   1   8    2.60    3.90   4
  -4  -1  -8    7.06    4.73   3
   4   1   8   15.73    5.86   1
  -4   1  -8    7.20    5.98   3
   5   1   8  100.76    7.71   4
  -5  -1  -8   81.52    7.31   3
   5   1   8   76.43    8.02   1
   5  -1   8   96.60    8.63   1
  -5   1  -8   87.93    8.26   3
  -6  -1  -8  131.39    9.40   3
  -6   1  -8  119.47    9.88   3
   6   1   8  127.88   10.21   1
   6  -1   8  135.70   10.62   1
  -6  -1  -8  138.71   11.27   2
   6   1   8  154.45   10.21   4
  -7  -1  -8   33.45    8.07   2
   7  -1   8   41.54    9.09   1
   7   1   8   34.01    8.31   1
  -7  -1  -8   20.78    6.66   3
   7   1   8   41.05    7.57   4
  -7   1  -8   39.10    7.83   3
  -8  -1  -8   15.09    8.30   2
   8   1   8   15.55    8.42   1
   8  -1   8   22.51    9.62   1
  -8   1  -8   13.06    8.25   3
   8   1   8   10.16    8.35   4
   9  -1   8   20.40   10.34   1
   9   1   8   23.68    9.24   1
  -9   1  -8   24.19    9.44   3
  -9   1  -8   12.29    8.24   2
  -9  -1  -8   23.24    9.26   2
  10  -1   8    5.76    9.87   1
 -10   1  -8   -0.65    8.29   2
  10   1   8    0.76    8.78   1
 -11   1  -8    0.12    8.97   2
 -11  -1  -8   17.51    9.45   2
  11  -1   8   -8.10   10.02   1
  11   1   8    6.98    9.32   1
 -12  -1  -8   60.62   12.04   2
 -12   1  -8   32.46   11.07   2
  12   1   8   34.04   10.95   1
  12  -1   8   49.31   12.04   1
 -13  -1  -8   -4.46   11.49   2
  13   1   8   16.86   12.03   1
  13  -1   8    4.52   11.74   1
 -13   1  -8    4.12   11.40   2
 -13   2   8   53.52   12.02   2
 -13  -2   8   44.70   11.93   2
 -12  -2   8   38.63   11.02   2
 -12   2   8   40.51   11.03   2
 -11   2   8    6.87    9.83   3
 -11  -2   8   15.03    9.59   2
 -11   2   8   10.86   10.10   2
 -10  -2   8  133.55   14.67   2
 -10   2   8  151.78   13.97   2
 -10   2   8  136.38   13.45   3
  -9   2   8   13.92   10.20   3
  -9  -2   8   17.72   11.00   2
  -9   2   8   12.23   10.53   2
  -8   2   8  235.87   16.27   3
   8   2  -8  230.83   17.42   4
  -8   2   8  226.61   17.38   2
   8   2  -8  243.23   14.21   3
  -8  -2   8  212.96   18.02   2
  -7  -2   8    8.56    5.36   1
  -7   2   8    9.12    8.50   3
   7   2  -8   -6.42    8.52   4
  -7   2   8    2.73   10.41   2
  -7  -2   8   -0.44   10.35   2
   7   2  -8    0.10    5.90   3
  -6  -2   8  320.56   14.43   1
   6   2  -8  282.59   16.25   3
  -6   2   8  312.54   19.31   2
  -6   2   8  288.79   17.66   3
  -6  -2   8  260.41   19.42   2
   6   2  -8  324.48   18.97   4
   6  -2  -8  288.94   13.52   1
  -5  -2   8  229.74   16.60   2
   5   2  -8  210.77   12.65   3
   5  -2  -8  219.17   14.01   3
   5   2  -8  241.96   14.91   4
  -5   2   8  232.93   15.55   2
  -5  -2   8  224.58   11.40   1
  -4  -2   8  131.23   11.82   2
   4   2  -8  130.76   10.09   4
   4  -2  -8  114.99    9.54   3
  -4   2   8  126.99   11.01   2
   4   2  -8  127.15    8.24   3
  -4  -2   8  123.94    7.51   1
   3  -2  -8  307.45   17.98   3
  -3   2   8  328.51   18.61   2
   3   2  -8  320.18   18.67   4
  -3  -2   8  368.73   15.35   1
   3   2  -8  329.45   17.25   3
  -3  -2   8  320.99   19.53   2
   2   2  -8  490.98   25.05   3
   2   2  -8  494.14   26.41   4
  -2   2   8  494.10   26.50   2
  -2  -2   8  516.00   22.21   1
   2  -2  -8  479.20   25.43   3
  -2  -2   8  512.27   27.06   2
   1   2  -8    1.88    4.18   4
   1  -2  -8    4.80    4.90   3
  -1  -2   8   -2.86    5.77   2
   1  -2  -8    1.03    3.34   1
  -1  -2   8   -1.79    4.89   1
   1   2  -8   -3.41    4.57   3
  -1   2   8    0.08    5.49   2
   0  -2   8  324.83   15.19   1
   0  -2  -8  321.79   16.74   3
   0   2  -8  329.40   16.82   4
   0  -2   8  319.06   17.75   2
   0  -2  -8  308.72   14.60   1
   0   2  -8  288.33   16.76   3
  -1  -2  -8  103.42    6.86   1
  -1   2  -8  105.67    6.39   4
   1  -2   8  101.95    7.49   1
  -1  -2  -8  106.78    7.27   3
  -1   2  -8  103.06    7.96   3
   2  -2   8  180.36   10.69   1
   2   2   8  202.49   11.20   4
  -2  -2  -8  190.52   10.71   3
  -2   2  -8  185.59   11.62   3
  -2   2  -8  197.00   10.22   4
   2   2   8  181.72   10.35   1
   3   2   8   35.84    4.74   4
  -3   2  -8   31.86    6.40   3
  -3  -2  -8   41.97    4.65   3
   3  -2   8   23.78    6.23   1
   3   2   8   24.17    5.90   1
   4   2   8   82.57    7.86   1
   4  -2   8   74.63    7.99   1
  -4  -2  -8   88.15    6.40   3
   4   2   8  100.11    7.29   4
  -4   2  -8   75.22    8.13   3
  -5  -2  -8   13.70    4.48   3
   5   2   8   14.90    5.13   4
   5  -2   8   17.41    7.07   1
   5   2   8   23.61    6.84   1
  -5   2  -8    3.98    6.60   3
   6   2   8  912.05   46.92   4
  -6   2  -8  920.68   45.00   3
   6   2   8  882.85   40.44   1
   6  -2   8  808.19   40.34   1
  -6  -2  -8  966.07   43.79   3
  -6  -2  -8  902.69   47.68   2
   7   2   8   16.12    8.03   1
   7   2   8   16.67    7.59   4
   7  -2   8   16.01    8.51   1
  -7   2  -8    3.99    8.00   3
  -7  -2  -8   10.65    7.80   2
  -8   2  -8  369.41   21.43   3
  -8  -2  -8  330.25   22.56   2
   8  -2   8  356.43   20.08   1
   8   2   8  386.96   19.94   1
   8   2   8  373.59   21.93   4
  -9  -2  -8  129.53   13.15   2
   9   2   8  152.09   12.66   1
  -9   2  -8  153.60   13.22   3
   9  -2   8  121.73   12.73   1
   9   2   8  170.35   13.10   4
 -10   2  -8   67.74   11.53   3
  10   2   8  119.72   12.24   4
  10   2   8   95.16   10.85   1
  10  -2   8   82.23   11.55   1
 -10  -2  -8   68.24   10.91   2
  11  -2   8    4.26   10.47   1
 -11  -2  -8    3.44    9.08   2
  11   2   8    0.38    9.33   1
 -12  -2  -8    6.76   10.24   2
  12   2   8   -5.64   10.19   1
  13   2   8   -9.59   11.26   1
 -13  -2  -8   12.17   11.56   2
 -13   3   8   17.86   10.70   2
 -13  -3   8   14.48   10.27   2
 -12  -3   8   57.53   11.40   2
 -12   3   8   58.56   13.53   3
 -12   3   8   61.59   11.48   2
 -11   3   8   11.73   10.02   2
 -11  -3   8    7.57    9.36   2
 -11   3   8   -4.29   10.69   3
 -10   3   8  120.91   12.79   3
 -10  -3   8  122.57   13.68   2
  10   3  -8  142.79   14.65   4
 -10   3   8  139.68   13.73   2
  -9   3   8    4.48    9.82   3
  -9  -3   8   -3.16   10.63   2
  -9   3   8   -4.47   10.75   2
   9   3  -8   -2.90   10.36   4
  -8  -3   8    4.31    6.18   1
  -8   3   8   14.20   10.03   3
  -8  -3   8   13.17   11.11   2
  -8   3   8   22.45   10.17   2
   8   3  -8   12.64    9.72   4
  -7   3   8   62.14   11.50   2
  -7  -3   8   77.69   12.10   2
  -7   3   8   49.04    9.77   3
   7   3  -8   61.94   10.17   4
  -7  -3   8   63.24    7.28   1
   7   3  -8   57.44    6.98   3
   6   3  -8   63.82    6.59   3
  -6  -3   8   58.80    6.88   1
  -6  -3   8   58.37   11.01   2
  -6   3   8   63.53    9.94   2
   6   3  -8   51.43    9.14   4
  -6   3   8   71.27    9.58   3
   6  -3  -8   54.42    5.88   1
  -5  -3   8   99.31    7.59   1
   5  -3  -8   95.62    6.61   1
  -5  -3   8   87.19   11.04   2
  -5   3   8   96.50   10.51   2
   5   3  -8   93.65    9.47   4
  -5   3   8  105.66    9.72   3
   5   3  -8   89.68    7.07   3
  -4   3   8  185.51   13.38   2
   4   3  -8  195.63   11.16   3
  -4   3   8  209.26   13.06   3
  -4  -3   8  182.88   10.47   1
  -4  -3   8  183.99   14.27   2
   4  -3  -8  206.74   12.96   3
   4   3  -8  175.33   13.05   4
   4  -3  -8  206.51    9.91   1
  -3  -3   8    4.49    7.65   2
   3  -3  -8    8.77    6.39   3
   3  -3  -8    7.12    4.48   1
   3   3  -8    7.72    4.58   3
  -3   3   8    8.48    6.34   2
  -3  -3   8    7.19    5.64   1
   3   3  -8    3.93    5.93   4
  -2  -3   8  866.94   39.00   1
   2   3  -8  939.57   43.96   3
   2  -3  -8  912.34   44.42   3
  -2  -3   8  913.83   46.82   2
   2   3  -8  887.89   46.44   4
  -2   3   8  870.98   46.11   2
   1   3  -8  144.94   10.08   3
  -1  -3   8  170.95   11.31   2
  -1   3   8  158.32   10.67   2
   1  -3  -8  152.29   10.55   3
   1  -3  -8  171.13    8.91   1
   1   3  -8  168.23   10.25   4
  -1  -3   8  171.11    9.73   1
   0  -3  -8   75.45    6.65   3
   0  -3   8   65.80    6.88   1
   0   3  -8   60.88    6.78   3
   0   3  -8   63.22    5.94   4
   0  -3   8   66.59    7.07   2
   0  -3  -8   65.80    5.95   1
  -1  -3  -8  234.31   13.40   3
   1  -3   8  244.34   12.99   1
  -1   3  -8  248.93   13.26   4
  -1   3  -8  229.70   13.92   3
  -1  -3  -8  243.15   12.33   1
   1  -3   8  234.79   14.03   2
  -2  -3  -8   81.48    6.32   3
  -2  -3  -8   77.65    6.69   1
   2  -3   8   76.00    7.77   1
  -2   3  -8   84.21    7.93   3
  -2   3  -8   78.57    5.98   4
   2   3   8   64.02    6.92   4
   3  -3   8   59.37    7.89   1
  -3  -3  -8   66.63    5.50   3
  -3  -3  -8   66.57    7.14   1
   3   3   8   53.75    6.23   4
  -3   3  -8   61.59    7.88   3
   4  -3   8   10.90    7.36   1
  -4  -3  -8    1.47    3.72   3
   4   3   8   -4.08    5.22   4
   5  -3   8  128.22   10.49   1
  -5   3  -8  134.15   11.22   3
   5   3   8  138.11    9.91   4
  -5  -3  -8  144.32    8.14   3
   5   3   8  125.09   10.20   1
   6   3   8  266.25   16.32   4
  -6   3  -8  258.00   16.88   3
  -6  -3  -8  284.08   14.24   3
   6   3   8  264.81   15.54   1
   6  -3   8  285.18   15.78   1
  -6  -3  -8  253.60   17.22   2
  -7  -3  -8    7.49    7.96   2
  -7   3  -8    1.99    8.77   3
   7   3   8    8.38    7.17   4
   7  -3   8    3.12    9.03   1
   7   3   8    4.23    8.52   1
   8   3   8    4.81    8.27   1
  -8   3  -8    9.79    9.54   3
   8   3   8   -2.95    8.83   4
   8  -3   8    3.11    9.46   1
  -8  -3  -8    4.60    8.40   2
   9   3   8    9.57    9.01   4
   9  -3   8   -0.25    9.25   1
  -9   3  -8   17.84   10.24   3
  -9  -3  -8   15.35    8.68   2
   9   3   8   15.67    9.09   1
 -10  -3  -8   75.93   10.86   2
  10   3   8   66.30   10.09   4
  10   3   8   68.08   10.82   1
  10  -3   8   85.98   11.39   1
 -10   3  -8   83.14   11.99   3
 -11   3  -8   12.76   11.55   3
  11  -3   8   -4.48   10.55   1
  11   3   8    3.16    9.65   1
 -11  -3  -8   19.08    9.42   2
 -12  -3  -8   56.99   11.72   2
  12   3   8   83.43   11.56   1
  12  -3   8   54.87   13.25   1
 -13   4   8   26.94   13.98   3
 -13  -4   8   28.53   10.84   2
 -12  -4   8    4.65   10.13   2
 -12   4   8   -7.20   11.87   3
 -11  -4   8    7.96    9.37   2
  11   4  -8   -1.10   10.71   4
 -11   4   8   16.09   11.15   3
 -11   4   8   10.10    9.06   2
 -10   4   8   17.39    9.76   3
 -10  -4   8   32.58   10.35   2
  10   4  -8   33.25   10.33   4
 -10   4   8   44.56   10.44   2
  -9   4   8    9.70    9.69   2
  -9   4   8    6.36    9.80   3
   9   4  -8    0.44    9.53   4
  -9  -4   8    4.52    9.86   2
  -8  -4   8  133.46   10.43   1
  -8   4   8  142.21   13.49   3
  -8  -4   8  119.41   14.55   2
  -8   4   8  123.77   13.15   2
   8   4  -8  161.38   14.11   4
   7   4  -8   71.51   10.45   4
  -7   4   8   73.35   11.62   2
  -7  -4   8   48.24   11.53   2
  -7  -4   8   67.03    7.88   1
  -7   4   8   77.84   10.89   3
  -6   4   8  213.38   15.47   3
   6   4  -8  211.50   11.88   3
  -6  -4   8  189.58   11.92   1
  -6  -4   8  206.38   16.84   2
  -6   4   8  204.71   15.22   2
   6   4  -8  216.52   15.40   4
   5   4  -8   17.37    7.70   4
  -5   4   8   33.08    8.55   3
  -5  -4   8   22.46    6.52   1
   5   4  -8   26.58    4.95   3
   5  -4  -8   16.24    5.95   1
  -5  -4   8   14.48    9.30   2
  -5   4   8   19.09    8.53   2
  -4  -4   8   12.20    5.91   1
  -4   4   8   -5.06    7.27   2
   4   4  -8   -2.38    4.66   3
   4   4  -8   11.55    6.47   4
  -4   4   8   -3.75    7.20   3
   4  -4  -8    5.72    5.66   1
   3  -4  -8    1.84    5.40   1
   3   4  -8   -1.23    5.71   4
  -3  -4   8    5.53    6.35   1
  -3   4   8    0.79    6.23   2
  -3   4   8   -0.85    6.51   3
  -3  -4   8   -2.76    7.68   2
   3   4  -8    5.79    4.94   3
   2   4  -8  233.62   14.50   4
  -2  -4   8  236.35   13.00   1
  -2  -4   8  243.13   15.27   2
   2  -4  -8  251.31   14.61   3
   2  -4  -8  233.64   12.20   1
   2   4  -8  221.51   13.62   3
  -2   4   8  251.15   14.18   2
   1   4  -8   36.27    6.25   4
  -1  -4   8   38.86    6.95   1
   1  -4  -8   34.75    6.47   3
   1  -4  -8   45.45    5.78   1
  -1  -4   8   41.44    7.46   2
  -1   4   8   26.21    6.40   2
   1   4  -8   40.68    6.38   3
   0  -4   8  440.02   23.83   2
   0  -4   8  421.99   21.03   1
   0   4  -8  440.81   23.56   4
   0   4  -8  423.26   22.99   3
   0  -4  -8  428.30   20.44   1
   0  -4  -8  472.19   22.87   3
  -1   4  -8   17.66    4.73   4
   1  -4   8    4.16    7.05   1
  -1   4  -8    9.19    6.47   3
  -1  -4  -8    9.22    6.07   1
   1  -4   8   23.79    5.98   2
  -1  -4  -8   13.63    5.61   3
  -2  -4  -8   61.17    6.40   3
   2   4   8   68.16    7.58   4
  -2   4  -8   69.31    8.12   3
   2  -4   8   79.52    8.42   1
  -2   4  -8   57.48    6.37   4
   2  -4   8   70.40    7.39   2
  -2  -4  -8   66.70    7.44   1
   3   4   8   -0.30    5.28   4
  -3   4  -8    2.97    7.06   3
   3  -4   8  -10.28    7.62   1
  -3  -4  -8    4.92    4.71   3
  -3  -4  -8    3.96    5.93   1
  -4  -4  -8    3.52    4.66   3
   4  -4   8   14.44    8.17   1
  -4   4  -8   -3.56    7.22   3
  -4  -4  -8   16.65    6.64   1
   4   4   8    3.70    5.72   4
   5   4   8   10.89    6.97   4
   5  -4   8   11.26    8.38   1
  -5   4  -8   15.59    8.25   3
  -5  -4  -8   18.56    4.64   3
  -5  -4  -8   12.76    7.66   1
  -6  -4  -8  158.75   11.41   1
   6   4   8  132.53   11.07   4
  -6  -4  -8  113.41   11.87   2
  -6   4  -8  131.05   12.10   3
   6  -4   8  144.99   12.22   1
   7   4   8   60.07    8.95   4
   7  -4   8   83.79   11.52   1
  -7   4  -8   79.72   10.81   3
   7   4   8   77.10   10.05   1
  -7  -4  -8   73.75   10.11   2
   8  -4   8   96.42   12.18   1
   8   4   8   95.84   10.70   4
   8   4   8   82.16   11.18   1
  -8   4  -8  103.35   11.98   3
  -8  -4  -8   90.49   11.35   2
   9  -4   8  205.96   15.67   1
  -9  -4  -8  180.45   16.25   2
   9   4   8  237.08   15.31   1
   9   4   8  244.55   16.54   4
  -9   4  -8  216.33   16.26   3
 -10   4  -8   78.65   12.35   3
 -10  -4  -8   70.05   10.86   2
  10   4   8   75.16   10.61   1
  10  -4   8   89.80   13.13   1
  10   4   8   65.41   11.42   4
  11  -4   8  -13.19   12.54   1
 -11   4  -8    0.70   11.23   3
 -11  -4  -8   -1.08    9.26   2
  11   4   8  -12.11    9.38   1
  11   4   8   10.37    9.59   4
  12  -4   8   42.64   14.56   1
 -12  -4  -8   45.80   12.28   2
  12   4   8   36.50   11.13   1
 -12   4  -8   54.99   13.95   3
 -12  -5   8   87.84   12.54   2
  12   5  -8   67.05   13.61   4
 -12   5   8   76.64   14.11   3
 -11   5   8   15.40   12.13   3
  11   5  -8  -10.91   10.56   4
 -10   5   8   58.32   11.53   3
 -10  -5   8   38.47   10.11   2
  10   5  -8   31.72   10.70   4
  -9   5   8    7.26    9.36   3
  -9  -5   8   13.71    9.82   2
   9   5  -8   11.22    9.81   4
  -9  -5   8   24.36    8.39   1
  -8  -5   8    7.52    8.13   1
  -8   5   8    2.87    9.47   2
  -8   5   8    4.25    9.90   3
   8   5  -8   12.24    9.49   4
  -7  -5   8   51.14    8.72   1
  -7  -5   8   47.84   11.68   2
  -7   5   8   36.76   10.71   3
  -7   5   8   44.31   10.45   2
   7   5  -8   51.70   10.64   4
   6   5  -8   59.70   10.10   4
   6   5  -8   46.12    5.55   3
  -6   5   8   46.50    9.97   2
  -6   5   8   43.39   10.60   3
  -6  -5   8   56.47   10.91   2
  -6  -5   8   39.59    7.73   1
   5   5  -8  227.66   15.66   4
   5   5  -8  226.10   12.91   3
  -5  -5   8  204.83   16.95   2
   5  -5  -8  226.75   12.78   1
  -5   5   8  239.82   16.08   3
  -5  -5   8  219.15   13.24   1
  -5   5   8  222.24   15.59   2
  -4  -5   8  138.88   10.40   1
   4   5  -8  145.60    9.81   3
   4   5  -8  151.29   11.82   4
   4  -5  -8  154.43   10.25   1
  -4  -5   8  144.02   13.16   2
  -4   5   8  157.01   12.49   3
  -4   5   8  159.64   11.87   2
  -3   5   8    7.02    7.55   3
   3   5  -8   -0.92    6.48   4
  -3  -5   8    4.04    6.85   1
   3   5  -8   13.58    5.48   3
  -3   5   8    7.29    5.99   2
  -3  -5   8   16.23    8.42   2
   3  -5  -8   12.17    6.34   1
  -2  -5   8  152.92   12.48   2
   2   5  -8  181.44   11.28   3
   2  -5  -8  160.46   10.29   1
  -2   5   8  160.57   12.08   3
  -2   5   8  158.55   10.78   2
  -2  -5   8  168.22   11.00   1
   2   5  -8  165.84   12.04   4
   1  -5  -8   17.19    6.40   1
   1   5  -8   10.99    6.08   4
  -1   5   8   17.73    6.09   2
  -1  -5   8   24.51    6.87   2
   1   5  -8    9.75    6.51   3
  -1   5   8   16.75    6.54   3
  -1  -5   8   20.87    7.09   1
   0   5   8   16.89    6.30   3
   0   5  -8   19.28    6.92   3
   0  -5  -8   24.24    6.86   1
   0  -5   8   22.15    6.76   2
   0  -5   8   29.45    7.83   1
   0   5  -8   36.25    5.94   4
  -1  -5  -8   13.81    6.43   1
  -1   5  -8    6.38    5.16   4
   1  -5   8   11.03    7.93   1
  -1   5  -8   11.35    7.12   3
   1  -5   8    5.49    6.02   2
   1   5   8    6.37    5.90   3
   2  -5   8  453.23   24.11   1
  -2   5  -8  501.57   26.91   3
   2  -5   8  534.02   26.91   2
  -2   5  -8  506.05   27.13   4
  -2  -5  -8  508.51   24.10   1
   2   5   8  514.46   28.06   4
  -2  -5  -8  513.16   25.71   3
  -3  -5  -8   31.11    7.56   1
   3  -5   8   30.76    8.69   1
   3   5   8   29.79    6.79   4
  -3  -5  -8   31.01    5.47   3
  -3   5  -8   28.89    8.22   3
  -4  -5  -8  703.48   31.72   3
  -4  -5  -8  686.27   30.26   1
  -4   5  -8  624.57   33.65   3
   4   5   8  631.23   34.71   4
   4  -5   8  565.25   30.06   1
   5   5   8  114.36   10.84   4
   5  -5   8  131.59   11.87   1
  -5   5  -8  103.74   11.61   3
  -5  -5  -8  117.57   10.32   1
  -6  -5  -8   73.97   10.00   1
  -6   5  -8   51.28   10.82   3
   6   5   8   71.45    9.52   4
  -6  -5  -8   77.11    9.80   2
   6  -5   8   88.19   11.31   1
   7  -5   8   14.48   10.24   1
  -7  -5  -8   -0.55    9.01   1
  -7  -5  -8   -3.10    8.06   2
   7   5   8   -6.80    7.64   4
  -7   5  -8    0.54    9.53   3
   8  -5   8   36.36   10.51   1
  -8   5  -8   45.19   10.78   3
   8   5   8   36.69    8.50   4
  -8  -5  -8   48.25    9.42   2
   8   5   8   28.78    9.49   1
   9   5   8   47.40    9.62   4
  -9   5  -8   53.12   11.24   3
   9  -5   8   37.26   10.75   1
  -9  -5  -8   51.17   10.21   2
   9   5   8   65.58   10.44   1
 -10   5  -8   11.44   11.30   3
  10  -5   8   17.63   11.46   1
 -10  -5  -8    6.53    9.46   2
  10   5   8   18.18    9.80   1
  10   5   8   25.18   10.11   4
  11   5   8   81.18   12.37   4
  11  -5   8   38.62   12.60   1
  11   5   8   39.71   10.70   1
 -11  -5  -8   62.77   11.76   2
 -11   5  -8   59.29   13.40   3
  12  -5   8    6.80   12.53   1
  12   5   8   30.10   10.60   1
 -12   5  -8   23.08   13.97   3
 -12  -5  -8   18.88   11.88   2
 -12   6   8    8.13   13.24   3
  12   6  -8   21.08   12.11   4
 -12  -6   8    4.12   10.06   2
  11   6  -8   17.80   11.22   4
 -11   6   8   30.76   12.14   3
 -11  -6   8   60.01   11.12   2
 -10   6   8    1.49   11.62   3
  10   6  -8   27.23   10.93   4
 -10  -6   8   30.83   10.02   2
  -9  -6   8   38.64    9.79   1
  -9   6   8   38.18   10.96   3
   9   6  -8   48.90   10.79   4
  -9  -6   8   41.43   10.38   2
   8   6  -8   57.74   11.21   4
  -8  -6   8   67.60   10.93   2
  -8  -6   8   67.09    9.74   1
  -8   6   8   66.26   10.96   3
  -7  -6   8    5.93    9.65   2
  -7  -6   8   -0.29    7.66   1
   7   6  -8    6.86    9.64   4
  -7   6   8    4.20    9.74   3
   6   6  -8   67.54   10.29   4
  -6  -6   8   49.48   11.60   2
  -6  -6   8   66.72    8.95   1
  -6   6   8   67.84   11.69   3
  -5   6   8   65.84   11.00   3
  -5  -6   8   69.00   11.06   2
   5  -6  -8   60.62    9.16   1
   5   6  -8   64.58    6.99   3
   5   6  -8   67.02    9.89   4
  -5  -6   8   63.34    9.16   1
  -4  -6   8   -2.93    7.87   1
   4   6  -8    0.02    5.71   3
   4   6  -8    6.03    7.59   4
   4  -6  -8   -1.54    7.94   1
  -4   6   8   -6.67    7.68   2
  -4   6   8   -0.28    9.04   3
  -4  -6   8    7.37    9.63   2
   3  -6  -8  117.72    9.80   1
   3   6  -8  104.92   11.17   4
  -3   6   8  106.05    9.27   2
  -3   6   8  149.13   12.14   3
  -3  -6   8  128.57   11.85   2
   3   6  -8  125.82    9.71   3
  -3  -6   8  113.59   10.52   1
  -2  -6   8    5.21    8.05   1
   2  -6  -8   15.99    7.48   1
   2   6  -8    3.36    6.60   3
  -2  -6   8   14.40    8.26   2
  -2   6   8   -5.45    7.79   3
   2   6  -8    1.34    7.47   4
  -2   6   8    4.19    6.02   2
   1   6  -8  212.76   14.98   4
   1  -6  -8  262.66   13.79   1
  -1   6   8  233.44   14.94   3
  -1  -6   8  228.72   14.14   1
  -1   6   8  246.35   14.42   2
   1   6  -8  228.75   14.68   3
  -1  -6   8  227.26   15.17   2
   0  -6   8  343.21   18.27   1
   0   6   8  329.94   19.06   3
   0  -6  -8  349.04   17.64   1
   0   6  -8  311.95   19.24   3
   0  -6   8  366.11   19.42   2
   0   6  -8  323.78   19.70   4
  -1  -6  -8  454.14   21.92   1
   1  -6   8  437.66   22.72   1
   1   6   8  439.25   23.44   3
   1  -6   8  481.72   24.13   2
  -1   6  -8  395.35   23.99   3
  -1   6  -8  441.57   24.70   4
  -2   6  -8  254.10   16.77   3
   2  -6   8  263.58   16.23   1
   2  -6   8  288.41   15.68   2
   2   6   8  260.77   17.10   4
  -2  -6  -8  258.30   15.30   1
   2   6   8  253.78   15.27   3
  -2   6  -8  273.27   16.25   4
  -3  -6  -8   52.82    9.34   1
  -3   6  -8   43.73    9.54   3
   3  -6   8   56.66    9.87   1
   3   6   8   63.01    7.04   3
   3   6   8   62.79    8.85   4
   4   6   8   13.23    7.50   4
  -4   6  -8   21.52    9.33   3
   4  -6   8   35.68   10.17   1
  -4  -6  -8   20.52    8.55   1
   5   6   8   54.82    9.07   4
  -5  -6  -8   40.31    8.96   1
  -5   6  -8   43.56   10.41   3
   5  -6   8   33.73   10.36   1
   6  -6   8   53.99   11.03   1
   6   6   8   72.74   10.39   4
  -6   6  -8   51.71   11.15   3
  -6  -6  -8   75.39    9.84   1
   7   6   8   14.65    8.42   4
  -7  -6  -8    5.95    9.19   1
   7  -6   8    8.98   10.18   1
  -7   6  -8   -4.77   10.01   3
  -7  -6  -8    8.85    8.18   2
   8  -6   8   -0.69   10.01   1
  -8  -6  -8    7.75    8.74   2
  -8  -6  -8    8.00    9.10   1
  -8   6  -8    9.07   10.71   3
   8   6   8   36.63    8.55   4
   9  -6   8   11.49   11.33   1
  -9   6  -8   13.72   10.57   3
   9   6   8   20.23    8.64   4
   9   6   8   13.66   10.03   1
  -9  -6  -8   31.33    9.67   2
 -10  -6  -8   11.23    9.69   2
 -10   6  -8    7.94   11.89   3
  10   6   8   18.12   10.33   1
  10   6   8   26.92   10.18   4
  10  -6   8   15.62   11.93   1
  11  -6   8   26.00   13.46   1
 -11   6  -8    9.36   12.99   3
  11   6   8   -3.87   10.43   1
 -11  -6  -8   18.73   10.95   2
  11   6   8    0.81   11.14   4
  11   7  -8   18.72   12.35   4
 -11  -7   8   39.20   10.65   2
 -11   7   8   10.72   13.42   3
 -10   7   8   46.54   12.88   3
  10   7  -8   25.84   10.86   4
 -10  -7   8   26.33   10.31   2
  -9   7   8   19.16   11.57   3
   9   7  -8   -0.12   10.55   4
  -9  -7   8   13.13    9.96   1
  -9  -7   8    2.72    9.48   2
  -8   7   8   -9.50   10.31   3
   8   7  -8    6.72    9.66   4
  -8  -7   8    2.47    8.95   1
  -8  -7   8   23.56    9.73   2
  -7  -7   8   47.09   10.34   2
  -7  -7   8   31.85    9.26   1
  -7   7   8   39.81   10.37   3
   7   7  -8   25.44    9.29   4
  -6  -7   8   -3.43    9.53   2
  -6  -7   8   -4.52    8.95   1
  -6   7   8    2.42    9.68   3
   6   7  -8   -1.84    8.55   4
  -5  -7   8   33.77    9.22   1
  -5   7   8   29.47   10.22   3
   5   7  -8   19.55    9.36   4
  -5  -7   8   -5.44    9.75   2
   5  -7  -8   25.69    9.64   1
  -4  -7   8   59.08   10.87   2
   4   7  -8   62.31    8.20   3
   4  -7  -8   67.37   10.15   1
  -4  -7   8   95.88   10.43   1
  -4   7   8   74.36   11.68   3
   4   7  -8   84.74   10.70   4
  -3  -7   8   -7.76    9.07   2
  -3  -7   8   -9.20    8.76   1
   3  -7  -8   -0.20    8.28   1
  -3   7   8    0.59    8.88   3
   3   7  -8   20.87    7.79   3
   3   7  -8    1.60    8.26   4
   2  -7  -8  171.41   12.62   1
  -2  -7   8  167.59   13.52   2
   2   7  -8  170.30   12.44   3
  -2   7   8  166.52   13.65   3
  -2  -7   8  188.00   13.14   1
   2   7  -8  177.89   13.77   4
  -1  -7   8   43.44    8.57   2
  -1   7   8   29.08    8.78   3
  -1   7   8   37.35    7.55   2
   1  -7  -8   43.96    8.99   1
   1   7  -8   29.11    9.02   3
  -1  -7   8   23.99    9.01   1
   1   7  -8   31.61    7.73   4
   0  -7   8   36.96    9.12   1
   0   7   8   18.20    7.84   3
   0  -7  -8   17.00    8.12   1
   0   7  -8   18.99    8.51   3
   0   7  -8   20.92    7.08   4
  -1   7  -8    4.09    8.49   3
  -1  -7  -8    2.40    8.42   1
   1  -7   8   -4.19    9.49   1
  -1   7  -8    3.07    7.27   4
   1   7   8    1.00    7.41   3
   2  -7   8  -11.84   10.30   1
   2   7   8   -0.81    6.84   3
   2   7   8   -4.39    7.70   4
  -2  -7  -8   -3.98    8.46   1
  -2   7  -8   -1.33    8.60   3
  -2   7  -8   -1.33    7.19   4
   3  -7   8   71.55   11.19   1
  -3  -7  -8   49.79    9.88   1
   3   7   8   46.20    7.65   3
   3   7   8   50.20    9.23   4
  -3   7  -8   54.52   10.26   3
  -4   7  -8   56.16   10.71   3
   4  -7   8   64.33   11.32   1
  -4  -7  -8   69.01   10.47   1
   4   7   8   70.65    9.91   4
  -5   7  -8   65.22   11.29   3
   5   7   8   54.18    9.76   4
   5  -7   8   62.09   11.24   1
  -5  -7  -8   71.30   10.26   1
  -6   7  -8    6.84   10.24   3
   6   7   8    7.18    9.20   4
  -6  -7  -8    2.73    8.86   1
   6  -7   8   -5.20   10.23   1
   7  -7   8   13.29   10.68   1
   7   7   8   -5.25    8.59   4
  -7  -7  -8    7.75    8.77   1
  -7   7  -8   13.80   10.22   3
  -8  -7  -8    5.09    9.34   1
   8   7   8   -4.84    8.22   4
[truncated: 2,367,631 more chars]
