# Supplementary material for: Crystal structures of two novel iron isocyanides from the reaction of 2,6-di­methyl­phenyl isocyanide, CNXyl, with bis­(anthracene)ferrate(−1)
Source: Acta Crystallogr E Crystallogr Commun. 2022 Jan 1;78(Pt 1):60–5. doi: 10.1107/S205698902101313X (PMC8739210; doi:10.1107/S205698902101313X)
Supplement: Supplementary file 2 [file e-78-00060-1sup2.hkl]

data_1                                                                          
_shelx_title ' 02252 in P2(1)/n'                                                
_shelx_refln_list_code          4                                               
_shelx_F_calc_maximum      330.60                                               
_exptl_crystal_F_000      1320.00                                               
_reflns_d_resolution_high  0.8388                                               
                                                                                
loop_                                                                           
 _space_group_symop_operation_xyz                                               
 'x, y, z'                                                                      
 '-x+1/2, y+1/2, -z+1/2'                                                        
 '-x, -y, -z'                                                                   
 'x-1/2, -y-1/2, z-1/2'                                                         
                                                                                
_cell_length_a    11.8528                                                       
_cell_length_b    10.9022                                                       
_cell_length_c    24.9268                                                       
_cell_angle_alpha  90.000                                                       
_cell_angle_beta   93.057                                                       
_cell_angle_gamma  90.000                                                       
                                                                                
_shelx_F_squared_multiplier     1.000                                           
                                                                                
loop_                                                                           
 _refln_index_h                                                                 
 _refln_index_k                                                                 
 _refln_index_l                                                                 
 _refln_F_squared_calc                                                          
 _refln_F_squared_meas                                                          
 _refln_F_squared_sigma                                                         
 _refln_observed_status                                                         
   2   0   0      46298.40      55008.77      1491.08 o                         
   4   0   0        335.41        370.92        27.00 o                         
   6   0   0          6.67         66.42        59.27 o                         
   8   0   0       2882.92       2967.11        96.49 o                         
  10   0   0       1102.47       1004.20        71.70 o                         
  12   0   0          3.62        214.35        81.81 o                         
  14   0   0        345.79        544.84       107.13 o                         
   1   1   0        154.72        158.86         7.82 o                         
   2   1   0        311.30        312.51        14.28 o                         
   3   1   0       6915.12       6967.88       146.57 o                         
   4   1   0       4289.27       4023.92        82.19 o                         
   5   1   0       1390.78       1494.84        34.64 o                         
   6   1   0        974.23       1003.91        36.61 o                         
   7   1   0        790.06        928.92        30.61 o                         
   8   1   0       2480.77       2543.13        61.10 o                         
   9   1   0        366.92        373.69        36.46 o                         
  10   1   0        407.43        475.10        55.97 o                         
  11   1   0        174.80        183.87        41.58 o                         
  12   1   0        481.93        586.72        68.31 o                         
  13   1   0         34.40        122.83        63.79 o                         
  14   1   0        236.95        322.87        72.76 o                         
   0   2   0      15507.72      14835.50       705.47 o                         
   1   2   0      23330.49      22099.34       567.17 o                         
   2   2   0        106.62        195.86        43.97 o                         
   3   2   0          0.31         21.07        19.70 o                         
   4   2   0        196.96        256.54        23.46 o                         
   5   2   0       1411.59       1571.02        40.10 o                         
   6   2   0       1512.12       1374.54        34.76 o                         
   7   2   0        390.53        393.52        24.26 o                         
   8   2   0       3691.62       3627.49        82.02 o                         
   9   2   0        973.52        967.76        40.88 o                         
  10   2   0        647.35        621.02        38.54 o                         
  11   2   0         37.09         48.55        63.08 o                         
  12   2   0        184.97        201.47        59.22 o                         
  13   2   0          3.00        184.69        65.24 o                         
   1   3   0      21279.15      20918.10       569.47 o                         
   2   3   0       3764.55       3683.06        69.21 o                         
   3   3   0        384.07        367.81        19.89 o                         
   4   3   0       2375.39       2063.99        48.43 o                         
   5   3   0        209.09        186.78        25.32 o                         
   6   3   0       1926.31       1872.77        48.10 o                         
   7   3   0         32.99         78.07        31.41 o                         
   8   3   0       1224.91       1291.05        44.25 o                         
   9   3   0         14.98         65.04        37.69 o                         
  10   3   0        849.43        898.24        52.21 o                         
  11   3   0       1050.73       1096.72        52.12 o                         
  12   3   0        185.63        300.36        51.76 o                         
  13   3   0         11.57        159.14        64.80 o                         
   0   4   0       2389.52       2783.91       129.31 o                         
   1   4   0          2.28          0.94        20.77 o                         
   2   4   0       7625.84       6788.60       146.14 o                         
   3   4   0          1.05         -8.79        14.44 o                         
   4   4   0        678.72        750.00        27.74 o                         
   5   4   0        982.00       1112.76        35.14 o                         
   6   4   0        643.46        633.92        30.44 o                         
   7   4   0        485.34        438.95        30.75 o                         
   8   4   0       1703.75       1725.05        51.52 o                         
   9   4   0          1.98        -31.92        31.92 o                         
  10   4   0       3143.94       2897.73        73.80 o                         
  11   4   0         18.65         72.93        38.32 o                         
  12   4   0          4.16         95.63        48.62 o                         
  13   4   0         34.76        168.67        89.94 o                         
   1   5   0        425.24        392.31        23.17 o                         
   2   5   0      12933.67      11923.58       230.17 o                         
   3   5   0        874.99        814.23        29.53 o                         
   4   5   0       4644.24       4148.58        88.24 o                         
   5   5   0        639.40        491.11        26.54 o                         
   6   5   0        336.52        320.63        27.58 o                         
   7   5   0        440.72        509.22        32.17 o                         
   8   5   0       1112.45       1151.74        44.14 o                         
   9   5   0        240.21        180.98        38.78 o                         
  10   5   0         18.78         96.17        39.15 o                         
  11   5   0        353.97        400.74        50.70 o                         
  12   5   0        443.75        486.27        54.67 o                         
  13   5   0          8.02         86.83        65.32 o                         
   0   6   0        767.48        943.75        58.25 o                         
   1   6   0        323.00        391.03        25.10 o                         
   2   6   0       2250.54       2266.57        54.63 o                         
   3   6   0       1383.47       1376.71        40.67 o                         
   4   6   0          2.17          7.49        24.48 o                         
   5   6   0       1046.03       1068.57        44.47 o                         
   6   6   0        216.29        242.13        35.16 o                         
   7   6   0        478.92        434.39        39.39 o                         
   8   6   0       1417.50       1244.81        51.70 o                         
   9   6   0       1133.89        918.64        47.34 o                         
  10   6   0       2382.99       2348.93        74.14 o                         
  11   6   0        147.04        217.35        44.91 o                         
  12   6   0          0.82        120.94        60.43 o                         
   1   7   0       3825.45       3845.28        92.24 o                         
   2   7   0        318.71        277.25        27.56 o                         
   3   7   0       1185.11       1142.68        39.82 o                         
   4   7   0       1286.05       1411.78        57.80 o                         
   5   7   0        353.03        433.96        38.62 o                         
   6   7   0        787.00        774.82        44.45 o                         
   7   7   0        222.30        265.09        38.81 o                         
   8   7   0         76.68         47.64        37.12 o                         
   9   7   0         77.72        116.05        38.95 o                         
  10   7   0          1.59         93.46        46.92 o                         
  11   7   0         53.52        179.38        57.37 o                         
   0   8   0       1321.13       1491.07        99.96 o                         
   1   8   0         85.76         78.35        35.07 o                         
   2   8   0       1354.53       1456.05        52.14 o                         
   3   8   0        413.37        400.56        35.68 o                         
   4   8   0        110.82         72.24        35.59 o                         
   5   8   0        435.69        435.74        40.97 o                         
   6   8   0        932.49        986.41        48.72 o                         
   7   8   0       1391.67       1326.25        54.71 o                         
   8   8   0         68.67         75.75        38.48 o                         
   9   8   0       1705.60       1578.95        62.06 o                         
  10   8   0        136.15        132.82        60.82 o                         
  11   8   0          1.10         62.33        54.98 o                         
   1   9   0         33.84         24.94        37.72 o                         
   2   9   0        379.70        364.61        41.71 o                         
   3   9   0          3.78        -13.66        51.26 o                         
   4   9   0        387.42        292.74        46.64 o                         
   5   9   0         35.91         77.77        45.22 o                         
   6   9   0        355.33        403.21        42.08 o                         
   7   9   0          0.42         55.97        39.40 o                         
   8   9   0        103.24        147.93        42.02 o                         
   9   9   0          3.48         30.68        42.89 o                         
  10   9   0         55.84        161.12        50.70 o                         
   0  10   0       4292.42       3913.39       131.00 o                         
   1  10   0        232.49        255.07        36.52 o                         
   2  10   0        236.33        226.66        45.32 o                         
   3  10   0         36.68         66.84        44.04 o                         
   4  10   0          0.96         91.30        45.55 o                         
   5  10   0        912.49        779.25        64.75 o                         
   6  10   0          2.95         20.10        47.80 o                         
   7  10   0       1372.29       1189.12        78.98 o                         
   8  10   0         39.68         86.67        51.25 o                         
   9  10   0        222.91        178.23        63.73 o                         
   1  11   0          1.80          5.23        39.74 o                         
   2  11   0        641.28        578.57        47.08 o                         
   3  11   0        842.15        876.61        58.01 o                         
   4  11   0        528.25        505.52        59.52 o                         
   5  11   0        698.47        722.97        59.32 o                         
   6  11   0        248.64        292.59        54.54 o                         
   7  11   0         11.39         50.52        55.37 o                         
   0  12   0        573.58        595.36       104.24 o                         
   1  12   0        840.58        828.92        68.47 o                         
   2  12   0        230.39        205.46        58.37 o                         
   3  12   0        312.90        330.76        47.14 o                         
   4  12   0        186.86        218.09        54.46 o                         
   5  12   0        218.99        217.07        60.66 o                         
 -13   0   1        251.35        378.85        96.24 o                         
 -11   0   1        859.75        925.24        72.56 o                         
  -9   0   1        410.68        316.70        44.83 o                         
  -7   0   1         38.90         -2.88        32.11 o                         
  -5   0   1        293.69        253.09        37.94 o                         
  -3   0   1       7760.40       7592.52       324.91 o                         
  -1   0   1       1697.20       1531.57        37.77 o                         
   1   0   1        436.88        400.25        12.22 o                         
   3   0   1       2713.84       2689.85       105.77 o                         
   5   0   1       3167.58       3041.23        92.85 o                         
   7   0   1        594.95        704.29        41.94 o                         
   9   0   1       1644.04       1716.54        70.48 o                         
  11   0   1         13.12        -54.83        54.83 o                         
  13   0   1         70.58        223.10        91.88 o                         
 -14   1   1          0.26        124.22        71.24 o                         
 -13   1   1          8.94         81.17        63.64 o                         
 -12   1   1         30.98        157.78        72.97 o                         
 -11   1   1         23.44         -7.48        43.70 o                         
 -10   1   1        371.86        367.50        38.99 o                         
  -9   1   1        548.80        522.33        37.96 o                         
  -8   1   1        209.59        234.39        38.02 o                         
  -7   1   1       3580.42       3455.38        84.56 o                         
  -6   1   1       1561.90       1585.28        39.92 o                         
  -5   1   1        385.89        423.66        25.08 o                         
  -4   1   1        858.97        902.79        24.77 o                         
  -3   1   1       3871.65       3665.46        74.46 o                         
  -2   1   1       3057.36       2996.97        59.51 o                         
  -1   1   1      18122.88      19413.06       472.34 o                         
   0   1   1        100.97        113.23         6.15 o                         
   1   1   1       6476.37       6150.91       117.98 o                         
   2   1   1       7733.54       7219.99       138.59 o                         
   3   1   1       2452.12       2366.52        46.85 o                         
   4   1   1       2113.99       2186.85        44.57 o                         
   5   1   1       1182.08       1207.05        30.42 o                         
   6   1   1         29.34         44.98        19.53 o                         
   7   1   1        873.46        869.44        29.88 o                         
   8   1   1        152.09        180.00        25.87 o                         
   9   1   1         46.22         -6.05        33.09 o                         
  10   1   1          6.45         -3.57        35.36 o                         
  11   1   1          0.14          2.69        38.84 o                         
  12   1   1        117.54        125.99        52.65 o                         
  13   1   1        735.96        845.49        81.61 o                         
  14   1   1         51.44        143.52        92.95 o                         
 -13   2   1       1510.06       1695.43       153.22 o                         
 -12   2   1         22.87        182.73        59.74 o                         
 -11   2   1       1267.38       1239.80        58.53 o                         
 -10   2   1        697.54        668.04        39.43 o                         
  -9   2   1         38.56         99.38        35.20 o                         
  -8   2   1         51.62         61.16        28.77 o                         
  -7   2   1       1309.67       1271.56        35.46 o                         
  -6   2   1        163.84        202.98        20.71 o                         
  -5   2   1       4901.34       4486.39        84.93 o                         
  -4   2   1        328.46        373.97        17.86 o                         
  -3   2   1       2926.97       2770.79        68.77 o                         
  -2   2   1       1348.32       1402.50        31.09 o                         
  -1   2   1        175.04        180.53        12.15 o                         
   0   2   1      24254.68      24593.60       646.06 o                         
   1   2   1       2662.38       2449.69        96.46 o                         
   2   2   1        492.49        452.91        19.51 o                         
   3   2   1       1840.42       1831.22        41.95 o                         
   4   2   1       1200.14       1245.75        33.58 o                         
   5   2   1       8898.08       8107.57       164.71 o                         
   6   2   1        253.44        264.01        18.54 o                         
   7   2   1         16.77         35.22        22.41 o                         
   8   2   1         81.48         66.94        27.79 o                         
   9   2   1       2004.89       1990.83        72.19 o                         
  10   2   1         67.95         86.64        32.93 o                         
  11   2   1        465.30        447.88        40.85 o                         
  12   2   1         87.46        114.26        49.04 o                         
  13   2   1        458.35        432.19       104.38 o                         
 -13   3   1          0.99        160.26       150.82 o                         
 -12   3   1         78.57         83.20        52.93 o                         
 -11   3   1       2324.66       2076.75        96.87 o                         
 -10   3   1        396.84        393.52        36.60 o                         
  -9   3   1       5463.07       5206.57       113.38 o                         
  -8   3   1        665.90        708.41        36.27 o                         
  -7   3   1        972.50        985.34        39.39 o                         
  -6   3   1        401.87        393.63        26.33 o                         
  -5   3   1         48.02         32.54        22.15 o                         
  -4   3   1         44.92         66.21        19.57 o                         
  -3   3   1       1499.35       1390.32        31.59 o                         
  -2   3   1        571.71        600.01        22.75 o                         
  -1   3   1        655.90        752.78        39.59 o                         
   0   3   1      13961.32      13280.35       502.87 o                         
   1   3   1        722.69        793.90        27.85 o                         
   2   3   1        519.49        493.52        20.82 o                         
   3   3   1         82.94         67.29        16.27 o                         
   4   3   1        503.95        531.14        29.32 o                         
   5   3   1       4340.10       4139.79        86.89 o                         
   6   3   1        383.69        384.91        28.79 o                         
   7   3   1       4593.00       4236.30        92.18 o                         
   8   3   1          1.50        -17.61        30.91 o                         
   9   3   1       2161.18       2129.43        59.89 o                         
  10   3   1        160.94        126.78        34.48 o                         
  11   3   1          0.02         71.43        35.45 o                         
  12   3   1        218.91        288.62        52.63 o                         
  13   3   1        515.48        551.97       108.22 o                         
 -13   4   1        696.95        858.85       120.91 o                         
 -12   4   1        964.97        950.96        60.72 o                         
 -11   4   1        370.10        309.11        40.49 o                         
 -10   4   1         13.69         18.90        33.21 o                         
  -9   4   1       1621.55       1662.30        53.27 o                         
  -8   4   1        324.47        454.33        37.97 o                         
  -7   4   1        447.82        442.12        30.95 o                         
  -6   4   1       1326.01       1387.19        41.63 o                         
  -5   4   1       3188.92       3032.95        76.22 o                         
  -4   4   1       6281.16       5763.93       127.66 o                         
  -3   4   1       1050.14       1061.28        29.41 o                         
  -2   4   1       1736.35       1852.91        48.09 o                         
  -1   4   1          1.90          5.10        17.96 o                         
   0   4   1      15937.70      14771.72       408.01 o                         
   1   4   1      21844.65      20312.42       462.01 o                         
   2   4   1       4833.58       4523.64       125.60 o                         
   3   4   1       2831.03       2512.55        55.65 o                         
   4   4   1         70.60         51.10        19.13 o                         
   5   4   1       1516.50       1564.85        42.59 o                         
   6   4   1        405.73        467.70        27.77 o                         
   7   4   1        180.16        180.11        27.75 o                         
   8   4   1         78.64         78.01        30.05 o                         
   9   4   1       2084.60       2134.00        60.56 o                         
  10   4   1       1320.77       1272.45        48.44 o                         
  11   4   1       1351.57       1295.81        50.41 o                         
  12   4   1        177.19        183.62        57.06 o                         
  13   4   1        208.58        318.26        61.90 o                         
 -13   5   1          9.44        140.22       106.52 o                         
 -12   5   1        316.23        376.15        70.48 o                         
 -11   5   1         26.41         90.18        46.44 o                         
 -10   5   1       1701.69       1719.74        69.23 o                         
  -9   5   1       1270.37       1291.69        73.46 o                         
  -8   5   1        321.13        261.66        32.91 o                         
  -7   5   1        520.51        504.08        47.93 o                         
  -6   5   1         12.02         23.59        27.09 o                         
  -5   5   1       2198.54       2334.85        56.77 o                         
  -4   5   1        216.01        182.25        18.84 o                         
  -3   5   1        560.46        554.54        39.45 o                         
  -2   5   1       2235.60       2170.07        51.15 o                         
  -1   5   1         19.34         63.95        19.97 o                         
   0   5   1       2876.20       3154.15       114.48 o                         
   1   5   1       6684.32       5771.94       115.62 o                         
   2   5   1       1435.85       1648.83        42.46 o                         
   3   5   1         25.77         52.45        21.87 o                         
   4   5   1       2154.12       2301.33        61.16 o                         
   5   5   1        304.75        323.69        25.63 o                         
   6   5   1        460.22        491.80        29.85 o                         
   7   5   1       1181.16       1232.34        42.35 o                         
   8   5   1        106.46        116.83        35.69 o                         
   9   5   1        533.27        558.77        44.71 o                         
  10   5   1       1343.42       1348.87        55.97 o                         
  11   5   1         75.31        103.50        47.78 o                         
  12   5   1         32.52        109.32        49.88 o                         
 -12   6   1          3.63        115.79        52.83 o                         
 -11   6   1         43.60         49.45        48.34 o                         
 -10   6   1        365.40        362.76        49.33 o                         
  -9   6   1         91.48         23.41        36.59 o                         
  -8   6   1       1088.82       1022.23        48.02 o                         
  -7   6   1        799.69        736.01        48.90 o                         
  -6   6   1       1202.97       1213.89        48.37 o                         
  -5   6   1        746.61        697.06        44.77 o                         
  -4   6   1       3475.26       3434.91        76.37 o                         
  -3   6   1          3.74         11.26        29.48 o                         
  -2   6   1       2085.52       2271.79        54.79 o                         
  -1   6   1        112.08        171.61        22.84 o                         
   0   6   1         26.40          2.15        19.62 o                         
   1   6   1       2567.85       2543.14        78.45 o                         
   2   6   1       4950.05       4521.23       120.64 o                         
   3   6   1       1974.64       1800.58        47.59 o                         
   4   6   1       3672.67       3643.85        80.04 o                         
   5   6   1        614.02        560.27        37.78 o                         
   6   6   1       1782.32       1751.67        56.81 o                         
   7   6   1        446.49        466.88        40.39 o                         
   8   6   1        242.52        193.74        49.76 o                         
   9   6   1          2.45         36.15        42.48 o                         
  10   6   1        338.01        343.88        43.00 o                         
  11   6   1        478.61        580.10        54.53 o                         
  12   6   1         36.73         71.48        51.86 o                         
 -11   7   1          1.59         63.61        56.99 o                         
 -10   7   1       1284.87       1213.04        94.51 o                         
  -9   7   1        426.15        485.25        43.06 o                         
  -8   7   1        576.21        519.87        54.13 o                         
  -7   7   1        206.14        171.72        37.44 o                         
  -6   7   1         36.52         37.09        36.75 o                         
  -5   7   1        201.30        195.61        35.88 o                         
  -4   7   1         13.25          9.64        31.92 o                         
  -3   7   1       1207.69       1298.15        42.13 o                         
  -2   7   1       1751.16       1659.79        47.24 o                         
  -1   7   1       4758.91       4498.89       105.17 o                         
   0   7   1       1051.91       1237.77        58.12 o                         
   1   7   1       4051.17       3807.47       120.44 o                         
   2   7   1        657.63        719.60        37.31 o                         
   3   7   1        671.96        680.76        33.54 o                         
   4   7   1        283.40        269.46        34.58 o                         
   5   7   1        907.85        828.64        44.73 o                         
   6   7   1       2965.97       2645.44        75.54 o                         
   7   7   1       2218.82       2186.74        68.34 o                         
   8   7   1        777.51        805.51        46.41 o                         
   9   7   1         38.77         44.00        37.54 o                         
  10   7   1         59.92        150.31        41.91 o                         
  11   7   1        360.22        341.31        53.13 o                         
 -11   8   1        111.43        195.18        70.40 o                         
 -10   8   1         18.79         91.70        48.20 o                         
  -9   8   1        841.79        818.35        54.54 o                         
  -8   8   1        236.88        332.62        41.24 o                         
  -7   8   1        942.67        920.48        48.27 o                         
  -6   8   1       1157.45       1159.31        51.22 o                         
  -5   8   1        653.73        622.31        42.30 o                         
  -4   8   1       3056.07       2989.61        80.87 o                         
  -3   8   1       1630.62       1588.14        54.66 o                         
  -2   8   1        404.96        424.45        38.23 o                         
  -1   8   1         13.22         89.24        35.12 o                         
   0   8   1        884.61        866.49        39.46 o                         
   1   8   1          4.11         17.54        35.38 o                         
   2   8   1         76.36         12.74        34.80 o                         
   3   8   1       1230.12       1291.13        49.44 o                         
   4   8   1        156.91        152.34        34.90 o                         
   5   8   1        984.70        936.95        46.68 o                         
   6   8   1         64.65         77.37        37.57 o                         
   7   8   1         44.75         39.96        37.52 o                         
   8   8   1         13.43         46.56        51.15 o                         
   9   8   1         15.63         37.78        50.42 o                         
  10   8   1         76.68        105.79        47.13 o                         
  11   8   1        599.88        599.29        94.16 o                         
 -10   9   1        485.29        578.16        58.07 o                         
  -9   9   1         16.38         60.06        46.79 o                         
  -8   9   1        378.89        378.37        68.27 o                         
  -7   9   1        124.28        128.88        39.99 o                         
  -6   9   1        206.19        244.91        40.14 o                         
  -5   9   1        235.37        235.72        47.09 o                         
  -4   9   1        139.26        201.63        45.63 o                         
  -3   9   1       2165.24       2142.41        84.81 o                         
  -2   9   1       1761.40       1843.71        70.36 o                         
  -1   9   1       6995.92       6261.05       155.96 o                         
   0   9   1       3068.39       2843.03        73.02 o                         
   1   9   1       1870.46       1911.11        57.97 o                         
   2   9   1         20.31         38.89        37.60 o                         
   3   9   1         24.15         -6.77        42.86 o                         
   4   9   1        455.20        458.27        47.83 o                         
   5   9   1         18.83         -1.01        50.02 o                         
   6   9   1       1024.31       1060.26        50.34 o                         
   7   9   1         92.66        186.43        41.08 o                         
   8   9   1       1216.46       1125.15        55.70 o                         
   9   9   1         30.54         30.99        47.81 o                         
  10   9   1          6.29        123.83        50.09 o                         
  -9  10   1        201.00        216.13        63.52 o                         
  -8  10   1        709.97        662.95        58.62 o                         
  -7  10   1         55.16         99.33        49.99 o                         
  -6  10   1        507.48        518.67        58.67 o                         
  -5  10   1        101.96         74.00        47.89 o                         
  -4  10   1        986.89        952.36        71.97 o                         
  -3  10   1        935.27        937.89        65.64 o                         
  -2  10   1        388.60        367.90        52.40 o                         
  -1  10   1         15.70         -7.50        35.01 o                         
   0  10   1         32.16         85.90        38.30 o                         
   1  10   1          2.50        -10.13        34.13 o                         
   2  10   1        373.84        393.22        47.05 o                         
   3  10   1       1152.07       1084.83        57.86 o                         
   4  10   1       1246.48       1111.38        60.17 o                         
   5  10   1        632.27        621.46        52.94 o                         
   6  10   1         55.70         13.27        48.59 o                         
   7  10   1          5.61         31.41        49.57 o                         
   8  10   1        184.01        223.02        54.10 o                         
  -7  11   1          2.77         16.78        54.71 o                         
  -6  11   1        239.83        218.00        53.35 o                         
  -5  11   1         24.37        135.87        52.73 o                         
  -4  11   1        152.81        163.62        49.94 o                         
  -3  11   1         87.59         93.49        47.19 o                         
  -2  11   1       1284.85       1150.33        62.38 o                         
  -1  11   1         18.54         26.74        39.00 o                         
   0  11   1       2977.80       2843.19        76.55 o                         
   1  11   1         11.49         27.32        40.35 o                         
   2  11   1          7.15         36.25        40.76 o                         
   3  11   1         26.83        -46.91        46.92 o                         
   4  11   1        498.37        524.05        59.41 o                         
   5  11   1        399.87        405.86        54.34 o                         
   6  11   1        333.83        343.11        55.94 o                         
   7  11   1         19.22        124.55        69.77 o                         
  -5  12   1        187.76        245.26        58.34 o                         
  -4  12   1        397.68        434.30        57.18 o                         
  -3  12   1        210.62        318.94        67.47 o                         
  -2  12   1        249.89        289.93        45.81 o                         
  -1  12   1         53.20         43.21        43.25 o                         
   0  12   1         27.30        149.16        50.02 o                         
   1  12   1        201.85        213.91        45.29 o                         
   2  12   1        411.02        497.69        48.72 o                         
   3  12   1        136.34        205.99        46.93 o                         
   4  12   1        670.67        713.48        61.42 o                         
   5  12   1         69.46        122.40        56.28 o                         
 -14   0   2          0.44          9.52        95.82 o                         
 -12   0   2        217.50        272.80        86.71 o                         
 -10   0   2         11.36         27.70        53.07 o                         
  -8   0   2         75.85         95.11        38.05 o                         
  -6   0   2       1113.63       1369.89        87.53 o                         
  -4   0   2       2142.57       2178.56        67.21 o                         
  -2   0   2      32573.31      38603.84      1020.80 o                         
   0   0   2      15107.97      16872.29      1142.39 o                         
   2   0   2       3267.80       2857.49        99.76 o                         
   4   0   2        645.69        749.13        30.26 o                         
   6   0   2       1003.17        849.43        64.39 o                         
   8   0   2          3.82         13.83        44.52 o                         
  10   0   2         31.32        149.83        84.28 o                         
  12   0   2        138.89        215.83        64.58 o                         
  14   0   2        905.37       1097.77       129.69 o                         
 -14   1   2        677.44        778.53        84.91 o                         
 -13   1   2          0.71        139.53        70.58 o                         
 -12   1   2         36.34        200.40        77.59 o                         
 -11   1   2        134.46        139.00        57.42 o                         
 -10   1   2        458.45        537.77        39.99 o                         
  -9   1   2       1711.43       1685.93        94.72 o                         
  -8   1   2       3850.16       3915.89        88.65 o                         
  -7   1   2        119.35        162.01        22.44 o                         
  -6   1   2       8552.92       8051.95       147.00 o                         
  -5   1   2        515.19        595.96        22.45 o                         
  -4   1   2        845.30        920.54        24.92 o                         
  -3   1   2       1148.45       1274.30        29.87 o                         
  -2   1   2        457.04        512.58        15.76 o                         
  -1   1   2       2732.40       2569.45        50.17 o                         
   0   1   2      19516.60      19948.55       375.51 o                         
   1   1   2        807.35        791.79        18.46 o                         
   2   1   2      61709.62      78722.27      1486.33 o                         
   3   1   2      14140.92      13514.59       259.33 o                         
   4   1   2       1962.79       1870.67        52.49 o                         
   5   1   2         28.88         45.25        22.23 o                         
   6   1   2         13.71         39.13        19.76 o                         
   7   1   2         26.16         29.39        21.17 o                         
   8   1   2        695.55        677.76        31.90 o                         
   9   1   2        100.71         88.02        57.55 o                         
  10   1   2       1804.12       1767.44        70.94 o                         
  11   1   2         82.08        103.80        40.25 o                         
  12   1   2        700.96        716.96        51.59 o                         
  13   1   2         52.29         75.07        63.12 o                         
 -13   2   2        137.19        260.27        67.11 o                         
 -12   2   2          7.02         66.13        59.44 o                         
 -11   2   2         97.38        158.91        51.22 o                         
 -10   2   2        492.44        440.74        39.49 o                         
  -9   2   2        100.65        125.66        31.92 o                         
  -8   2   2       1098.92       1018.19        38.92 o                         
  -7   2   2         11.33         28.86        23.43 o                         
  -6   2   2        854.42        993.31        29.45 o                         
  -5   2   2        573.15        644.99        23.27 o                         
  -4   2   2        938.78        965.12        26.06 o                         
  -3   2   2        489.50        454.87        18.06 o                         
  -2   2   2      13684.13      12917.75       260.91 o                         
  -1   2   2      34260.05      36754.86       742.95 o                         
   0   2   2       2667.56       2571.19        53.13 o                         
   1   2   2        461.85        452.61        17.81 o                         
   2   2   2       1560.50       1666.65        38.14 o                         
   3   2   2       7869.37       7880.59       199.29 o                         
   4   2   2       3231.39       2987.04        63.83 o                         
   5   2   2       1266.45       1339.20        37.02 o                         
   6   2   2       2725.49       2384.94        51.22 o                         
   7   2   2        886.55        880.57        30.31 o                         
   8   2   2        209.19        136.27        29.09 o                         
   9   2   2         84.05         50.56        34.61 o                         
  10   2   2        235.34        269.98        34.81 o                         
  11   2   2        893.93        958.43        47.97 o                         
  12   2   2        285.43        242.11        83.37 o                         
  13   2   2         21.22        113.93        54.96 o                         
 -13   3   2          8.36        175.52        66.07 o                         
 -12   3   2        239.90        230.84        55.22 o                         
 -11   3   2         50.07         81.91        38.83 o                         
 -10   3   2        387.12        403.27        39.79 o                         
  -9   3   2        639.40        656.40        38.82 o                         
  -8   3   2       1208.37       1300.58        44.23 o                         
  -7   3   2        125.14        113.00        27.54 o                         
  -6   3   2       1738.57       1599.29        43.44 o                         
  -5   3   2       1184.48       1385.36        38.59 o                         
  -4   3   2          4.90         45.06        21.73 o                         
  -3   3   2         51.37         40.91        14.79 o                         
  -2   3   2        187.23        200.05        16.37 o                         
  -1   3   2       5629.22       5333.90       114.43 o                         
   0   3   2      27073.79      27188.73       551.72 o                         
   1   3   2       5554.34       5682.89       143.03 o                         
   2   3   2       3953.11       3833.96        86.59 o                         
   3   3   2       2155.56       2329.46        52.00 o                         
   4   3   2       9701.66       8847.41       214.08 o                         
   5   3   2         45.66         57.12        23.32 o                         
   6   3   2       3899.76       4060.76        87.46 o                         
   7   3   2        787.26        803.14        34.04 o                         
   8   3   2       1746.16       1696.78        50.48 o                         
   9   3   2       1374.49       1308.25        46.98 o                         
  10   3   2        583.98        581.89        38.14 o                         
  11   3   2        790.23        721.92        42.48 o                         
  12   3   2        457.37        367.95        53.25 o                         
  13   3   2        170.05        128.15        79.65 o                         
 -13   4   2        190.53        412.29       102.78 o                         
 -12   4   2        882.48        875.85        99.70 o                         
 -11   4   2         35.59         35.44        39.01 o                         
 -10   4   2       1764.81       1769.29        62.21 o                         
  -9   4   2         57.10         59.56        42.66 o                         
  -8   4   2       1235.90       1232.82        44.21 o                         
  -7   4   2         60.53         59.30        33.68 o                         
  -6   4   2         31.41         26.22        25.07 o                         
  -5   4   2        537.40        606.18        28.46 o                         
  -4   4   2       1482.97       1443.08        34.86 o                         
  -3   4   2        898.20        882.19        26.08 o                         
  -2   4   2       1338.51       1302.76        31.04 o                         
  -1   4   2        849.82        843.73        23.88 o                         
   0   4   2        320.99        361.75        20.37 o                         
   1   4   2        175.73        180.78        18.82 o                         
   2   4   2       2721.44       2912.21        62.37 o                         
   3   4   2        266.14        208.98        19.79 o                         
   4   4   2        524.63        449.88        24.30 o                         
   5   4   2         82.49         80.76        22.52 o                         
   6   4   2       2089.53       1917.24        50.19 o                         
   7   4   2        299.86        313.94        28.96 o                         
   8   4   2       1551.93       1497.93        56.50 o                         
   9   4   2        287.58        304.95        34.61 o                         
  10   4   2         52.87         44.21        34.03 o                         
  11   4   2        982.83        916.81        45.55 o                         
  12   4   2          6.88         99.53        55.50 o                         
  13   4   2         29.08        155.72        59.45 o                         
 -13   5   2          9.07        101.37        92.34 o                         
 -12   5   2        549.76        607.07        66.42 o                         
 -11   5   2        353.88        280.94        57.20 o                         
 -10   5   2        194.94        177.71        53.81 o                         
  -9   5   2        218.57        130.45        37.52 o                         
  -8   5   2       1371.31       1346.67        46.96 o                         
  -7   5   2        824.85        860.74        41.51 o                         
  -6   5   2       1589.97       1564.83        45.55 o                         
  -5   5   2        253.50        238.17        25.23 o                         
  -4   5   2       1472.15       1536.58        37.53 o                         
  -3   5   2        187.29        241.68        23.82 o                         
  -2   5   2         73.73         93.69        21.72 o                         
  -1   5   2        999.68       1111.21        33.24 o                         
   0   5   2       9481.99       8345.41       184.20 o                         
   1   5   2         83.56         28.45        20.17 o                         
   2   5   2       7985.48       7879.97       198.47 o                         
   3   5   2         28.71         24.27        21.33 o                         
   4   5   2       1269.52       1348.34        44.52 o                         
   5   5   2        742.88        807.74        41.68 o                         
   6   5   2         57.95         37.67        25.91 o                         
   7   5   2        283.13        376.75        44.80 o                         
   8   5   2         19.28         -1.72        36.37 o                         
   9   5   2        392.08        456.87        44.04 o                         
  10   5   2       1003.78       1017.25        51.76 o                         
  11   5   2        101.51        122.92        55.18 o                         
  12   5   2       1025.10        980.40        83.87 o                         
 -12   6   2        475.22        446.96        81.15 o                         
 -11   6   2        920.96       1035.53        61.84 o                         
 -10   6   2        897.81       1050.49        59.25 o                         
  -9   6   2         91.96        179.88        43.86 o                         
  -8   6   2       1487.96       1476.91        76.91 o                         
  -7   6   2        122.43         68.65        36.45 o                         
  -6   6   2        220.60        140.61        42.54 o                         
  -5   6   2        426.71        429.66        41.75 o                         
  -4   6   2        194.00        122.67        25.96 o                         
  -3   6   2       1885.92       1844.50        47.93 o                         
  -2   6   2       3572.01       3541.84        76.87 o                         
  -1   6   2        958.58       1025.14        33.86 o                         
   0   6   2       8237.58       7223.15       156.73 o                         
   1   6   2        369.76        404.72        30.76 o                         
   2   6   2        461.56        513.01        27.94 o                         
   3   6   2       1967.93       2004.31        50.73 o                         
   4   6   2       1978.42       1985.51        51.39 o                         
   5   6   2        366.04        320.21        35.20 o                         
   6   6   2       2364.48       2275.02        66.77 o                         
   7   6   2        126.18        153.30        37.78 o                         
   8   6   2        447.28        463.86        51.37 o                         
   9   6   2       1633.22       1628.12        59.49 o                         
  10   6   2          3.46         48.19        39.66 o                         
  11   6   2        159.67        217.37        71.94 o                         
  12   6   2          3.36         75.87        79.87 o                         
 -11   7   2         49.63        126.65        63.70 o                         
 -10   7   2        254.80        248.04        47.44 o                         
  -9   7   2         21.40         -4.77        48.89 o                         
  -8   7   2        570.71        533.24        42.21 o                         
  -7   7   2        308.02        306.83        39.09 o                         
  -6   7   2        423.86        466.28        41.10 o                         
  -5   7   2       1557.93       1420.99        52.66 o                         
  -4   7   2       1055.43       1095.83        45.96 o                         
  -3   7   2        850.42        912.62        36.58 o                         
  -2   7   2        251.71        296.40        28.20 o                         
  -1   7   2       1199.75       1294.16        59.10 o                         
   0   7   2        597.36        597.72        36.26 o                         
   1   7   2       1848.64       1818.69        55.39 o                         
   2   7   2        967.20        908.83        35.78 o                         
   3   7   2       2065.86       2000.20        60.10 o                         
   4   7   2       1202.46       1172.47        47.11 o                         
   5   7   2        394.93        431.94        38.58 o                         
   6   7   2        180.27        214.81        37.86 o                         
   7   7   2        393.28        432.10        40.89 o                         
   8   7   2         57.00        103.83        36.56 o                         
   9   7   2        304.60        339.03        55.54 o                         
  10   7   2         61.72        174.03        42.17 o                         
  11   7   2        206.09        267.44        52.36 o                         
 -11   8   2        631.52        617.94        59.62 o                         
 -10   8   2         44.52        137.72        47.42 o                         
  -9   8   2        353.53        344.67        48.15 o                         
  -8   8   2        333.53        287.13        51.32 o                         
  -7   8   2        226.63        284.26        39.94 o                         
  -6   8   2         14.13         36.71        36.14 o                         
  -5   8   2         46.17         48.77        36.86 o                         
  -4   8   2        553.83        572.95        42.17 o                         
  -3   8   2        317.46        400.82        40.06 o                         
  -2   8   2        399.36        431.74        38.37 o                         
  -1   8   2         27.08         59.08        35.08 o                         
   0   8   2        530.16        497.80        35.86 o                         
   1   8   2       1131.37       1172.64        43.48 o                         
   2   8   2        337.39        332.57        37.50 o                         
   3   8   2         14.86         13.26        33.33 o                         
   4   8   2          1.65         19.75        38.34 o                         
   5   8   2        400.89        400.69        40.11 o                         
   6   8   2       1351.15       1293.13        53.17 o                         
   7   8   2        215.08        264.73        46.50 o                         
   8   8   2        329.10        353.30        41.57 o                         
   9   8   2        235.08        299.68        42.53 o                         
  10   8   2          3.44         12.54        42.81 o                         
  11   8   2         19.22         95.03        52.99 o                         
 -10   9   2         38.09         80.69        52.14 o                         
  -9   9   2          7.35         29.12        50.69 o                         
  -8   9   2        155.66        222.91        42.45 o                         
  -7   9   2        411.85        444.54        42.70 o                         
  -6   9   2        810.25        855.30        47.75 o                         
  -5   9   2       3755.50       3587.77       113.52 o                         
  -4   9   2       1340.73       1235.02        60.32 o                         
  -3   9   2         54.78         56.62        44.24 o                         
  -2   9   2         27.85         13.32        38.29 o                         
  -1   9   2        444.69        434.61        41.97 o                         
   0   9   2        221.78        216.18        36.09 o                         
   1   9   2        362.25        394.32        41.47 o                         
   2   9   2        791.23        771.18        44.85 o                         
   3   9   2       1197.23       1215.78        58.70 o                         
   4   9   2         27.77         80.80        43.26 o                         
   5   9   2        364.74        424.95        48.15 o                         
   6   9   2        347.31        376.62        41.28 o                         
   7   9   2        401.01        392.52        42.85 o                         
   8   9   2        305.65        268.84        42.96 o                         
   9   9   2        454.81        565.46        47.80 o                         
  10   9   2        726.71        721.06        57.48 o                         
  -9  10   2        824.20        782.88        74.31 o                         
  -8  10   2         13.10        115.67        67.34 o                         
  -7  10   2        450.35        407.17        76.31 o                         
  -6  10   2        124.29        134.79        48.82 o                         
  -5  10   2         98.22        136.07        47.81 o                         
  -4  10   2        716.01        648.81        52.52 o                         
  -3  10   2         51.90         53.00        44.91 o                         
  -2  10   2        658.98        619.72        50.27 o                         
  -1  10   2         75.56         79.53        35.37 o                         
   0  10   2         11.98         69.49        44.68 o                         
   1  10   2        129.25         72.51        34.76 o                         
   2  10   2         14.85         66.94        38.76 o                         
   3  10   2         13.10         47.74        43.27 o                         
   4  10   2        154.24        194.68        45.15 o                         
   5  10   2       1324.42       1174.11        70.41 o                         
   6  10   2        167.65        158.04        48.33 o                         
   7  10   2        785.14        674.83        58.36 o                         
   8  10   2          4.42         58.30        52.63 o                         
  -7  11   2        366.83        391.00        66.27 o                         
  -6  11   2         24.07         92.52        52.45 o                         
  -5  11   2       1170.99       1180.39        67.80 o                         
  -4  11   2         25.36         45.15        48.54 o                         
  -3  11   2        176.99        232.60        50.87 o                         
  -2  11   2        119.43        104.32        47.68 o                         
  -1  11   2         23.28         27.74        40.40 o                         
   0  11   2         19.19         99.85        38.04 o                         
   1  11   2         15.31         36.15        41.12 o                         
   2  11   2       1529.43       1322.40        57.89 o                         
   3  11   2        651.28        579.33        71.75 o                         
   4  11   2        249.79        240.84        49.19 o                         
   5  11   2          1.72         45.48        49.47 o                         
   6  11   2          9.63          6.51        52.66 o                         
   7  11   2        156.90        143.73        55.10 o                         
  -5  12   2          4.81        -22.41        57.12 o                         
  -4  12   2        141.98        121.87        53.82 o                         
  -3  12   2        600.68        657.13        62.68 o                         
  -2  12   2          5.24         66.88        43.18 o                         
  -1  12   2       1517.90       1335.22        60.72 o                         
   0  12   2        342.21        386.56        64.05 o                         
   1  12   2          0.85         95.94        44.74 o                         
   2  12   2         13.32         22.67        42.82 o                         
   3  12   2        210.80        235.69        45.45 o                         
   4  12   2        453.33        386.59        56.38 o                         
   5  12   2        642.44        641.97        62.15 o                         
 -13   0   3        189.03        229.37        96.22 o                         
 -11   0   3        286.21        185.60        86.19 o                         
  -9   0   3       2021.35       2051.68        77.21 o                         
  -7   0   3       2175.05       2107.18        72.20 o                         
  -5   0   3       4780.21       4991.65       141.36 o                         
  -3   0   3      17907.46      18654.23       539.89 o                         
  -1   0   3       2060.55       1971.92        91.23 o                         
   1   0   3         35.46         26.53        10.29 o                         
   3   0   3      48217.64      53579.00      1396.30 o                         
   5   0   3       1695.13       1973.91        96.30 o                         
   7   0   3       1889.25       1876.91        67.62 o                         
   9   0   3       1750.44       1652.27        68.81 o                         
  11   0   3        827.51        696.13        66.96 o                         
  13   0   3         37.17         42.78        67.94 o                         
 -14   1   3          8.69        189.92        70.00 o                         
 -13   1   3        809.51        859.51        81.64 o                         
 -12   1   3         24.34        107.46        72.88 o                         
 -11   1   3        130.12        157.57        56.79 o                         
 -10   1   3        301.16        404.77        43.52 o                         
  -9   1   3       2886.65       3005.15       121.22 o                         
  -8   1   3         88.09        123.55        27.25 o                         
  -7   1   3          8.53          5.78        21.71 o                         
  -6   1   3        590.78        738.40        26.61 o                         
  -5   1   3       3812.42       3738.46        72.03 o                         
  -4   1   3         13.29         22.95        15.74 o                         
  -3   1   3         10.61         48.74        15.14 o                         
  -2   1   3       3542.83       3298.44        67.98 o                         
  -1   1   3      21427.11      22724.97       597.38 o                         
   0   1   3       1772.57       1535.23        41.56 o                         
   1   1   3       2829.70       2954.19        62.99 o                         
   2   1   3       7310.59       7168.05       154.05 o                         
   3   1   3       2161.41       2210.62        47.53 o                         
   4   1   3        160.12        195.06        19.43 o                         
   5   1   3       5250.38       4767.61       111.87 o                         
   6   1   3       1645.14       1830.39        42.16 o                         
   7   1   3       5377.65       5286.28       101.73 o                         
   8   1   3         18.11         -8.54        26.32 o                         
   9   1   3        246.36        228.04        38.58 o                         
  10   1   3          8.35         41.46        35.18 o                         
  11   1   3         54.58         82.40        40.64 o                         
  12   1   3          4.49         47.05        64.15 o                         
  13   1   3        439.07        580.61        72.01 o                         
 -13   2   3         44.03        173.37        65.39 o                         
 -12   2   3          2.84         45.49        59.17 o                         
 -11   2   3         10.85         83.92        49.84 o                         
 -10   2   3       1407.17       1413.15        78.75 o                         
  -9   2   3        963.34        899.10        39.99 o                         
  -8   2   3        422.46        468.40        32.08 o                         
  -7   2   3       4857.77       4762.69        92.12 o                         
  -6   2   3       1315.54       1289.01        34.18 o                         
  -5   2   3       2279.03       2283.28        48.14 o                         
  -4   2   3       1979.77       1979.83        42.18 o                         
  -3   2   3        814.18        937.35        31.27 o                         
  -2   2   3          1.20         41.36        26.73 o                         
  -1   2   3        846.49        920.17        23.59 o                         
   0   2   3        237.19        321.79        19.49 o                         
   1   2   3      21003.52      19638.55       505.05 o                         
   2   2   3       2602.57       2538.25        53.63 o                         
   3   2   3       5531.67       5295.20       105.81 o                         
   4   2   3       1639.56       1839.30        39.44 o                         
   5   2   3        394.53        537.17        21.18 o                         
   6   2   3       1947.02       2027.62        47.27 o                         
   7   2   3       1969.14       1969.21        46.59 o                         
   8   2   3        290.39        240.57        30.48 o                         
   9   2   3       1538.45       1553.71        64.36 o                         
  10   2   3        250.54        251.02        40.18 o                         
  11   2   3        262.47        282.80        59.22 o                         
  12   2   3         57.72         79.16        49.35 o                         
  13   2   3        193.41        260.53        70.71 o                         
 -13   3   3        283.31        440.96        70.18 o                         
 -12   3   3        915.99        992.90       126.34 o                         
 -11   3   3       3651.59       3433.57       146.64 o                         
 -10   3   3        154.67        187.28        38.53 o                         
  -9   3   3       1742.73       1764.20        52.93 o                         
  -8   3   3        233.61        305.00        43.42 o                         
  -7   3   3         29.64         37.61        26.81 o                         
  -6   3   3         43.89         41.83        26.01 o                         
  -5   3   3        241.13        198.16        19.17 o                         
  -4   3   3        229.03        202.01        20.60 o                         
  -3   3   3       1821.40       1799.76        39.90 o                         
  -2   3   3       1494.53       1431.97        32.59 o                         
  -1   3   3       2876.57       3027.53        58.62 o                         
   0   3   3       1049.56       1182.89        33.46 o                         
   1   3   3       5024.13       5048.73       122.13 o                         
   2   3   3         97.27        121.29        16.94 o                         
   3   3   3       3566.51       3485.82        96.61 o                         
   4   3   3        441.54        416.48        22.76 o                         
   5   3   3       3193.86       2828.39        63.79 o                         
   6   3   3        839.93        865.12        32.92 o                         
   7   3   3       3239.67       3154.92        74.73 o                         
   8   3   3          0.39          9.58        34.20 o                         
   9   3   3        492.46        473.91        41.47 o                         
  10   3   3        683.08        609.17        40.72 o                         
  11   3   3        403.84        435.09        38.86 o                         
  12   3   3          0.31         49.40        47.87 o                         
  13   3   3        530.39        493.70        60.20 o                         
 -13   4   3        368.70        598.72       112.44 o                         
 -12   4   3         57.60         84.04        61.55 o                         
 -11   4   3        798.73        767.29        68.54 o                         
 -10   4   3        351.18        410.71        40.49 o                         
  -9   4   3         23.40         40.95        36.76 o                         
  -8   4   3        235.38        248.63        39.15 o                         
  -7   4   3       1573.11       1493.97        52.64 o                         
  -6   4   3        707.17        781.93        33.34 o                         
  -5   4   3         10.12         -0.82        16.72 o                         
  -4   4   3       3265.01       3347.00        66.41 o                         
  -3   4   3         56.57         94.68        17.98 o                         
  -2   4   3       1791.30       1828.52        39.94 o                         
  -1   4   3      10234.75       9484.56       197.97 o                         
   0   4   3        404.95        474.34        23.40 o                         
   1   4   3       4012.85       4145.28       128.94 o                         
   2   4   3       2924.20       2945.76        63.33 o                         
   3   4   3       2124.21       1905.17        45.61 o                         
   4   4   3         68.24        106.92        28.66 o                         
   5   4   3       2324.70       2345.11        60.64 o                         
   6   4   3       1667.36       1654.47        46.55 o                         
   7   4   3       1210.79       1227.75        49.84 o                         
   8   4   3        208.43        256.44        33.11 o                         
   9   4   3        816.09        937.80        57.52 o                         
  10   4   3        834.56        836.07        42.56 o                         
  11   4   3        742.35        740.72        43.02 o                         
  12   4   3         64.50         92.90        44.11 o                         
  13   4   3        240.05        127.69        69.40 o                         
 -13   5   3         74.84         42.35        84.13 o                         
 -12   5   3        575.84        493.98        64.86 o                         
 -11   5   3       1338.61       1359.82        66.58 o                         
 -10   5   3        386.71        355.86        47.11 o                         
  -9   5   3        239.57        251.61        42.80 o                         
  -8   5   3        155.83        171.38        32.63 o                         
  -7   5   3         61.33         80.05        29.76 o                         
  -6   5   3         62.24         92.79        30.82 o                         
  -5   5   3       1584.04       1586.26        40.61 o                         
  -4   5   3       6667.28       5906.47       120.52 o                         
  -3   5   3       5240.41       5051.28       103.48 o                         
  -2   5   3       2563.04       2340.59        57.81 o                         
  -1   5   3        766.70        723.29        24.59 o                         
   0   5   3       1453.58       1567.48        40.25 o                         
   1   5   3          2.44         34.56        30.06 o                         
   2   5   3       1391.25       1617.13        42.24 o                         
   3   5   3       1112.79        959.72        32.08 o                         
   4   5   3       1307.53       1294.80        43.52 o                         
   5   5   3       3782.31       3522.92        86.84 o                         
   6   5   3        487.44        467.17        35.97 o                         
   7   5   3        787.02        833.81        37.62 o                         
   8   5   3        826.50        905.78        46.61 o                         
   9   5   3         18.43         34.32        50.44 o                         
  10   5   3        261.60        275.68        40.79 o                         
  11   5   3        587.89        509.22        46.70 o                         
  12   5   3         92.48        100.84        49.19 o                         
 -12   6   3        110.91        281.38       107.33 o                         
 -11   6   3         15.77         55.97        54.66 o                         
 -10   6   3         14.40        113.56        42.98 o                         
  -9   6   3          2.96         84.06        50.78 o                         
  -8   6   3        424.89        441.74        40.89 o                         
  -7   6   3        826.15        900.26        45.17 o                         
  -6   6   3        268.45        358.11        39.59 o                         
  -5   6   3        458.57        454.19        36.50 o                         
  -4   6   3          8.55         27.70        28.61 o                         
  -3   6   3        250.48        266.45        27.96 o                         
  -2   6   3        158.65        170.03        24.35 o                         
  -1   6   3       7877.05       7276.05       191.86 o                         
   0   6   3      10565.56      10068.58       196.35 o                         
   1   6   3       1458.90       1333.75        43.81 o                         
   2   6   3       1971.52       1919.06        49.18 o                         
   3   6   3        696.98        631.65        30.23 o                         
   4   6   3        109.26        131.64        34.95 o                         
   5   6   3          6.89         40.58        32.15 o                         
   6   6   3         99.87        111.61        39.41 o                         
   7   6   3       2028.04       1929.60        62.61 o                         
   8   6   3        120.83        112.46        41.19 o                         
   9   6   3         17.42         30.11        36.28 o                         
  10   6   3         13.69         99.42        40.33 o                         
  11   6   3          3.18         99.41        48.27 o                         
  12   6   3         32.80        133.91        60.86 o                         
 -11   7   3        133.34        161.81        49.42 o                         
 -10   7   3        281.41        360.34        58.53 o                         
  -9   7   3         34.32         92.09        43.86 o                         
  -8   7   3        118.43        124.02        37.86 o                         
  -7   7   3         16.95         29.01        46.18 o                         
  -6   7   3        125.85        149.00        39.30 o                         
  -5   7   3         99.61        141.30        35.97 o                         
  -4   7   3       4560.00       4282.99       119.45 o                         
  -3   7   3       1408.65       1389.94        43.26 o                         
  -2   7   3       1242.86       1164.46        39.36 o                         
  -1   7   3       1675.92       1636.33        46.16 o                         
   0   7   3       2317.69       2311.14        63.48 o                         
   1   7   3        128.68        247.05        34.33 o                         
   2   7   3         47.15         26.25        31.71 o                         
   3   7   3        176.59        127.61        28.29 o                         
   4   7   3       1597.91       1600.86        54.96 o                         
   5   7   3       1182.15       1203.16        49.34 o                         
   6   7   3          2.73          0.08        39.39 o                         
   7   7   3        363.28        405.83        39.90 o                         
   8   7   3        392.32        426.51        40.29 o                         
   9   7   3         41.46         38.31        36.70 o                         
  10   7   3          5.62        -44.88        44.88 o                         
  11   7   3        319.52        276.33        60.90 o                         
 -11   8   3         72.32        107.29        64.22 o                         
 -10   8   3          3.31        129.52        57.76 o                         
  -9   8   3       1246.33       1239.63        66.14 o                         
  -8   8   3         32.84        142.18        42.68 o                         
  -7   8   3       1727.94       1617.20        58.79 o                         
  -6   8   3         38.45         51.61        37.01 o                         
  -5   8   3         28.32         80.04        37.60 o                         
  -4   8   3         43.66         74.63        36.49 o                         
  -3   8   3         77.15         46.11        30.22 o                         
  -2   8   3        721.44        750.62        41.99 o                         
  -1   8   3        148.95        154.53        35.93 o                         
   0   8   3       1623.15       1636.87        55.68 o                         
   1   8   3        329.06        267.04        33.71 o                         
   2   8   3        277.40        291.77        37.22 o                         
   3   8   3         87.06        143.70        34.26 o                         
   4   8   3        291.04        341.66        39.88 o                         
   5   8   3         27.78         -0.14        36.16 o                         
   6   8   3        280.41        244.14        38.85 o                         
   7   8   3         20.07         60.44        41.40 o                         
   8   8   3        347.18        408.66        42.10 o                         
   9   8   3        871.63        807.88        67.39 o                         
  10   8   3        355.95        404.43        46.23 o                         
 -10   9   3        308.43        315.18        54.93 o                         
  -9   9   3        201.90        241.16        67.60 o                         
  -8   9   3        528.99        514.79        51.14 o                         
  -7   9   3         88.97        205.33        52.45 o                         
  -6   9   3         57.66         60.02        45.81 o                         
  -5   9   3        290.95        319.38        56.28 o                         
  -4   9   3        381.20        496.54        49.52 o                         
  -3   9   3       1792.42       1687.79        77.68 o                         
  -2   9   3       1632.30       1578.93        57.41 o                         
  -1   9   3       4681.06       4292.22       106.09 o                         
   0   9   3       3226.08       2901.09        75.31 o                         
   1   9   3         74.71         69.57        37.26 o                         
   2   9   3        119.29        104.81        45.14 o                         
   3   9   3        230.68        274.53        77.43 o                         
   4   9   3        466.17        544.06        56.51 o                         
   5   9   3        445.26        609.51        64.01 o                         
   6   9   3        268.03        353.42        43.04 o                         
   7   9   3        368.49        404.81        43.69 o                         
   8   9   3         83.80        129.91        42.31 o                         
   9   9   3          0.69          2.41        42.18 o                         
  10   9   3        153.63        122.98       124.60 o                         
  -8  10   3       1159.11       1153.94        76.40 o                         
  -7  10   3          8.00         50.52        50.34 o                         
  -6  10   3        848.05        723.23        57.85 o                         
  -5  10   3        202.51        167.73        50.56 o                         
  -4  10   3        316.64        340.93        49.44 o                         
  -3  10   3          0.04        -13.20        44.19 o                         
  -2  10   3        334.17        287.48        46.10 o                         
  -1  10   3         69.15         39.60        38.76 o                         
   0  10   3         27.69         26.40        35.12 o                         
   1  10   3       1257.96       1275.37        49.97 o                         
   2  10   3        148.52        207.67        39.78 o                         
   3  10   3        750.62        680.83        61.72 o                         
   4  10   3         43.30         64.71        44.02 o                         
   5  10   3         40.26        133.50        47.90 o                         
   6  10   3        257.90        313.38        60.08 o                         
   7  10   3         75.38        101.49        60.21 o                         
   8  10   3        463.09        546.78        58.35 o                         
  -7  11   3          0.77        -42.94        61.28 o                         
  -6  11   3         60.95        119.80        64.79 o                         
  -5  11   3        320.68        243.21        67.07 o                         
  -4  11   3        730.67        765.71        59.15 o                         
  -3  11   3        609.24        569.36        53.23 o                         
  -2  11   3       1926.07       1780.02        72.60 o                         
  -1  11   3          1.19         71.31        44.56 o                         
   0  11   3        616.85        591.30        43.32 o                         
   1  11   3          3.90        -15.40        40.99 o                         
   2  11   3          3.61        -26.41        46.94 o                         
   3  11   3        342.17        359.00        44.17 o                         
   4  11   3        546.80        517.45        53.10 o                         
   5  11   3        108.93        132.64        49.53 o                         
   6  11   3        249.47        310.56        55.42 o                         
   7  11   3          2.57         56.35        55.63 o                         
  -5  12   3         14.48         57.00        57.98 o                         
  -4  12   3        389.56        454.43        74.78 o                         
  -3  12   3          1.89         68.49        52.47 o                         
  -2  12   3         38.95         40.97        43.90 o                         
  -1  12   3         12.90         31.47        43.65 o                         
   0  12   3        441.45        483.27        54.12 o                         
   1  12   3        519.34        459.01        48.70 o                         
   2  12   3        893.63        819.34        53.59 o                         
   3  12   3         79.99         93.36        43.92 o                         
   4  12   3         33.28         96.17        45.35 o                         
   5  12   3          1.50         51.15        54.25 o                         
 -14   0   4        495.20        675.95       113.65 o                         
 -12   0   4         59.20        225.34        88.65 o                         
 -10   0   4        549.12        347.35        95.45 o                         
  -8   0   4         34.23         21.03        45.44 o                         
  -6   0   4       2888.73       3072.51       143.44 o                         
  -4   0   4       5155.41       4669.65       233.99 o                         
  -2   0   4      73281.81      94005.48      3216.55 o                         
   0   0   4       3314.35       2951.38        96.33 o                         
   2   0   4      14871.56      16015.76       553.50 o                         
   4   0   4       9842.47       9094.91       219.05 o                         
   6   0   4       6536.09       5828.17       165.52 o                         
   8   0   4          1.90         65.65        40.15 o                         
  10   0   4        261.35        245.58        55.95 o                         
  12   0   4        593.21        589.91        72.09 o                         
 -14   1   4        484.83        700.41       107.26 o                         
 -13   1   4         44.91        118.30        64.23 o                         
 -12   1   4          9.44        138.06        93.39 o                         
 -11   1   4        508.20        582.76        67.49 o                         
 -10   1   4       2542.72       2590.66       102.26 o                         
  -9   1   4        181.59        155.50        33.74 o                         
  -8   1   4       1275.74       1272.95        47.62 o                         
  -7   1   4          4.40          5.25        26.67 o                         
  -6   1   4         57.06         91.57        32.21 o                         
  -5   1   4        271.69        403.30        26.79 o                         
  -4   1   4       5417.31       5365.05       105.11 o                         
  -3   1   4       5025.77       4942.55       100.29 o                         
  -2   1   4        133.67        153.89        19.47 o                         
  -1   1   4       3944.85       3916.00       102.07 o                         
   0   1   4       9451.08       9556.82       197.54 o                         
   1   1   4      10298.75       9424.07       212.76 o                         
   2   1   4        243.13        305.46        36.15 o                         
   3   1   4       3757.01       3872.07        72.57 o                         
   4   1   4       5225.16       5141.61        95.55 o                         
   5   1   4       1701.43       1790.18        39.95 o                         
   6   1   4         63.65         53.02        19.26 o                         
   7   1   4        275.50        344.73        26.91 o                         
   8   1   4       1222.27       1223.92        38.79 o                         
   9   1   4         99.19         39.45        49.88 o                         
  10   1   4         12.03        -15.01        38.36 o                         
  11   1   4          7.50         -2.36        39.61 o                         
  12   1   4         61.64         81.76        43.33 o                         
  13   1   4         52.37        106.00        47.41 o                         
 -13   2   4         21.79         23.33       109.56 o                         
 -12   2   4        242.77        215.01        62.64 o                         
 -11   2   4         61.14         81.63        51.22 o                         
 -10   2   4       1321.12       1350.55        58.91 o                         
  -9   2   4        245.97        245.30        36.96 o                         
  -8   2   4        132.36        120.88        45.45 o                         
  -7   2   4         11.55        -17.23        22.82 o                         
  -6   2   4       2925.62       3013.57        66.95 o                         
  -5   2   4       1876.88       2028.33        44.46 o                         
  -4   2   4       5197.66       5072.41       100.71 o                         
  -3   2   4       4922.19       4854.63       107.36 o                         
  -2   2   4       7181.14       6669.07       123.39 o                         
  -1   2   4       2217.52       2200.48        44.02 o                         
   0   2   4       1604.01       1639.42        37.17 o                         
   1   2   4       1143.29       1120.20        40.79 o                         
   2   2   4      15926.43      14942.56       312.95 o                         
   3   2   4        203.60        240.46        16.80 o                         
   4   2   4       7456.55       6827.79       175.26 o                         
   5   2   4        246.89        320.89        19.19 o                         
   6   2   4       1575.63       1537.88        38.17 o                         
   7   2   4        650.41        598.32        26.94 o                         
   8   2   4         29.50         81.95        34.80 o                         
   9   2   4         33.64         31.07        31.44 o                         
  10   2   4       1411.01       1503.11        64.86 o                         
  11   2   4         71.94        -11.16        39.39 o                         
  12   2   4       1198.10       1207.62        61.51 o                         
  13   2   4          6.14        120.76        54.85 o                         
 -13   3   4        608.92        738.64       130.19 o                         
 -12   3   4         25.55         63.02        53.97 o                         
 -11   3   4        140.85        172.65        45.90 o                         
 -10   3   4          5.87         35.59        36.96 o                         
  -9   3   4        337.72        305.12        39.14 o                         
  -8   3   4       3832.05       3740.03        84.93 o                         
  -7   3   4        185.47        222.04        35.41 o                         
  -6   3   4       6638.43       6276.16       139.01 o                         
  -5   3   4        793.69        827.99        27.42 o                         
  -4   3   4         11.27         16.38        16.73 o                         
  -3   3   4       1984.23       2140.84        44.86 o                         
  -2   3   4         71.90         59.25        16.33 o                         
  -1   3   4       1080.43       1139.48        31.36 o                         
   0   3   4       6040.47       5489.38       108.04 o                         
   1   3   4         80.81         85.76        18.27 o                         
   2   3   4        619.63        758.24        24.90 o                         
   3   3   4       1497.28       1658.00        41.49 o                         
   4   3   4         28.16         74.69        23.14 o                         
   5   3   4       7566.19       7330.34       146.43 o                         
   6   3   4        675.55        568.61        42.48 o                         
   7   3   4        589.69        557.21        36.19 o                         
   8   3   4       2075.79       2014.38        55.95 o                         
   9   3   4        426.06        523.31        36.66 o                         
  10   3   4        213.29        225.00        35.43 o                         
  11   3   4         65.68        114.46        46.53 o                         
  12   3   4         23.04        165.34        53.91 o                         
  13   3   4         19.18         78.86        55.43 o                         
 -13   4   4         35.27        224.25        98.16 o                         
 -12   4   4       1331.14       1147.26        78.56 o                         
 -11   4   4         29.61         62.80        44.20 o                         
 -10   4   4        956.61        994.17        48.66 o                         
  -9   4   4        563.13        647.71        42.86 o                         
  -8   4   4         57.46         75.86        35.90 o                         
  -7   4   4         56.30         47.77        30.37 o                         
  -6   4   4       2439.90       2530.93        54.97 o                         
  -5   4   4       2008.84       2089.17        46.61 o                         
  -4   4   4       4164.37       3986.28        77.51 o                         
  -3   4   4        992.24       1141.11        30.72 o                         
  -2   4   4        506.10        491.25        21.32 o                         
  -1   4   4        718.32        829.64        24.83 o                         
   0   4   4        275.14        290.08        20.42 o                         
   1   4   4       1597.68       1724.73        44.44 o                         
   2   4   4       4187.36       4097.94        91.79 o                         
   3   4   4       2688.34       2933.06        63.97 o                         
   4   4   4      12456.95      11406.54       317.26 o                         
   5   4   4        368.78        415.22        30.50 o                         
   6   4   4       1209.89       1226.88        39.68 o                         
   7   4   4        247.60        251.17        29.51 o                         
   8   4   4        147.91        204.32        29.61 o                         
   9   4   4       1303.50       1256.21        64.75 o                         
  10   4   4          2.49         34.71        33.71 o                         
  11   4   4        759.50        701.25        42.18 o                         
  12   4   4        624.55        639.63        50.22 o                         
  13   4   4        221.63        207.19        59.19 o                         
 -12   5   4          5.50          1.25        59.19 o                         
 -11   5   4          0.17         -5.21        62.97 o                         
 -10   5   4         63.62         91.85        44.05 o                         
  -9   5   4          1.06         65.32        39.93 o                         
  -8   5   4          4.46        -14.47        40.15 o                         
  -7   5   4        246.54        224.10        31.09 o                         
  -6   5   4        414.15        459.64        45.25 o                         
  -5   5   4        140.40        125.49        20.89 o                         
  -4   5   4        161.44        153.04        21.15 o                         
  -3   5   4        341.64        360.10        29.18 o                         
  -2   5   4       6753.17       6412.13       119.30 o                         
  -1   5   4        295.79        435.43        25.50 o                         
   0   5   4      10822.32       9577.58       201.65 o                         
   1   5   4        609.43        534.21        32.38 o                         
   2   5   4       6939.76       6268.74       139.46 o                         
   3   5   4        525.42        523.37        30.98 o                         
   4   5   4         51.77         45.58        23.82 o                         
   5   5   4         93.78        126.51        30.44 o                         
   6   5   4         32.31         50.04        31.92 o                         
   7   5   4        608.51        631.31        39.73 o                         
   8   5   4        436.23        535.42        55.66 o                         
   9   5   4        589.89        661.59        44.08 o                         
  10   5   4        514.95        626.52        45.24 o                         
  11   5   4         38.07         13.03        50.38 o                         
  12   5   4          2.42         22.25        43.38 o                         
 -12   6   4        732.13        733.58        93.11 o                         
 -11   6   4        545.02        548.11        54.65 o                         
 -10   6   4          4.95         14.65        41.70 o                         
  -9   6   4        193.91        202.48        50.57 o                         
  -8   6   4         26.77         20.80        40.70 o                         
  -7   6   4        414.86        434.83        39.53 o                         
  -6   6   4        343.41        317.42        37.19 o                         
  -5   6   4        409.20        412.06        36.14 o                         
  -4   6   4        969.74        911.34        35.16 o                         
  -3   6   4       4447.36       4093.24        96.41 o                         
  -2   6   4        867.61        872.86        29.01 o                         
  -1   6   4          9.49         22.32        22.81 o                         
   0   6   4        120.95        179.33        23.61 o                         
   1   6   4         18.61         44.11        20.38 o                         
   2   6   4       2198.75       2243.84        60.60 o                         
   3   6   4       1238.76       1310.65        40.13 o                         
   4   6   4       3375.52       3228.71       125.79 o                         
   5   6   4        220.00        200.30        33.99 o                         
   6   6   4       1504.66       1370.20        53.45 o                         
   7   6   4        125.18        107.22        36.15 o                         
   8   6   4        469.52        454.08        39.71 o                         
   9   6   4        226.80        148.59        37.51 o                         
  10   6   4        131.69         93.04        37.26 o                         
  11   6   4        380.42        316.51        46.00 o                         
  12   6   4        377.20        383.90        55.50 o                         
 -11   7   4        118.33        107.51        49.05 o                         
 -10   7   4        773.59        732.24        59.79 o                         
  -9   7   4         50.97         74.40        44.76 o                         
  -8   7   4       2180.68       2175.19        82.74 o                         
  -7   7   4        477.64        432.90        39.78 o                         
  -6   7   4       3460.81       3382.07        87.79 o                         
  -5   7   4        286.08        379.74        52.06 o                         
  -4   7   4        223.56        246.03        31.12 o                         
  -3   7   4        775.98        802.86        36.32 o                         
  -2   7   4       1865.33       1799.65        49.55 o                         
  -1   7   4       2445.27       2403.04        59.01 o                         
   0   7   4        202.36        141.00        46.45 o                         
   1   7   4       2654.45       2468.02        61.76 o                         
   2   7   4       1719.77       1698.40        62.39 o                         
   3   7   4         19.52         37.55        28.28 o                         
   4   7   4        200.73        168.59        34.18 o                         
   5   7   4        466.20        532.44        40.53 o                         
   6   7   4       2483.97       2289.29        69.99 o                         
   7   7   4        246.82        318.75        38.48 o                         
   8   7   4        611.69        608.33        42.74 o                         
   9   7   4        104.57        154.85        38.36 o                         
  10   7   4        523.65        553.75        46.78 o                         
  11   7   4        184.14        159.25        47.61 o                         
 -11   8   4        361.79        558.90        90.19 o                         
 -10   8   4        253.21        175.13        50.32 o                         
  -9   8   4         12.66         32.37        45.29 o                         
  -8   8   4        203.15        308.92        44.91 o                         
  -7   8   4          1.37         41.14        38.40 o                         
  -6   8   4        989.72       1039.88        49.57 o                         
  -5   8   4        823.38        846.17        49.57 o                         
  -4   8   4        194.53        198.42        38.34 o                         
  -3   8   4       2696.91       2785.22        76.85 o                         
  -2   8   4         28.46         43.99        35.17 o                         
  -1   8   4       1330.78       1386.34        51.21 o                         
   0   8   4         23.96         25.32        35.31 o                         
   1   8   4          0.68         32.25        31.82 o                         
   2   8   4        856.45        796.43        43.47 o                         
   3   8   4        834.55        810.47        54.08 o                         
   4   8   4        317.95        319.74        38.26 o                         
   5   8   4       1314.08       1158.65        50.89 o                         
   6   8   4        710.48        670.71        43.74 o                         
   7   8   4         10.25         29.23        44.13 o                         
   8   8   4          2.23        -21.44        39.00 o                         
   9   8   4        433.99        338.56        43.35 o                         
  10   8   4        267.36        303.44        48.72 o                         
 -10   9   4        601.88        521.65        70.69 o                         
  -9   9   4       1060.32       1123.01        89.23 o                         
  -8   9   4         14.71         56.33        44.80 o                         
  -7   9   4        555.01        542.06        45.46 o                         
  -6   9   4        199.49        240.15        69.90 o                         
  -5   9   4        140.83        121.46        46.10 o                         
  -4   9   4         46.40         99.00        46.16 o                         
  -3   9   4        706.62        695.57        51.24 o                         
  -2   9   4        378.50        388.76        40.24 o                         
  -1   9   4         29.43         26.13        38.30 o                         
   0   9   4          5.08        -21.80        35.10 o                         
   1   9   4          8.90         44.34        38.23 o                         
   2   9   4       1120.22       1250.56        53.30 o                         
   3   9   4         18.61         51.10        42.95 o                         
   4   9   4         67.68         33.93        42.91 o                         
   5   9   4       1017.68        873.28        54.41 o                         
   6   9   4        715.30        691.48        46.50 o                         
   7   9   4       1175.17       1052.73        52.79 o                         
   8   9   4        521.79        441.46        45.40 o                         
   9   9   4       1175.40       1119.05        56.61 o                         
  -8  10   4         35.23         -3.71        71.43 o                         
  -7  10   4          5.16         34.17        56.04 o                         
  -6  10   4        187.77        211.25        62.55 o                         
  -5  10   4        709.75        619.09        87.87 o                         
  -4  10   4        321.23        270.09        52.40 o                         
  -3  10   4          5.05         90.38        44.69 o                         
  -2  10   4        240.82        298.47        46.07 o                         
  -1  10   4         97.69        169.00        39.56 o                         
   0  10   4          4.59        101.68        43.96 o                         
   1  10   4        380.92        442.29        38.08 o                         
   2  10   4        285.11        396.28        85.21 o                         
   3  10   4        381.74        390.45        48.13 o                         
   4  10   4        222.36        252.90        46.03 o                         
   5  10   4        746.09        691.69        54.06 o                         
   6  10   4        422.22        426.93        53.91 o                         
   7  10   4        220.69        244.84        52.44 o                         
   8  10   4         22.57         80.66        52.13 o                         
  -7  11   4        369.24        395.74        67.10 o                         
  -6  11   4          0.41         37.26        54.82 o                         
  -5  11   4        335.07        380.74        56.05 o                         
  -4  11   4        155.38        103.41        52.27 o                         
  -3  11   4         12.05         16.20        58.13 o                         
  -2  11   4          7.54         29.75        47.41 o                         
  -1  11   4         80.41         86.80        40.97 o                         
   0  11   4        549.18        506.57        41.37 o                         
   1  11   4        891.86        927.52        52.30 o                         
   2  11   4         51.39         77.36        40.69 o                         
   3  11   4        366.05        422.85        44.66 o                         
   4  11   4         25.88        101.70        58.83 o                         
   5  11   4        829.61        739.50        58.29 o                         
   6  11   4         54.74         88.85        61.07 o                         
   7  11   4        536.14        596.56        61.56 o                         
  -5  12   4        996.05        777.07        66.52 o                         
  -4  12   4        176.75        260.26        57.13 o                         
  -3  12   4        308.50        442.78        57.59 o                         
  -2  12   4         39.60         90.94        50.96 o                         
  -1  12   4         80.10        180.03        45.41 o                         
   0  12   4          5.72         46.05        65.34 o                         
   1  12   4         84.87        117.86        55.26 o                         
   2  12   4         12.97         50.37        54.17 o                         
   3  12   4        848.63        776.90        53.38 o                         
   4  12   4         75.80         78.83        45.64 o                         
 -13   0   5         14.79        111.98        92.59 o                         
 -11   0   5        366.46        445.00        92.51 o                         
  -9   0   5        646.96        587.82        63.90 o                         
  -7   0   5       1006.71       1029.52        48.01 o                         
  -5   0   5        154.14        189.34        25.76 o                         
  -3   0   5       7958.68       7493.92       274.20 o                         
  -1   0   5      36990.27      41435.38      1959.50 o                         
   1   0   5       9519.98       8701.71       278.52 o                         
   3   0   5       4075.75       4448.75       221.26 o                         
   5   0   5      39008.96      41653.93      1111.51 o                         
   7   0   5       7061.19       6916.71       196.54 o                         
   9   0   5        118.30        118.71        43.07 o                         
  11   0   5        193.60        136.44        57.72 o                         
  13   0   5        366.12        246.93        73.63 o                         
 -13   1   5        772.53        786.20        80.91 o                         
 -12   1   5         11.97        192.65        61.70 o                         
 -11   1   5        406.58        567.55        69.34 o                         
 -10   1   5         11.63        -31.48        49.30 o                         
  -9   1   5        234.40        243.44        39.67 o                         
  -8   1   5         74.11        100.07        27.73 o                         
  -7   1   5       1358.90       1424.32        40.22 o                         
  -6   1   5          1.45        -15.96        21.57 o                         
  -5   1   5       1802.10       1659.83        37.91 o                         
  -4   1   5       5930.02       5890.58       118.90 o                         
  -3   1   5       7344.86       6968.04       175.63 o                         
  -2   1   5      34980.67      38140.47       832.32 o                         
  -1   1   5      17143.40      17235.18       366.52 o                         
   0   1   5          0.97          4.19        16.11 o                         
   1   1   5         89.23        110.26        18.98 o                         
   2   1   5      22409.49      21222.51       505.99 o                         
   3   1   5       5006.28       4652.69       143.73 o                         
   4   1   5       5437.60       5189.97       100.06 o                         
   5   1   5      14968.29      13677.07       265.28 o                         
   6   1   5         87.79        179.39        20.70 o                         
   7   1   5         74.63         76.79        32.63 o                         
   8   1   5         64.82         74.49        27.86 o                         
   9   1   5        946.79        994.90        69.83 o                         
  10   1   5         91.97         78.22        38.90 o                         
  11   1   5        679.45        645.28        47.60 o                         
  12   1   5         55.53         79.11        59.83 o                         
  13   1   5        302.30        257.73        50.25 o                         
 -13   2   5          1.67         12.24        65.46 o                         
 -12   2   5        426.59        432.20        87.12 o                         
 -11   2   5        453.06        601.69        59.05 o                         
 -10   2   5         39.96        -19.72        49.59 o                         
  -9   2   5       3068.59       3160.80        85.12 o                         
  -8   2   5        138.10        124.58        32.80 o                         
  -7   2   5       2935.69       2871.97        61.14 o                         
  -6   2   5          9.69         29.70        21.15 o                         
  -5   2   5        156.79        169.02        19.80 o                         
  -4   2   5       1475.65       1603.07        36.34 o                         
  -3   2   5       1419.05       1515.82        31.67 o                         
  -2   2   5        323.70        351.22        17.45 o                         
  -1   2   5       2185.21       2220.14        47.98 o                         
   0   2   5       2257.49       2240.45        61.22 o                         
   1   2   5        275.64        348.71        32.09 o                         
   2   2   5        323.31        395.18        20.41 o                         
   3   2   5          5.15         16.63        15.98 o                         
   4   2   5       3443.20       3931.01        81.00 o                         
   5   2   5        396.61        364.59        20.24 o                         
   6   2   5       4370.00       4553.34        88.08 o                         
   7   2   5       3731.67       3489.23        71.88 o                         
   8   2   5         39.54         69.87        38.04 o                         
   9   2   5       1831.72       1785.91        53.93 o                         
  10   2   5         22.39         45.28        32.82 o                         
  11   2   5        268.52        298.77        47.33 o                         
  12   2   5         50.77         65.64        44.70 o                         
  13   2   5        406.13        405.66        52.92 o                         
 -13   3   5        567.07        691.17        94.74 o                         
 -12   3   5        270.73        372.86        66.53 o                         
 -11   3   5       1494.05       1483.98        67.75 o                         
 -10   3   5         50.53         36.97        43.78 o                         
  -9   3   5        714.78        730.61        69.51 o                         
  -8   3   5        117.05         96.11        31.12 o                         
  -7   3   5        502.73        484.34        35.96 o                         
  -6   3   5        403.85        427.26        24.33 o                         
  -5   3   5       6874.71       6646.28       126.33 o                         
  -4   3   5          1.67          0.66        17.73 o                         
  -3   3   5       1933.99       1962.22        42.12 o                         
  -2   3   5       2432.79       2579.82        54.41 o                         
  -1   3   5       1030.30       1072.01        27.27 o                         
   0   3   5       3364.22       3383.95        69.67 o                         
   1   3   5       3073.75       3040.74        70.25 o                         
   2   3   5        932.32        961.47        30.99 o                         
   3   3   5      13308.55      12365.36       297.46 o                         
   4   3   5       1113.37       1209.70        35.32 o                         
   5   3   5       1302.46       1248.55        35.32 o                         
   6   3   5        236.63        253.99        25.50 o                         
   7   3   5          0.02         -1.41        29.87 o                         
   8   3   5         61.44         62.02        29.75 o                         
   9   3   5         99.24        119.79        33.05 o                         
  10   3   5        755.12        724.66        39.71 o                         
  11   3   5       1216.57       1220.26        49.75 o                         
  12   3   5         54.27         43.42        45.46 o                         
  13   3   5        539.84        527.96       111.10 o                         
 -13   4   5          5.43        204.91        78.48 o                         
 -12   4   5         82.57         81.64        57.19 o                         
 -11   4   5         11.44         69.54        51.15 o                         
 -10   4   5         80.23         73.52        37.44 o                         
  -9   4   5       1383.91       1313.03        52.59 o                         
  -8   4   5        376.46        361.76        38.45 o                         
  -7   4   5        265.43        247.41        31.05 o                         
  -6   4   5        176.63        204.61        29.40 o                         
  -5   4   5        912.23       1037.23        31.23 o                         
  -4   4   5         54.32        108.29        21.36 o                         
  -3   4   5        978.05        903.23        27.93 o                         
  -2   4   5       2846.78       2887.29        58.28 o                         
  -1   4   5       3283.07       3067.67        60.62 o                         
   0   4   5       4196.59       4252.84       107.92 o                         
   1   4   5       1789.78       1830.38        43.60 o                         
   2   4   5       3664.05       3983.54        89.69 o                         
   3   4   5        231.78        245.10        21.04 o                         
   4   4   5         54.39         80.60        21.66 o                         
   5   4   5        269.17        246.77        28.95 o                         
   6   4   5        130.00         97.86        29.93 o                         
   7   4   5       3722.15       3740.25        93.23 o                         
   8   4   5        210.81        181.55        32.42 o                         
   9   4   5       1069.54       1036.19        44.55 o                         
  10   4   5        891.54        895.68        48.70 o                         
  11   4   5          0.12         32.34        35.65 o                         
  12   4   5         17.39         30.26        44.48 o                         
  13   4   5        142.98        208.36        60.85 o                         
 -12   5   5        414.40        438.63        63.50 o                         
 -11   5   5         11.02         84.41        54.39 o                         
 -10   5   5         30.61         32.59        42.91 o                         
  -9   5   5         72.35        129.67        89.52 o                         
  -8   5   5        158.86        141.21        38.21 o                         
  -7   5   5       1008.64        974.20        40.40 o                         
  -6   5   5        209.22        284.07        35.79 o                         
  -5   5   5       1240.44       1201.39        34.69 o                         
  -4   5   5       2200.93       2204.53        49.69 o                         
  -3   5   5       7411.80       6492.10       138.64 o                         
  -2   5   5        519.67        613.36        25.79 o                         
  -1   5   5        235.92        242.37        24.00 o                         
   0   5   5        294.95        347.14        24.07 o                         
   1   5   5       9245.15       8154.66       160.24 o                         
   2   5   5       6601.52       6076.72       186.73 o                         
   3   5   5       1208.39       1032.62        33.78 o                         
   4   5   5         20.10         29.12        24.27 o                         
   5   5   5        741.32        710.88        38.36 o                         
   6   5   5         70.41         75.03        32.18 o                         
   7   5   5        577.18        557.18        39.62 o                         
   8   5   5        140.44        113.41        36.63 o                         
   9   5   5        949.84        952.71        79.40 o                         
  10   5   5        344.95        387.50        42.76 o                         
  11   5   5          4.15         75.01        44.24 o                         
  12   5   5         72.14        150.98        45.95 o                         
 -12   6   5        208.18        279.63        62.65 o                         
 -11   6   5        353.48        379.80        76.52 o                         
 -10   6   5          1.40         49.13        42.99 o                         
  -9   6   5       1837.82       1850.75        71.72 o                         
  -8   6   5        589.22        605.83        48.57 o                         
  -7   6   5        173.39        171.74        48.55 o                         
  -6   6   5        455.30        477.47        38.78 o                         
  -5   6   5        250.89        250.95        35.28 o                         
  -4   6   5        539.98        576.48        31.03 o                         
  -3   6   5       1418.13       1420.98        38.65 o                         
  -2   6   5       2106.11       2006.00        46.66 o                         
  -1   6   5        631.26        546.05        25.54 o                         
   0   6   5       4089.62       4031.57        85.62 o                         
   1   6   5        403.76        342.62        26.11 o                         
   2   6   5       2544.47       2536.63        59.45 o                         
   3   6   5          0.21        -16.21        27.68 o                         
   4   6   5        400.30        440.02        37.86 o                         
   5   6   5          8.85          1.91        39.91 o                         
   6   6   5        343.74        358.33        38.19 o                         
   7   6   5       1362.23       1157.68        50.02 o                         
   8   6   5         17.72         59.99        35.42 o                         
   9   6   5        741.78        696.18        45.07 o                         
  10   6   5          4.37         95.40        46.21 o                         
  11   6   5          0.02        146.67        44.38 o                         
  12   6   5          5.37         38.92        63.04 o                         
 -11   7   5         39.88        131.76        65.53 o                         
 -10   7   5        339.18        291.70        57.68 o                         
  -9   7   5        146.88        152.00        46.42 o                         
  -8   7   5         67.55         68.27        41.31 o                         
  -7   7   5        586.25        563.33        41.04 o                         
  -6   7   5        297.32        348.17        44.95 o                         
  -5   7   5        451.97        436.45        39.85 o                         
  -4   7   5       3222.22       3228.46        75.41 o                         
  -3   7   5        652.84        628.23        34.54 o                         
  -2   7   5         72.58         62.63        27.88 o                         
  -1   7   5        240.68        269.53        52.86 o                         
   0   7   5        146.27        183.52        32.85 o                         
   1   7   5        798.76        799.47        40.61 o                         
   2   7   5       2272.57       2103.83        61.52 o                         
   3   7   5        880.56        850.65        41.52 o                         
   4   7   5        191.86        221.02        46.85 o                         
   5   7   5        321.20        285.55        37.69 o                         
   6   7   5       1776.04       1844.30        62.07 o                         
   7   7   5         14.92          2.97        35.76 o                         
   8   7   5        105.95         91.99        52.22 o                         
   9   7   5        439.02        512.83        44.21 o                         
  10   7   5        128.55        115.86        42.83 o                         
  11   7   5        347.57        338.60        49.36 o                         
 -10   8   5        383.47        410.62        66.57 o                         
  -9   8   5       1534.64       1481.05        69.32 o                         
  -8   8   5        536.52        537.16        49.53 o                         
  -7   8   5        757.11        705.04        56.12 o                         
  -6   8   5        798.37        732.22        45.58 o                         
  -5   8   5        976.63        894.49        47.49 o                         
  -4   8   5       2194.83       2065.94        65.21 o                         
  -3   8   5        196.46        171.37        32.56 o                         
  -2   8   5       3214.78       3171.94        83.06 o                         
  -1   8   5       1622.57       1603.58        60.63 o                         
   0   8   5       1338.69       1343.16        50.45 o                         
   1   8   5       2141.43       1947.34        56.14 o                         
   2   8   5       2214.49       2161.80        59.99 o                         
   3   8   5          1.08         36.21        42.34 o                         
   4   8   5          3.44         38.38        48.64 o                         
   5   8   5        267.28        355.62        38.89 o                         
   6   8   5        100.23        162.74        39.11 o                         
   7   8   5        277.75        248.49        40.58 o                         
   8   8   5        118.93        123.52        39.66 o                         
   9   8   5        274.95        341.87        45.88 o                         
  10   8   5         75.35        150.32        44.51 o                         
 -10   9   5          1.93         -6.56        62.42 o                         
  -9   9   5         82.84         85.13        48.71 o                         
  -8   9   5        237.01        204.18        46.46 o                         
  -7   9   5        457.63        432.16        48.66 o                         
  -6   9   5         57.43         63.08        46.44 o                         
  -5   9   5        426.00        510.42        51.59 o                         
  -4   9   5        359.04        423.32        67.22 o                         
  -3   9   5         50.83         99.02        45.34 o                         
  -2   9   5       2452.04       2460.78        72.28 o                         
  -1   9   5        138.37        159.34        38.85 o                         
   0   9   5         78.87         68.03        37.83 o                         
   1   9   5        128.27        175.19        35.19 o                         
   2   9   5          5.42         20.50        37.27 o                         
   3   9   5         61.40         36.65        41.83 o                         
   4   9   5          5.35         11.75        41.87 o                         
   5   9   5        615.35        653.13        51.15 o                         
   6   9   5         99.08        178.56        40.65 o                         
   7   9   5         75.19        143.03        41.39 o                         
   8   9   5        176.49        322.42        68.10 o                         
   9   9   5         25.92         46.68        46.24 o                         
  -8  10   5        537.93        577.76        74.01 o                         
  -7  10   5         21.53        144.84        56.99 o                         
  -6  10   5       1789.94       1607.89        89.50 o                         
  -5  10   5         58.28          1.36        48.23 o                         
  -4  10   5         24.45        -14.92        47.28 o                         
  -3  10   5        629.11        567.12        51.90 o                         
  -2  10   5        730.36        781.93        53.43 o                         
  -1  10   5        674.13        745.61        53.96 o                         
   0  10   5        813.18        795.49        42.57 o                         
   1  10   5        798.45        814.40        42.91 o                         
   2  10   5        244.38        314.92        48.56 o                         
   3  10   5          0.75         57.96        38.43 o                         
   4  10   5        218.60        231.67        46.10 o                         
   5  10   5        387.12        405.73        50.96 o                         
   6  10   5        204.25        175.44        51.34 o                         
   7  10   5         85.97        116.68        51.93 o                         
   8  10   5        598.86        623.14        58.29 o                         
  -7  11   5          3.35         77.18        61.91 o                         
  -6  11   5        414.18        373.05        65.76 o                         
  -5  11   5        322.13        335.45        55.23 o                         
  -4  11   5        153.35        232.24        53.14 o                         
  -3  11   5         13.37          2.58        48.75 o                         
  -2  11   5        210.40        266.11        49.58 o                         
  -1  11   5        442.95        338.21        44.79 o                         
   0  11   5        486.47        470.11        41.32 o                         
   1  11   5        290.36        251.45        43.32 o                         
   2  11   5        759.54        788.74        49.45 o                         
   3  11   5        736.24        762.23        50.57 o                         
   4  11   5        749.04        835.77        51.33 o                         
   5  11   5        226.04        243.83        51.36 o                         
   6  11   5        248.73        228.80        59.16 o                         
   7  11   5          8.09        142.60       115.93 o                         
  -4  12   5        219.85        228.31        65.37 o                         
  -3  12   5          4.08         29.10        53.01 o                         
  -2  12   5        394.06        407.30        54.77 o                         
  -1  12   5        230.31        235.27        45.72 o                         
   0  12   5        901.99        979.42        55.07 o                         
   1  12   5         18.89         16.95        43.64 o                         
   2  12   5        199.31        248.84        45.55 o                         
   3  12   5          5.79         41.47        44.41 o                         
   4  12   5         44.04         34.29        45.29 o                         
 -12   0   6         58.91         54.34        88.83 o                         
 -10   0   6        293.49        109.75        89.98 o                         
  -8   0   6       3068.98       3186.55       101.92 o                         
  -6   0   6       2945.62       2698.86        97.48 o                         
  -4   0   6       3857.63       3530.06       173.20 o                         
  -2   0   6     109298.38     155177.95      5297.14 o                         
   0   0   6         36.10         60.99        27.31 o                         
   2   0   6        538.57        524.00        25.44 o                         
   4   0   6        190.96        197.74        26.10 o                         
   6   0   6       2322.80       2457.34        80.54 o                         
   8   0   6       1770.65       1605.56        66.78 o                         
  10   0   6        144.57        110.47        54.84 o                         
  12   0   6        277.74        370.31       204.18 o                         
 -13   1   6         20.80        206.40        66.43 o                         
 -12   1   6        249.18        485.31        70.72 o                         
 -11   1   6        140.08        151.40        59.07 o                         
 -10   1   6       3278.96       3231.46       119.07 o                         
  -9   1   6        566.18        571.26        47.95 o                         
  -8   1   6       1758.81       1859.65        56.72 o                         
  -7   1   6        442.38        418.52        26.17 o                         
  -6   1   6        131.61        173.40        21.52 o                         
  -5   1   6        334.65        359.54        21.55 o                         
  -4   1   6       4904.90       4896.72       100.86 o                         
  -3   1   6          0.77         22.49        16.53 o                         
  -2   1   6      39502.50      41771.48      1013.84 o                         
  -1   1   6        501.51        498.46        18.41 o                         
   0   1   6       6394.63       5919.72       114.31 o                         
   1   1   6          4.46         -2.17        19.83 o                         
   2   1   6        467.12        491.57        21.33 o                         
   3   1   6       1104.79       1272.69        34.94 o                         
   4   1   6      12617.43      11872.40       246.82 o                         
   5   1   6        136.01        177.81        19.75 o                         
   6   1   6       2567.81       2407.03        52.65 o                         
   7   1   6        124.48        190.89        24.30 o                         
   8   1   6       2189.32       2204.41        53.12 o                         
   9   1   6        302.13        236.60        36.31 o                         
  10   1   6        399.71        534.47        45.57 o                         
  11   1   6        220.46        173.00        42.96 o                         
  12   1   6        328.91        371.43        48.90 o                         
  13   1   6         42.71         43.38        49.21 o                         
 -13   2   6        421.41        521.03       134.40 o                         
 -12   2   6        666.43        694.21        93.74 o                         
 -11   2   6         63.66         56.91        52.24 o                         
 -10   2   6         17.34         -9.31        51.70 o                         
  -9   2   6        131.59        128.79        40.22 o                         
  -8   2   6        510.58        475.83        34.30 o                         
  -7   2   6        205.80        275.98        30.93 o                         
  -6   2   6       3125.72       3166.88        64.58 o                         
  -5   2   6       1299.83       1515.44        36.57 o                         
  -4   2   6       2416.06       2427.51        49.63 o                         
  -3   2   6        845.31        971.65        25.47 o                         
  -2   2   6        222.58        240.55        20.07 o                         
  -1   2   6        172.65        186.59        16.82 o                         
   0   2   6       4487.11       4216.51        84.33 o                         
   1   2   6       1705.15       1587.00        85.94 o                         
   2   2   6        821.10        835.85        27.52 o                         
   3   2   6       6570.19       6424.00       183.98 o                         
   4   2   6       5448.00       5068.42       102.12 o                         
   5   2   6       5421.47       5789.40       116.59 o                         
   6   2   6       2062.12       2176.18        51.96 o                         
   7   2   6       1086.63       1164.28        58.25 o                         
   8   2   6        773.32        784.44        36.88 o                         
   9   2   6        120.19        124.58        33.43 o                         
  10   2   6        172.62        174.71        34.44 o                         
  11   2   6          4.06         34.08        41.20 o                         
  12   2   6        182.76        241.14        48.03 o                         
  13   2   6          8.95          4.47        61.28 o                         
 -13   3   6        100.97        251.60       108.46 o                         
 -12   3   6        732.27        776.44        65.78 o                         
 -11   3   6        158.72        239.13        75.65 o                         
 -10   3   6        863.84        840.17        54.60 o                         
  -9   3   6        322.87        394.16        45.99 o                         
  -8   3   6       1433.29       1377.54        51.42 o                         
  -7   3   6          0.46          9.05        24.29 o                         
  -6   3   6       1325.27       1495.81        38.83 o                         
  -5   3   6         54.09        103.90        19.78 o                         
  -4   3   6       3090.62       3074.13        61.58 o                         
  -3   3   6       2513.14       2406.38        51.27 o                         
  -2   3   6       2301.35       2207.70        45.45 o                         
  -1   3   6       1342.89       1444.06        33.42 o                         
   0   3   6        249.52        307.02        21.20 o                         
   1   3   6         11.14         10.18        17.16 o                         
   2   3   6        624.13        635.56        26.22 o                         
   3   3   6        736.28        775.25        35.82 o                         
   4   3   6       2371.65       2315.48        53.06 o                         
   5   3   6        200.20        229.42        22.00 o                         
   6   3   6       4836.83       4445.62        93.59 o                         
   7   3   6       1235.63       1240.38        55.56 o                         
   8   3   6        337.02        431.31        53.80 o                         
   9   3   6        839.97        880.80        58.97 o                         
  10   3   6         23.96         51.00        37.65 o                         
  11   3   6        230.22        250.18        41.74 o                         
  12   3   6        247.11        289.99        48.82 o                         
  13   3   6          3.23         66.92        50.45 o                         
 -13   4   6          2.40        275.57       196.17 o                         
 -12   4   6        155.62        110.36        57.96 o                         
 -11   4   6         22.63         60.63        52.46 o                         
 -10   4   6         65.83         73.55        42.67 o                         
  -9   4   6        283.56        294.81        38.73 o                         
  -8   4   6        123.07         79.20        38.90 o                         
  -7   4   6       2169.60       2165.80        68.21 o                         
  -6   4   6       2939.94       2972.21        63.47 o                         
  -5   4   6         69.05         75.72        20.31 o                         
  -4   4   6      13770.27      13319.83       314.90 o                         
  -3   4   6         15.21         26.35        19.31 o                         
  -2   4   6        840.86        878.70        27.10 o                         
  -1   4   6        166.81        219.19        22.25 o                         
   0   4   6       4721.37       4676.94        94.85 o                         
   1   4   6        179.95        197.47        52.77 o                         
   2   4   6       3731.80       3358.02        77.99 o                         
   3   4   6        593.38        745.23        30.95 o                         
   4   4   6        139.32        148.58        20.91 o                         
   5   4   6         58.76         58.94        21.32 o                         
   6   4   6        745.99        779.59        39.54 o                         
   7   4   6       2394.68       2304.40        68.54 o                         
   8   4   6        753.80        746.84        44.54 o                         
   9   4   6       1554.88       1572.19        57.93 o                         
  10   4   6        633.01        669.76        47.01 o                         
  11   4   6        137.78        163.63        42.40 o                         
  12   4   6        245.16        285.30        52.15 o                         
 -12   5   6        372.59        434.85        64.34 o                         
 -11   5   6        159.46         79.32        54.25 o                         
 -10   5   6        645.66        716.97        51.68 o                         
  -9   5   6        223.99        254.05        43.42 o                         
  -8   5   6        128.27        178.71        43.40 o                         
  -7   5   6        141.99        144.06        32.06 o                         
  -6   5   6         47.00        106.96        29.68 o                         
  -5   5   6        984.13       1019.67        33.16 o                         
  -4   5   6          3.47         34.35        22.00 o                         
  -3   5   6       2350.08       2482.07        53.82 o                         
  -2   5   6       2803.32       2655.01        56.05 o                         
  -1   5   6        589.87        623.32        25.53 o                         
   0   5   6       5420.53       5358.50       109.12 o                         
   1   5   6         99.47        137.21        22.52 o                         
   2   5   6        151.79        129.34        34.44 o                         
   3   5   6         43.80         64.04        25.24 o                         
   4   5   6       1273.05       1235.40        38.07 o                         
   5   5   6        279.03        391.86        34.56 o                         
   6   5   6       4877.32       4630.01       110.68 o                         
   7   5   6          6.63        -18.94        34.89 o                         
   8   5   6        987.53        998.79        66.77 o                         
   9   5   6         10.23        -22.22        36.86 o                         
  10   5   6        595.00        615.86        51.49 o                         
  11   5   6        375.33        348.69        69.78 o                         
  12   5   6         28.92         23.97        46.35 o                         
 -12   6   6        377.35        386.55        65.09 o                         
 -11   6   6         27.90         63.43        58.47 o                         
 -10   6   6         98.04         58.99        41.88 o                         
  -9   6   6          4.73         94.09        43.22 o                         
  -8   6   6        263.03        202.78        53.41 o                         
  -7   6   6         46.04          7.53        41.45 o                         
  -6   6   6        244.11        233.65        40.63 o                         
  -5   6   6       3708.98       3755.71        92.44 o                         
  -4   6   6       2091.48       2126.58        50.52 o                         
  -3   6   6        434.59        487.45        27.40 o                         
  -2   6   6         49.36         73.81        22.75 o                         
  -1   6   6         30.70         40.27        22.23 o                         
   0   6   6       3302.77       3266.52        72.47 o                         
   1   6   6       1719.23       1716.44        45.69 o                         
   2   6   6       3769.55       3896.04        84.14 o                         
   3   6   6       3513.57       3325.94        81.72 o                         
   4   6   6        463.89        487.93        41.07 o                         
   5   6   6          0.69        -18.77        33.91 o                         
   6   6   6         40.91         45.36        34.94 o                         
   7   6   6         12.32         23.56        41.42 o                         
   8   6   6          1.75         23.91        37.99 o                         
   9   6   6        303.50        316.68        40.33 o                         
  10   6   6        693.38        725.56        49.69 o                         
  11   6   6        282.93        277.08        48.37 o                         
  12   6   6         67.08         50.97        49.04 o                         
 -11   7   6        155.04        224.62        62.09 o                         
 -10   7   6        390.08        426.84        52.42 o                         
  -9   7   6         19.12         83.65        50.86 o                         
  -8   7   6        881.44        814.12        54.05 o                         
  -7   7   6          1.70         36.46        40.12 o                         
  -6   7   6          1.61         54.45        37.36 o                         
  -5   7   6        102.75         93.91        37.43 o                         
  -4   7   6        520.12        522.39        34.04 o                         
  -3   7   6        412.28        353.14        32.35 o                         
  -2   7   6         64.12         83.79        30.45 o                         
  -1   7   6       3314.15       3215.26        73.85 o                         
   0   7   6       1146.72       1107.11        43.77 o                         
   1   7   6       2832.26       2787.97        72.99 o                         
   2   7   6        200.12        203.48        30.25 o                         
   3   7   6          0.78         40.27        41.70 o                         
   4   7   6        567.10        623.31        47.39 o                         
   5   7   6        978.60        980.93        47.11 o                         
   6   7   6       1344.19       1233.17        55.08 o                         
   7   7   6        510.84        545.36        41.10 o                         
   8   7   6        100.27        129.45        59.33 o                         
   9   7   6         30.34        188.12        40.85 o                         
  10   7   6         17.13         58.59        42.73 o                         
  11   7   6        322.23        294.67        48.95 o                         
 -10   8   6        102.51        108.14        51.07 o                         
  -9   8   6          0.92          1.20        47.24 o                         
  -8   8   6        228.59        225.50        44.82 o                         
  -7   8   6        819.93        846.30        61.74 o                         
  -6   8   6         34.37         46.91        37.83 o                         
  -5   8   6        812.08        809.18        46.46 o                         
  -4   8   6          3.33         37.69        37.70 o                         
  -3   8   6        318.15        389.18        39.45 o                         
  -2   8   6       1588.29       1585.51        55.27 o                         
  -1   8   6          2.51          3.56        36.00 o                         
   0   8   6         99.22         43.89        35.00 o                         
   1   8   6         46.31         36.87        34.21 o                         
   2   8   6        344.36        362.11        34.94 o                         
   3   8   6        105.69         93.03        43.17 o                         
   4   8   6       1143.85       1176.75        58.40 o                         
   5   8   6        815.95        689.84        49.98 o                         
   6   8   6          3.77         37.87        44.96 o                         
   7   8   6          2.54         50.48        38.03 o                         
   8   8   6        231.20        259.22        40.64 o                         
   9   8   6        316.45        303.07        49.14 o                         
  10   8   6        521.34        526.82        56.87 o                         
  -9   9   6        120.29        130.12        50.15 o                         
  -8   9   6        570.76        636.81        53.84 o                         
  -7   9   6        329.30        404.54        49.15 o                         
  -6   9   6        216.17         96.05        99.54 o                         
  -5   9   6        166.09        327.10        85.02 o                         
  -4   9   6       1569.38       1606.67        66.99 o                         
  -3   9   6       1570.97       1586.05        66.29 o                         
  -2   9   6        198.08        194.32        39.19 o                         
  -1   9   6         98.42         78.77        38.59 o                         
   0   9   6        367.58        379.55        39.89 o                         
   1   9   6         44.66         28.32        32.84 o                         
   2   9   6         32.72         69.71        36.58 o                         
   3   9   6        447.81        494.01        41.91 o                         
   4   9   6        683.05        608.64        49.32 o                         
   5   9   6       1706.03       1595.11        67.57 o                         
   6   9   6        337.16        283.08        48.42 o                         
   7   9   6        569.18        526.29        52.15 o                         
   8   9   6        601.72        643.45        48.73 o                         
   9   9   6          6.09         -3.16        43.48 o                         
  -8  10   6        513.11        460.69        64.54 o                         
  -7  10   6        165.18        212.81        59.51 o                         
  -6  10   6        187.32        164.68        57.59 o                         
  -5  10   6          2.74        104.58        50.20 o                         
  -4  10   6         65.20        116.10        48.63 o                         
  -3  10   6        677.37        610.22        53.34 o                         
  -2  10   6         10.28        -42.83        42.83 o                         
  -1  10   6        564.31        566.86        44.23 o                         
   0  10   6         73.89        161.76        43.78 o                         
   1  10   6        623.33        588.19        43.86 o                         
   2  10   6        299.20        371.49        41.54 o                         
   3  10   6       1698.50       1551.38        59.89 o                         
   4  10   6        424.65        447.41        49.41 o                         
   5  10   6        226.99        168.00        48.61 o                         
   6  10   6         42.01         39.34        48.75 o                         
   7  10   6          0.45         62.82        56.44 o                         
   8  10   6         28.40         25.17        57.34 o                         
  -7  11   6        114.86        141.26        93.80 o                         
  -6  11   6         13.63         23.21        59.72 o                         
  -5  11   6        166.60        115.43        54.89 o                         
  -4  11   6          7.26         34.51        51.91 o                         
  -3  11   6        471.89        492.22        53.55 o                         
  -2  11   6         10.12         26.96        47.21 o                         
  -1  11   6        250.00        239.02        43.27 o                         
   0  11   6        428.20        406.14        40.43 o                         
   1  11   6        102.99         76.19        40.72 o                         
   2  11   6         72.44        115.73        41.32 o                         
   3  11   6        212.35        261.38        43.48 o                         
   4  11   6         79.26        145.27        43.51 o                         
   5  11   6        698.83        576.41        56.30 o                         
   6  11   6          1.00         20.27        53.61 o                         
  -4  12   6         32.10         43.78        57.77 o                         
  -3  12   6         33.40        166.57        55.40 o                         
  -2  12   6         42.45         76.42        53.06 o                         
  -1  12   6        115.61        159.49        45.13 o                         
   0  12   6         60.48         73.57        46.00 o                         
   1  12   6        172.23        224.71        44.85 o                         
   2  12   6        567.30        487.34        48.20 o                         
   3  12   6       1327.47       1294.74        61.34 o                         
   4  12   6         74.04        118.31        46.64 o                         
 -13   0   7         40.34        226.14        93.13 o                         
 -11   0   7        400.76        432.18        95.39 o                         
  -9   0   7         47.00         60.37        61.60 o                         
  -7   0   7        672.30        624.32        58.39 o                         
  -5   0   7       4259.65       4595.23       182.15 o                         
  -3   0   7         20.27         65.46        34.51 o                         
  -1   0   7       4058.20       4355.17       164.32 o                         
   1   0   7       3667.94       3431.66       116.82 o                         
   3   0   7       2798.01       2871.36       137.52 o                         
   5   0   7       4736.56       4699.79       178.09 o                         
   7   0   7       4618.92       4466.07       134.29 o                         
   9   0   7          1.73        117.64        84.23 o                         
  11   0   7        343.02        395.80        65.25 o                         
  13   0   7        282.95        364.68       148.28 o                         
 -13   1   7        176.91        378.63        73.22 o                         
 -12   1   7         75.64        181.11       104.77 o                         
 -11   1   7        209.64        225.57        62.51 o                         
 -10   1   7         29.32         20.16        56.74 o                         
  -9   1   7        597.34        571.95        48.89 o                         
  -8   1   7        216.76        233.55        32.58 o                         
  -7   1   7       4676.82       4500.70        94.00 o                         
  -6   1   7       1157.70       1300.16        35.81 o                         
  -5   1   7        261.46        428.78        24.17 o                         
  -4   1   7       4625.67       4892.34       100.95 o                         
  -3   1   7          7.24          4.07        16.65 o                         
  -2   1   7       6415.52       6211.86       141.53 o                         
  -1   1   7       4118.07       4146.16        89.99 o                         
   0   1   7       3506.31       3294.08        97.91 o                         
   1   1   7       4210.06       3840.65        91.66 o                         
   2   1   7         12.07         35.26        17.63 o                         
   3   1   7       1077.41       1090.24        32.34 o                         
   4   1   7        351.39        397.11        31.68 o                         
   5   1   7        196.38        199.84        24.58 o                         
   6   1   7        544.77        585.93        26.18 o                         
   7   1   7       1931.77       1931.37        47.58 o                         
   8   1   7        516.87        526.69        33.98 o                         
   9   1   7        749.18        778.15        43.03 o                         
  10   1   7        207.68        234.43        66.70 o                         
  11   1   7        815.84        756.16        52.65 o                         
  12   1   7         32.12         17.65        53.00 o                         
  13   1   7        101.02        147.02        54.94 o                         
 -13   2   7        477.59        431.52        73.33 o                         
 -12   2   7         35.93        -19.45        63.53 o                         
 -11   2   7       1412.85       1308.96        74.02 o                         
 -10   2   7          3.94         60.81        49.64 o                         
  -9   2   7       1699.95       1642.64        80.01 o                         
  -8   2   7         33.45         61.49        29.54 o                         
  -7   2   7        669.58        713.61        33.52 o                         
  -6   2   7       1515.61       1637.65        39.84 o                         
  -5   2   7        950.81        896.82        30.77 o                         
  -4   2   7       5837.37       5755.14       105.89 o                         
  -3   2   7       3050.88       3057.92        59.32 o                         
  -2   2   7       1127.24       1307.19        30.55 o                         
  -1   2   7        574.60        565.14        19.95 o                         
   0   2   7         16.66         13.27        15.68 o                         
   1   2   7        179.49        205.89        17.40 o                         
   2   2   7       1204.77       1245.07        35.19 o                         
   3   2   7       1691.42       1621.62        42.74 o                         
   4   2   7       3231.39       3565.99        80.99 o                         
   5   2   7       9148.52       8313.30       189.88 o                         
   6   2   7          1.63         29.31        41.90 o                         
   7   2   7       2506.58       2470.82        67.70 o                         
   8   2   7        131.12        176.46        31.28 o                         
   9   2   7        465.68        442.70        35.75 o                         
  10   2   7        204.04        176.32        34.72 o                         
  11   2   7        522.57        528.91        48.91 o                         
  12   2   7         36.19         43.81        55.08 o                         
  13   2   7       1087.67       1084.47        64.91 o                         
 -13   3   7        492.17        562.36       134.33 o                         
 -12   3   7          8.29        237.76        81.31 o                         
 -11   3   7        335.60        435.90       111.62 o                         
 -10   3   7          0.87         44.09        43.57 o                         
  -9   3   7        870.10        920.01        47.51 o                         
  -8   3   7        235.59        225.80        36.14 o                         
  -7   3   7       1273.17       1299.42        42.70 o                         
  -6   3   7         24.03         27.48        22.08 o                         
  -5   3   7       1672.19       1681.42        39.93 o                         
  -4   3   7        279.83        329.74        20.87 o                         
  -3   3   7        242.11        311.06        25.20 o                         
  -2   3   7        282.63        316.79        19.69 o                         
  -1   3   7       1669.32       1581.27        35.96 o                         
   0   3   7        816.06        893.43        31.37 o                         
   1   3   7       1475.82       1376.24        35.02 o                         
   2   3   7        208.51        263.73        22.29 o                         
   3   3   7       3733.69       3594.89        81.93 o                         
   4   3   7       2554.37       2923.44        69.85 o                         
   5   3   7         23.35          1.34        20.73 o                         
   6   3   7          8.61         32.24        21.33 o                         
   7   3   7        306.92        316.47        48.61 o                         
   8   3   7         69.53         58.39        35.54 o                         
   9   3   7       1905.86       1870.43        66.87 o                         
  10   3   7        367.08        369.13        44.97 o                         
  11   3   7       1288.71       1347.35        55.30 o                         
  12   3   7        109.86         91.88        56.10 o                         
  13   3   7          0.44        -24.49        60.68 o                         
 -13   4   7        416.09        498.10       106.97 o                         
 -12   4   7         96.83         71.99        67.02 o                         
 -11   4   7        200.15        338.39        54.07 o                         
 -10   4   7        162.63        171.01        44.96 o                         
  -9   4   7        341.06        372.93        46.00 o                         
  -8   4   7        258.13        306.90        38.65 o                         
  -7   4   7          0.08         19.37        38.90 o                         
  -6   4   7       1650.29       1809.83        44.89 o                         
  -5   4   7        381.58        358.59        23.94 o                         
  -4   4   7        720.42        693.79        26.53 o                         
  -3   4   7       2014.97       1888.64        43.09 o                         
  -2   4   7       1162.61       1364.38        34.57 o                         
  -1   4   7       1724.29       1600.28        37.89 o                         
   0   4   7       2014.33       2121.98        49.45 o                         
   1   4   7       2427.83       2596.54        57.55 o                         
   2   4   7       1205.28       1341.19        46.25 o                         
   3   4   7       2024.23       1793.03        49.03 o                         
   4   4   7       1419.41       1504.56        44.29 o                         
   5   4   7       4000.78       3641.29        87.98 o                         
   6   4   7        765.91        880.05        41.39 o                         
   7   4   7       1759.83       1764.44        57.82 o                         
   8   4   7        735.47        759.89        46.54 o                         
   9   4   7        119.52        165.23        45.22 o                         
  10   4   7        126.40         75.55        39.26 o                         
  11   4   7          3.02          9.92        47.08 o                         
  12   4   7        335.67        274.25        54.43 o                         
 -12   5   7        140.59        213.05       100.86 o                         
 -11   5   7         51.81         67.14        77.95 o                         
 -10   5   7         30.88         61.51        52.61 o                         
  -9   5   7        965.42       1001.57        54.28 o                         
  -8   5   7        198.63        200.20        38.48 o                         
  -7   5   7       2085.12       2136.66        71.76 o                         
  -6   5   7       2525.10       2529.28        71.35 o                         
  -5   5   7       1972.75       1983.65        48.12 o                         
  -4   5   7       1612.50       1661.78        42.09 o                         
  -3   5   7          8.30         34.27        21.52 o                         
  -2   5   7        442.02        470.44        24.58 o                         
  -1   5   7        571.85        605.86        28.45 o                         
   0   5   7       3356.34       3343.38        72.80 o                         
   1   5   7       1842.91       1757.39        44.96 o                         
   2   5   7       1935.77       2007.41        49.65 o                         
   3   5   7        927.15        966.79        37.22 o                         
   4   5   7        435.07        454.05        30.15 o                         
   5   5   7        343.70        388.81        34.61 o                         
   6   5   7          9.39         42.46        33.45 o                         
   7   5   7       2504.03       2337.31        69.47 o                         
   8   5   7        265.32        238.93        34.59 o                         
   9   5   7       1352.39       1309.19        54.72 o                         
  10   5   7         46.63         48.02        41.21 o                         
  11   5   7        321.65        309.67        45.82 o                         
  12   5   7         48.17         19.74        45.61 o                         
 -12   6   7         92.07        157.28        68.53 o                         
 -11   6   7        156.13        339.25       143.76 o                         
 -10   6   7        193.64        229.37        45.42 o                         
  -9   6   7        425.69        420.66        48.11 o                         
  -8   6   7         19.44         13.46        40.76 o                         
  -7   6   7         36.18        102.98        59.75 o                         
  -6   6   7        509.20        541.97        39.91 o                         
  -5   6   7        985.99       1004.46        38.74 o                         
  -4   6   7        536.59        528.46        32.03 o                         
  -3   6   7       3412.09       3374.08        70.44 o                         
  -2   6   7        938.18        954.07        32.24 o                         
  -1   6   7       2259.58       2227.44        50.95 o                         
   0   6   7       1052.18       1035.16        36.23 o                         
   1   6   7        297.21        376.58        27.59 o                         
   2   6   7        171.84        158.69        23.84 o                         
   3   6   7       1397.34       1511.70        49.14 o                         
   4   6   7         44.13         57.45        37.46 o                         
   5   6   7       4323.18       4105.03       112.01 o                         
   6   6   7         95.08         84.72        35.59 o                         
   7   6   7         80.75        132.14        37.27 o                         
   8   6   7        414.77        354.37        39.22 o                         
   9   6   7         48.09        128.44        56.60 o                         
  10   6   7        500.21        421.44        45.64 o                         
  11   6   7         91.70         75.78        64.18 o                         
 -11   7   7        142.87        121.49       124.96 o                         
 -10   7   7        474.98        454.03        52.21 o                         
  -9   7   7       1005.40        964.18        59.06 o                         
  -8   7   7        268.88        293.78        45.27 o                         
  -7   7   7        604.96        607.45        46.51 o                         
  -6   7   7       2268.58       2161.72        67.00 o                         
  -5   7   7        361.36        406.59        39.69 o                         
  -4   7   7       1443.74       1352.44        45.43 o                         
  -3   7   7         27.42         74.71        31.11 o                         
  -2   7   7        626.02        755.89        54.99 o                         
  -1   7   7        100.38        139.53        26.96 o                         
   0   7   7        962.74       1037.69        43.18 o                         
   1   7   7       2158.78       2070.18        60.41 o                         
   2   7   7       4783.58       4480.33        98.27 o                         
   3   7   7        663.39        637.08        38.07 o                         
   4   7   7        812.12        650.63        48.77 o                         
   5   7   7        541.30        507.20        47.55 o                         
   6   7   7        111.22        115.52        40.80 o                         
   7   7   7        146.79        148.17        37.15 o                         
   8   7   7        302.25        328.97        41.17 o                         
   9   7   7       1427.19       1371.75        58.24 o                         
  10   7   7         13.12         96.45        43.62 o                         
  11   7   7        177.58        201.90        49.72 o                         
 -10   8   7        116.90        159.14        52.57 o                         
  -9   8   7        339.59        418.31        57.98 o                         
  -8   8   7          4.05         98.44        57.03 o                         
  -7   8   7         26.34         33.68        42.60 o                         
  -6   8   7        100.87         20.43        41.68 o                         
  -5   8   7         68.37        142.88        39.22 o                         
  -4   8   7          8.87         -0.62        37.64 o                         
  -3   8   7       1791.59       1942.19        62.36 o                         
  -2   8   7       1036.64       1107.42        48.42 o                         
  -1   8   7        145.92        174.05        35.95 o                         
   0   8   7        221.86        255.16        35.79 o                         
   1   8   7         30.85         21.55        31.81 o                         
   2   8   7        830.25        820.15        41.39 o                         
   3   8   7         50.80          6.11        42.78 o                         
   4   8   7        507.26        544.89        48.32 o                         
   5   8   7        653.34        718.24        51.40 o                         
   6   8   7        236.48        349.57        48.39 o                         
   7   8   7        185.61        204.66        61.88 o                         
   8   8   7         80.13        104.73        39.01 o                         
   9   8   7         74.96         45.75        41.98 o                         
  10   8   7         36.26         39.81        52.55 o                         
  -9   9   7        164.35        251.33        70.05 o                         
  -8   9   7        277.93        425.90        67.19 o                         
  -7   9   7       1378.59       1364.75        64.38 o                         
  -6   9   7       1797.05       1592.25        79.64 o                         
  -5   9   7        697.07        689.41        54.10 o                         
  -4   9   7        719.41        805.15        62.05 o                         
  -3   9   7        437.44        446.63        48.16 o                         
  -2   9   7         82.95         65.28        39.01 o                         
  -1   9   7        398.90        409.13        47.41 o                         
   0   9   7       1109.97       1191.12        50.89 o                         
   1   9   7        961.10        970.35        43.80 o                         
   2   9   7       1341.70       1291.70        53.17 o                         
   3   9   7          9.23         27.11        36.54 o                         
   4   9   7          0.56         22.06        43.38 o                         
   5   9   7        144.24        168.18        45.59 o                         
   6   9   7          9.62        -17.49        53.08 o                         
   7   9   7        210.24        230.92        48.96 o                         
   8   9   7        461.82        481.24        53.79 o                         
   9   9   7        429.19        487.77        56.82 o                         
  -8  10   7        129.29        202.96        60.72 o                         
  -7  10   7        191.28        219.67        58.36 o                         
  -6  10   7        181.36        207.12        58.34 o                         
  -5  10   7        321.48        362.46        65.77 o                         
  -4  10   7        543.67        519.20        57.24 o                         
  -3  10   7        337.98        241.60        57.09 o                         
  -2  10   7       1134.58        982.21        57.89 o                         
  -1  10   7         12.91         99.84        39.41 o                         
   0  10   7        380.12        427.45        51.68 o                         
   1  10   7        135.60        123.09        39.02 o                         
   2  10   7        140.66        112.05        39.02 o                         
   3  10   7         96.64        166.49        39.42 o                         
   4  10   7        301.31        380.05        42.88 o                         
   5  10   7          2.94         47.24        46.99 o                         
   6  10   7         32.61         73.52        49.91 o                         
   7  10   7         60.51        246.87        57.72 o                         
   8  10   7        198.28        176.68        54.10 o                         
  -6  11   7        120.51        149.61        61.12 o                         
  -5  11   7         23.83         59.06        62.47 o                         
  -4  11   7          2.55         14.19        78.95 o                         
  -3  11   7          0.01         69.62        51.49 o                         
  -2  11   7        212.23        217.83        50.89 o                         
  -1  11   7         79.30        114.49        43.10 o                         
   0  11   7        505.68        527.91        46.21 o                         
   1  11   7        875.65        809.61        50.24 o                         
   2  11   7       1192.85       1127.37        55.67 o                         
   3  11   7        497.39        461.57        45.61 o                         
   4  11   7        449.54        459.80        46.36 o                         
   5  11   7         15.91         25.27        48.69 o                         
   6  11   7        228.00        245.50        57.24 o                         
  -4  12   7        743.00        809.88        67.74 o                         
  -3  12   7          1.05          3.30        67.77 o                         
  -2  12   7        458.61        520.69        57.46 o                         
  -1  12   7         33.15         98.55        45.98 o                         
   0  12   7        107.09         98.65        43.86 o                         
   1  12   7         13.11         57.89        44.25 o                         
   2  12   7         49.69         90.80        44.09 o                         
   3  12   7        179.64        229.45        46.77 o                         
   4  12   7        575.75        599.19        52.86 o                         
 -12   0   8         49.45         77.78        87.30 o                         
 -10   0   8       2058.72       2050.62       108.72 o                         
  -8   0   8       5354.45       5371.70       209.14 o                         
  -6   0   8         29.97         51.39        72.75 o                         
  -4   0   8         31.97         77.87        69.07 o                         
  -2   0   8       6930.87       6139.21       265.21 o                         
   0   0   8      18082.99      17283.82       547.28 o                         
   2   0   8       1651.79       1578.53        63.69 o                         
   4   0   8        115.33        189.59        31.11 o                         
   6   0   8       3173.86       3044.23       115.30 o                         
   8   0   8       4699.70       4370.14       218.26 o                         
  10   0   8       2199.95       1894.56        99.04 o                         
  12   0   8         44.08         76.07       155.28 o                         
 -13   1   8         58.54        236.18        69.49 o                         
 -12   1   8        814.84        724.55        78.18 o                         
 -11   1   8         96.22        120.24        65.85 o                         
 -10   1   8        971.23        863.22        63.80 o                         
  -9   1   8         21.67         29.52        43.68 o                         
  -8   1   8        138.89        161.66        40.68 o                         
  -7   1   8         14.86         17.17        27.53 o                         
  -6   1   8        962.65        941.76        35.65 o                         
  -5   1   8        785.21        826.30        32.12 o                         
  -4   1   8       6624.36       6130.39       142.52 o                         
  -3   1   8        961.53        897.37        28.26 o                         
  -2   1   8      14601.17      13787.62       345.12 o                         
  -1   1   8       1811.64       1969.18        40.34 o                         
   0   1   8         46.17         53.77        15.38 o                         
   1   1   8       5070.06       4673.32       110.29 o                         
   2   1   8        124.85         83.03        17.32 o                         
   3   1   8        139.13        137.25        18.92 o                         
   4   1   8        101.74         59.36        20.45 o                         
   5   1   8        758.67        804.91        36.75 o                         
   6   1   8       1181.93       1219.40        37.65 o                         
   7   1   8        255.60        320.80        28.68 o                         
   8   1   8         97.09        135.39        34.33 o                         
   9   1   8        107.38        184.57        37.08 o                         
  10   1   8         31.65         15.82        46.20 o                         
  11   1   8         23.15         38.23        42.29 o                         
  12   1   8        278.97        414.58        56.33 o                         
  13   1   8         37.39         46.07        52.35 o                         
 -13   2   8        319.39        444.63        76.10 o                         
 -12   2   8        338.95        355.86        70.07 o                         
 -11   2   8        116.52         98.41        51.00 o                         
 -10   2   8       1208.32       1272.16        72.88 o                         
  -9   2   8        144.49        130.91        54.78 o                         
  -8   2   8       2193.17       2099.39        66.71 o                         
  -7   2   8         49.95         24.67        27.12 o                         
  -6   2   8       2803.20       2716.47        71.90 o                         
  -5   2   8       1605.65       2042.03        51.17 o                         
  -4   2   8       1201.97       1134.68        34.50 o                         
  -3   2   8       2978.12       3047.89        66.22 o                         
  -2   2   8       4618.00       4619.50        95.56 o                         
  -1   2   8          0.32          0.85        15.37 o                         
   0   2   8       3058.36       2899.77        60.72 o                         
   1   2   8        910.13        942.98        28.83 o                         
   2   2   8       1752.45       1724.91        39.93 o                         
   3   2   8        287.80        311.69        29.37 o                         
   4   2   8        644.86        776.20        37.83 o                         
   5   2   8         92.11        132.77        23.03 o                         
   6   2   8       8887.30       8368.58       166.46 o                         
   7   2   8        125.28        113.90        32.02 o                         
   8   2   8       3216.71       3318.71        85.77 o                         
   9   2   8       1425.31       1329.90        69.81 o                         
  10   2   8        702.24        808.06        77.81 o                         
  11   2   8          0.96         23.72        49.63 o                         
  12   2   8         25.44          4.89        64.87 o                         
  13   2   8          0.04         10.30        97.70 o                         
 -13   3   8         17.46        144.90        66.54 o                         
 -12   3   8        580.29        533.71        62.44 o                         
 -11   3   8         20.97         47.21        51.74 o                         
 -10   3   8       1262.63       1185.13        61.60 o                         
  -9   3   8          6.27        -12.51        46.57 o                         
  -8   3   8        113.03        110.63        35.38 o                         
  -7   3   8        549.41        553.54        33.10 o                         
  -6   3   8        605.31        540.60        26.63 o                         
  -5   3   8        780.28        861.46        28.61 o                         
  -4   3   8       1790.60       1764.74        38.72 o                         
  -3   3   8         90.50         62.03        18.99 o                         
  -2   3   8       8855.14       8492.31       170.59 o                         
  -1   3   8       1300.17       1479.38        34.70 o                         
   0   3   8        577.76        599.20        23.91 o                         
   1   3   8       2054.77       2180.92        49.33 o                         
   2   3   8        742.77        698.84        25.14 o                         
   3   3   8        541.20        560.81        27.08 o                         
   4   3   8         11.19         16.48        32.48 o                         
   5   3   8       1209.99       1224.05        39.63 o                         
   6   3   8       2539.05       2453.98        58.91 o                         
   7   3   8         24.33         47.01        32.95 o                         
   8   3   8          6.20         34.25        35.56 o                         
   9   3   8        137.00        103.93        37.01 o                         
  10   3   8        736.59        683.34        44.17 o                         
  11   3   8         58.64         69.64        45.78 o                         
  12   3   8        457.89        617.77        85.36 o                         
 -13   4   8         21.34        249.97        76.93 o                         
 -12   4   8          7.91         -7.24        69.20 o                         
 -11   4   8          2.26         74.16        44.71 o                         
 -10   4   8        251.67        295.74        45.87 o                         
  -9   4   8         73.89         47.02        43.64 o                         
  -8   4   8       1153.09       1235.37        57.68 o                         
  -7   4   8        629.13        621.48        40.82 o                         
  -6   4   8       1749.21       1865.34        51.90 o                         
  -5   4   8        192.95        202.84        23.33 o                         
  -4   4   8         22.55         28.37        27.22 o                         
  -3   4   8         26.37         13.92        20.23 o                         
  -2   4   8       2291.68       2167.46        47.43 o                         
  -1   4   8        257.34        347.74        22.00 o                         
   0   4   8       4129.24       4019.95        83.80 o                         
   1   4   8         60.08        126.89        22.43 o                         
   2   4   8        683.51        603.50        24.80 o                         
   3   4   8         19.55          7.74        23.45 o                         
   4   4   8         24.67         58.13        30.45 o                         
   5   4   8         81.60        132.12        26.72 o                         
   6   4   8       1219.13       1245.43        58.45 o                         
   7   4   8        728.88        670.89        40.98 o                         
   8   4   8        828.39        845.44        46.07 o                         
   9   4   8       2021.99       1982.55        88.81 o                         
  10   4   8        731.26        681.20        46.54 o                         
  11   4   8         13.77        -24.23        40.91 o                         
  12   4   8        472.05        405.21        57.37 o                         
 -12   5   8        507.38        708.31        69.41 o                         
 -11   5   8          1.52         11.99       118.13 o                         
 -10   5   8        274.02        401.65        69.52 o                         
  -9   5   8         82.85        129.97        41.71 o                         
  -8   5   8         21.01         60.84        41.17 o                         
  -7   5   8        339.53        426.03        41.39 o                         
  -6   5   8        392.23        431.67        30.60 o                         
  -5   5   8       1959.32       2031.54        49.55 o                         
  -4   5   8       1483.34       1355.58        38.33 o                         
  -3   5   8         86.19         75.69        22.26 o                         
  -2   5   8       1440.21       1488.29        38.79 o                         
  -1   5   8        100.82        151.56        22.02 o                         
   0   5   8        208.15        239.41        24.57 o                         
   1   5   8         70.19         78.93        22.91 o                         
   2   5   8       4743.48       4626.27        90.24 o                         
   3   5   8        355.48        273.79        28.35 o                         
   4   5   8       7011.58       5971.10       198.51 o                         
   5   5   8       1056.84       1058.55        50.08 o                         
   6   5   8        560.16        666.65        41.16 o                         
   7   5   8          2.69          2.13        35.12 o                         
   8   5   8        295.76        359.71        38.73 o                         
   9   5   8        497.46        471.97        41.87 o                         
  10   5   8        155.06        141.28        41.52 o                         
  11   5   8        637.90        539.81        59.68 o                         
  12   5   8        155.23        180.36        54.19 o                         
 -12   6   8         51.19         96.41        60.00 o                         
 -11   6   8        243.83        372.83       112.13 o                         
 -10   6   8        119.58        185.34        76.09 o                         
  -9   6   8        369.18        378.22        46.97 o                         
  -8   6   8        614.91        586.03        47.96 o                         
  -7   6   8          9.75         35.05        40.53 o                         
  -6   6   8        627.91        580.19        46.99 o                         
  -5   6   8        521.06        583.11        33.77 o                         
  -4   6   8          9.28          0.97        25.92 o                         
  -3   6   8       1119.02       1089.46        43.15 o                         
  -2   6   8         56.86         48.83        24.64 o                         
  -1   6   8       2105.06       2138.28        49.89 o                         
   0   6   8       3014.09       3081.22        70.00 o                         
   1   6   8       4075.24       4050.08        87.39 o                         
   2   6   8       2434.47       2405.70        55.02 o                         
   3   6   8        445.95        520.42        35.11 o                         
   4   6   8        159.07        201.09        39.17 o                         
   5   6   8        416.32        405.03        43.29 o                         
   6   6   8        560.22        596.07        55.10 o                         
   7   6   8         99.44         63.52        36.51 o                         
   8   6   8        108.59        133.10        51.16 o                         
   9   6   8        121.15        167.59        39.87 o                         
  10   6   8         52.45        145.16        42.93 o                         
  11   6   8        100.25         85.25        46.67 o                         
 -11   7   8        222.87        226.73        74.11 o                         
 -10   7   8        289.14        295.29        58.11 o                         
  -9   7   8          2.71         75.39        46.27 o                         
  -8   7   8        102.82         53.49        48.37 o                         
  -7   7   8        263.86        331.56        43.90 o                         
  -6   7   8          3.70        -17.06        41.05 o                         
  -5   7   8        183.04        191.00        48.13 o                         
  -4   7   8        637.08        676.21        45.46 o                         
  -3   7   8         11.28         12.82        31.06 o                         
  -2   7   8       1440.86       1570.32        48.51 o                         
  -1   7   8        312.32        318.94        28.74 o                         
   0   7   8        226.21        206.06        32.34 o                         
   1   7   8         50.77         12.90        32.53 o                         
   2   7   8          6.44        -29.21        29.21 o                         
   3   7   8        459.14        484.99        37.82 o                         
   4   7   8        605.09        592.34        47.54 o                         
   5   7   8        504.98        571.87        47.57 o                         
   6   7   8         49.82         26.89        42.99 o                         
   7   7   8         61.27         61.03        42.39 o                         
   8   7   8         24.53         17.81        40.11 o                         
   9   7   8         57.42         71.59        40.51 o                         
  10   7   8        331.73        535.54        82.61 o                         
  11   7   8        151.09        135.40        49.81 o                         
 -10   8   8        163.74         87.01        70.93 o                         
  -9   8   8         35.17         35.26        47.80 o                         
  -8   8   8       1110.85       1136.06        61.42 o                         
  -7   8   8         83.71        104.42        42.54 o                         
  -6   8   8        966.10        972.00        54.97 o                         
  -5   8   8        456.02        434.46        42.09 o                         
  -4   8   8       1056.48       1086.41        56.74 o                         
  -3   8   8         57.55         37.84        37.61 o                         
  -2   8   8        985.43        936.07        46.17 o                         
  -1   8   8        624.01        692.51        41.97 o                         
   0   8   8          4.05          1.84        34.95 o                         
   1   8   8       1981.00       1967.69        56.90 o                         
   2   8   8         75.78         80.61        32.65 o                         
   3   8   8         69.89         66.04        45.70 o                         
   4   8   8        113.21        152.17        42.65 o                         
   5   8   8        125.91        148.05        42.95 o                         
   6   8   8          1.20        -15.65        43.51 o                         
   7   8   8        899.63        837.29        54.56 o                         
   8   8   8        307.18        313.84        62.01 o                         
   9   8   8        225.27        186.97        48.82 o                         
  10   8   8        441.15        330.97        87.25 o                         
  -9   9   8        261.86        242.17        53.72 o                         
  -8   9   8        105.74        123.71        68.00 o                         
  -7   9   8        160.03        213.90        71.77 o                         
  -6   9   8        329.77        230.74        54.99 o                         
  -5   9   8       1136.71       1051.34        69.05 o                         
  -4   9   8       1102.81       1154.25        59.68 o                         
  -3   9   8         59.97         96.58        45.17 o                         
  -2   9   8          1.11         67.36        38.24 o                         
  -1   9   8         84.74         66.12        48.59 o                         
   0   9   8         92.04         75.27        37.34 o                         
   1   9   8         24.21         66.47        32.46 o                         
   2   9   8        374.61        341.50        39.62 o                         
   3   9   8       1316.26       1175.88        51.41 o                         
   4   9   8        607.06        626.52        44.06 o                         
   5   9   8        377.63        372.54        47.62 o                         
   6   9   8        267.63        276.87        56.83 o                         
   7   9   8         28.51         89.49        55.48 o                         
   8   9   8         16.04         64.18        49.39 o                         
   9   9   8          0.47        113.63        53.22 o                         
  -8  10   8        107.11         87.02        67.16 o                         
  -7  10   8        454.48        381.94        61.89 o                         
  -6  10   8         15.25         64.77        54.67 o                         
  -5  10   8        596.43        551.64        63.15 o                         
  -4  10   8          2.54         32.25        48.03 o                         
  -3  10   8       2027.23       1895.79        75.23 o                         
  -2  10   8         89.84        128.45        42.61 o                         
  -1  10   8        807.90        843.04        48.99 o                         
   0  10   8        639.54        655.28        45.01 o                         
   1  10   8        526.91        571.43        43.65 o                         
   2  10   8        405.13        396.07        48.69 o                         
   3  10   8         96.41         95.77        39.05 o                         
   4  10   8        114.88         99.58        40.17 o                         
   5  10   8        102.82        110.82        47.65 o                         
   6  10   8        135.74        166.15        50.92 o                         
   7  10   8        281.35        250.99        53.51 o                         
  -6  11   8        121.01        138.79        61.15 o                         
  -5  11   8        518.38        450.64        66.40 o                         
  -4  11   8         46.73         -4.94        62.57 o                         
  -3  11   8        197.27        179.89        54.81 o                         
  -2  11   8         25.98         54.18        49.74 o                         
  -1  11   8         84.79        106.21        42.98 o                         
   0  11   8         81.04        111.14        42.19 o                         
   1  11   8        101.64        148.01        42.43 o                         
   2  11   8        194.07        178.46        44.08 o                         
   3  11   8       1224.73       1125.49        56.22 o                         
   4  11   8        186.77        205.82        44.27 o                         
   5  11   8        432.93        371.16        54.43 o                         
   6  11   8         70.70         94.84        56.05 o                         
  -4  12   8         89.74        141.53        66.96 o                         
  -3  12   8         82.37        143.32        58.14 o                         
  -2  12   8          2.95         34.72        53.62 o                         
  -1  12   8        764.32        658.70        58.69 o                         
   0  12   8         58.91        101.98        49.99 o                         
   1  12   8        868.48        869.97        54.90 o                         
   2  12   8         68.12         64.66        45.47 o                         
   3  12   8        323.05        355.12        52.43 o                         
 -13   0   9          2.82        -26.76        94.47 o                         
 -11   0   9        844.25        840.90       118.47 o                         
  -9   0   9        103.96         44.15        62.19 o                         
  -7   0   9       2116.65       2062.14       100.98 o                         
  -5   0   9      13887.46      13465.30       737.16 o                         
  -3   0   9       6102.70       5815.40       235.89 o                         
  -1   0   9          5.04        -10.76        22.80 o                         
   1   0   9        643.20        742.13        41.34 o                         
   3   0   9      13736.95      11948.42       636.65 o                         
   5   0   9       4765.62       4739.14       164.78 o                         
   7   0   9         75.70        111.57        81.56 o                         
   9   0   9        264.05        291.83        87.27 o                         
  11   0   9        586.19        623.08        90.13 o                         
  13   0   9        169.84        272.21       118.32 o                         
 -13   1   9         31.18        206.35        70.50 o                         
 -12   1   9          0.10        199.70        67.92 o                         
 -11   1   9        959.62        992.95        69.56 o                         
 -10   1   9        156.08        169.72        53.66 o                         
  -9   1   9       1432.95       1514.59        65.01 o                         
  -8   1   9          0.06         -0.87        41.05 o                         
  -7   1   9        851.64        718.23        45.50 o                         
  -6   1   9         43.11         91.87        24.83 o                         
  -5   1   9       1893.70       1968.16        52.94 o                         
  -4   1   9         43.08         33.68        21.12 o                         
  -3   1   9       4300.39       3988.88        90.47 o                         
  -2   1   9         65.32        135.86        22.87 o                         
  -1   1   9       1278.28       1280.91        32.42 o                         
   0   1   9        214.61        255.21        20.71 o                         
   1   1   9        628.37        667.09        28.00 o                         
   2   1   9       3029.44       2979.72        75.14 o                         
   3   1   9       1188.19       1298.21        37.10 o                         
   4   1   9        288.10        385.34        24.36 o                         
   5   1   9        774.42        790.93        32.55 o                         
   6   1   9        674.50        771.19        34.80 o                         
   7   1   9       4201.43       4150.66        97.62 o                         
   8   1   9        676.48        732.65        73.68 o                         
   9   1   9        908.46        849.84        64.14 o                         
  10   1   9         11.62         26.81        48.17 o                         
  11   1   9          4.15         22.93        60.53 o                         
  12   1   9         82.02         48.39        55.99 o                         
  13   1   9        261.01        363.08        66.11 o                         
 -13   2   9        148.15        378.21        75.81 o                         
 -12   2   9          0.47        106.41        64.09 o                         
 -11   2   9        679.04        580.72        68.65 o                         
 -10   2   9         75.79        118.19        52.35 o                         
  -9   2   9        136.81         97.06        54.81 o                         
  -8   2   9        147.68        199.51        42.93 o                         
  -7   2   9       1207.39       1193.11        41.02 o                         
  -6   2   9        388.55        354.53        27.88 o                         
  -5   2   9        759.30        677.75        29.32 o                         
  -4   2   9        105.67        145.43        21.55 o                         
  -3   2   9       1936.51       1731.24        38.57 o                         
  -2   2   9        292.52        371.06        29.19 o                         
  -1   2   9        869.60        940.14        25.98 o                         
   0   2   9         82.02         82.71        16.51 o                         
   1   2   9        690.47        670.46        24.40 o                         
   2   2   9       1862.09       1826.54        68.21 o                         
   3   2   9       2603.78       2565.65        89.19 o                         
   4   2   9         12.94         35.88        25.40 o                         
   5   2   9        287.67        260.32        24.55 o                         
   6   2   9       1506.46       1529.10        56.49 o                         
   7   2   9        395.97        450.41        40.30 o                         
   8   2   9        674.64        758.28        65.78 o                         
   9   2   9        293.27        330.41        38.51 o                         
  10   2   9         32.01         85.30        42.41 o                         
  11   2   9       1747.43       1655.86        79.78 o                         
  12   2   9          5.12          5.28        91.01 o                         
  13   2   9        280.04        327.57        65.95 o                         
 -13   3   9         54.50        216.48        71.48 o                         
 -12   3   9         98.90        172.66        55.75 o                         
 -11   3   9        226.32        261.38        67.78 o                         
 -10   3   9          5.41        -20.21        51.06 o                         
  -9   3   9       1335.65       1306.51        65.48 o                         
  -8   3   9        280.62        287.09        48.07 o                         
  -7   3   9       1018.62        965.03        39.05 o                         
  -6   3   9         37.48         69.32        49.86 o                         
  -5   3   9        611.03        607.57        25.55 o                         
  -4   3   9        469.91        510.36        23.26 o                         
  -3   3   9       2508.96       2528.14        57.95 o                         
  -2   3   9       1489.30       1546.27        36.52 o                         
  -1   3   9       9601.36       9174.92       178.92 o                         
   0   3   9        276.04        263.10        25.56 o                         
   1   3   9        255.49        220.49        21.75 o                         
   2   3   9         16.16         35.62        20.45 o                         
   3   3   9        856.40       1014.79        34.83 o                         
   4   3   9        401.13        386.12        26.53 o                         
   5   3   9        931.20        922.23        35.35 o                         
   6   3   9        147.13        219.61        55.02 o                         
   7   3   9       2078.77       2148.07        73.77 o                         
   8   3   9       1183.90       1137.72        49.93 o                         
   9   3   9        426.29        427.67        40.54 o                         
  10   3   9          0.40          2.93        51.46 o                         
  11   3   9          9.46         92.69        47.05 o                         
  12   3   9         95.44         50.14        58.32 o                         
 -12   4   9        259.07        338.17       128.01 o                         
 -11   4   9        494.44        545.30        53.22 o                         
 -10   4   9         11.83        107.44        52.35 o                         
  -9   4   9        156.65        185.22        45.25 o                         
  -8   4   9          1.45        -29.12        46.75 o                         
  -7   4   9       1903.27       1988.89        79.48 o                         
  -6   4   9       1016.61       1088.02        39.71 o                         
  -5   4   9        628.23        683.41        31.22 o                         
  -4   4   9       4155.32       4204.94        82.33 o                         
  -3   4   9        814.40        739.35        25.87 o                         
  -2   4   9        547.17        578.11        24.40 o                         
  -1   4   9          0.94         12.52        20.33 o                         
   0   4   9        918.10       1118.38        34.36 o                         
   1   4   9        614.12        564.41        26.58 o                         
   2   4   9        943.35        947.97        29.42 o                         
   3   4   9       4916.86       4745.29       106.47 o                         
   4   4   9         51.64         40.64        25.91 o                         
   5   4   9       3230.09       3064.00        76.38 o                         
   6   4   9        209.82        289.80        53.78 o                         
   7   4   9         22.64         64.85        44.08 o                         
   8   4   9        330.34        339.25        39.21 o                         
   9   4   9        488.84        514.57        42.28 o                         
  10   4   9        224.09        196.30        43.41 o                         
  11   4   9       1149.52       1004.90        61.88 o                         
  12   4   9         33.26         63.19        92.86 o                         
 -12   5   9         22.81        123.15        59.03 o                         
 -11   5   9          1.55         55.72        82.66 o                         
 -10   5   9          0.77         12.41        51.75 o                         
  -9   5   9        253.94        291.38        53.32 o                         
  -8   5   9        190.01        176.07        38.49 o                         
  -7   5   9        468.18        531.80        43.00 o                         
  -6   5   9        833.82        835.79        36.97 o                         
  -5   5   9         41.66         86.89        25.47 o                         
  -4   5   9          1.55        -16.58        25.81 o                         
  -3   5   9        396.88        425.64        34.14 o                         
  -2   5   9          1.42        -26.10        34.35 o                         
  -1   5   9       2594.54       2459.74        54.26 o                         
   0   5   9       1001.66       1010.06        34.53 o                         
   1   5   9        918.92        795.12        31.32 o                         
   2   5   9        115.63        138.08        22.83 o                         
   3   5   9         18.54         15.84        26.59 o                         
   4   5   9         52.99        112.02        27.99 o                         
   5   5   9       3135.55       3160.61        90.97 o                         
   6   5   9        236.33        195.85        41.20 o                         
   7   5   9       4191.24       4091.51       158.60 o                         
   8   5   9         68.03        112.41        60.66 o                         
   9   5   9        193.34        209.21        39.31 o                         
  10   5   9          0.90        107.58        47.60 o                         
  11   5   9        105.04         40.66        59.12 o                         
  12   5   9         84.52        172.38        56.42 o                         
 -11   6   9          4.93         95.08        56.73 o                         
 -10   6   9         27.35         34.64        52.31 o                         
  -9   6   9        205.07        197.21        53.89 o                         
  -8   6   9          1.24         33.61        41.82 o                         
  -7   6   9        785.91        774.52        51.42 o                         
  -6   6   9        395.79        407.19        46.68 o                         
  -5   6   9        494.69        431.78        30.31 o                         
  -4   6   9        643.13        681.95        32.47 o                         
  -3   6   9        490.12        513.47        29.79 o                         
  -2   6   9        772.00        778.24        32.11 o                         
  -1   6   9         37.31         63.06        24.84 o                         
   0   6   9        153.10        175.39        28.37 o                         
   1   6   9        299.33        315.83        28.47 o                         
   2   6   9       2168.25       2109.82        51.19 o                         
   3   6   9       2423.34       2366.66        55.09 o                         
   4   6   9       2524.82       2491.88        78.38 o                         
   5   6   9       1688.59       1583.50        79.11 o                         
   6   6   9        302.55        273.52        44.11 o                         
   7   6   9         56.36        116.17        41.93 o                         
   8   6   9         21.53         54.35        42.19 o                         
   9   6   9        499.48        506.84        62.79 o                         
  10   6   9        412.59        438.09        46.54 o                         
  11   6   9        392.52        356.00        56.41 o                         
 -11   7   9        388.54        385.49       133.45 o                         
 -10   7   9          1.23         33.49        58.75 o                         
  -9   7   9       1010.93        940.42        58.83 o                         
  -8   7   9         79.25        161.54        44.53 o                         
  -7   7   9        249.43        357.92        44.76 o                         
  -6   7   9        128.89         99.99        42.02 o                         
  -5   7   9        272.90        245.07        45.61 o                         
  -4   7   9        467.55        443.81        35.01 o                         
  -3   7   9        986.26       1041.62        44.33 o                         
  -2   7   9        253.55        316.69        33.43 o                         
  -1   7   9       1069.28       1128.92        38.04 o                         
   0   7   9       2963.30       2894.45        76.04 o                         
   1   7   9        383.98        348.16        35.49 o                         
   2   7   9         10.09         -4.20        29.48 o                         
   3   7   9         30.17         40.08        30.20 o                         
   4   7   9        510.86        508.19        46.84 o                         
   5   7   9       1082.57       1069.23        55.32 o                         
   6   7   9         15.14        -23.78        42.20 o                         
   7   7   9       1318.80       1255.63        60.35 o                         
   8   7   9         15.76         40.92        46.05 o                         
   9   7   9        332.54        274.87        43.46 o                         
  10   7   9        131.77        162.07        49.96 o                         
 -10   8   9          1.29        136.67        60.53 o                         
  -9   8   9        157.10        235.43        49.92 o                         
  -8   8   9         52.59         39.61        45.71 o                         
  -7   8   9        816.89        911.79        55.36 o                         
  -6   8   9        357.14        408.03        46.90 o                         
  -5   8   9       1944.07       1866.42        71.15 o                         
  -4   8   9       3580.30       3400.41        89.69 o                         
  -3   8   9        888.19        904.47        46.85 o                         
  -2   8   9        863.27        940.71        47.54 o                         
  -1   8   9        144.58        184.62        37.73 o                         
   0   8   9        224.15        237.82        37.24 o                         
   1   8   9       1640.42       1571.88        55.97 o                         
   2   8   9       1336.80       1391.32        48.45 o                         
   3   8   9         26.14         25.02        36.19 o                         
   4   8   9       1924.17       1910.93        71.30 o                         
   5   8   9        194.84        137.94        43.69 o                         
   6   8   9        115.73        130.63        43.63 o                         
   7   8   9         20.41         41.20        51.89 o                         
   8   8   9        127.73        176.49        62.26 o                         
   9   8   9        145.16        147.24        48.97 o                         
  10   8   9        375.08        366.30        68.88 o                         
  -9   9   9        337.63        411.44        63.40 o                         
  -8   9   9        255.20        312.03        50.56 o                         
  -7   9   9         16.82         21.43        45.49 o                         
  -6   9   9         11.30         24.26        52.96 o                         
  -5   9   9         19.66         97.02        53.51 o                         
  -4   9   9        131.22         98.22        44.56 o                         
  -3   9   9         39.74         66.62        44.34 o                         
  -2   9   9          7.51         18.41        50.09 o                         
  -1   9   9         21.83         33.45        37.18 o                         
   0   9   9        440.70        482.01        40.24 o                         
   1   9   9          1.48         76.79        32.98 o                         
   2   9   9          2.86         40.03        36.60 o                         
   3   9   9        177.31        184.66        38.93 o                         
   4   9   9        141.69        203.96        39.24 o                         
   5   9   9          8.28         24.06        43.65 o                         
   6   9   9         93.24        112.36        46.10 o                         
   7   9   9         60.77         76.35        48.15 o                         
   8   9   9        398.67        339.60        52.81 o                         
   9   9   9        437.89        495.86       151.48 o                         
  -8  10   9         38.20         53.79        79.70 o                         
  -7  10   9         51.51         55.66        57.96 o                         
  -6  10   9        161.21         72.53        56.94 o                         
  -5  10   9       1386.37       1286.50        77.27 o                         
  -4  10   9       1001.00        918.47        61.41 o                         
  -3  10   9        260.00        276.23        51.21 o                         
  -2  10   9         28.15         13.70        46.75 o                         
  -1  10   9        161.93        169.83        41.78 o                         
   0  10   9       1299.11       1286.32        54.94 o                         
   1  10   9        744.03        671.96        46.06 o                         
   2  10   9        333.59        378.45        42.09 o                         
   3  10   9        843.42        804.65        48.56 o                         
   4  10   9        120.47        160.07        47.89 o                         
   5  10   9        178.85        233.89        50.81 o                         
   6  10   9        187.22        244.92        52.70 o                         
   7  10   9        249.87        256.01        55.35 o                         
  -6  11   9         26.27         57.51        62.53 o                         
  -5  11   9         16.95        -12.91        60.61 o                         
  -4  11   9         54.62         66.53        60.30 o                         
  -3  11   9        264.75        310.42        55.53 o                         
  -2  11   9        701.85        660.41        58.15 o                         
  -1  11   9        235.81        229.46        46.09 o                         
   0  11   9        382.70        491.53        46.75 o                         
   1  11   9         91.38         86.35        41.95 o                         
   2  11   9        336.98        401.51        45.66 o                         
   3  11   9         25.92         51.94        41.63 o                         
   4  11   9         78.12         54.59        49.67 o                         
   5  11   9        210.28        224.46        53.56 o                         
  -3  12   9          3.15         82.12        58.34 o                         
  -2  12   9        117.66        119.81        66.57 o                         
  -1  12   9         12.55         61.29        61.67 o                         
   0  12   9        240.52        300.24        47.90 o                         
   1  12   9         12.47         51.31        44.85 o                         
   2  12   9        709.87        773.09        57.10 o                         
   3  12   9        131.90        174.63        53.72 o                         
 -12   0  10        227.22        434.63       104.50 o                         
 -10   0  10       2309.58       2130.62       112.39 o                         
  -8   0  10        533.09        641.32        69.22 o                         
  -6   0  10        703.24        718.01        78.68 o                         
  -4   0  10       4815.50       4813.69       182.00 o                         
  -2   0  10      11681.78      10010.73       354.79 o                         
   0   0  10        329.30        366.23        29.16 o                         
   2   0  10         59.84         26.08        44.42 o                         
   4   0  10        798.44        766.19        86.70 o                         
   6   0  10       3726.04       3043.44       306.84 o                         
   8   0  10         79.14         55.06        54.43 o                         
  10   0  10         53.14         39.97        89.54 o                         
  12   0  10        139.60          7.28       106.99 o                         
 -13   1  10        176.39        316.10        86.61 o                         
 -12   1  10         62.87        106.35       105.98 o                         
 -11   1  10         63.24         73.00        84.96 o                         
 -10   1  10        219.39        253.00        63.93 o                         
  -9   1  10         29.14         39.91        42.97 o                         
  -8   1  10       1445.74       1499.51        63.81 o                         
  -7   1  10        100.81         66.22        38.18 o                         
  -6   1  10       5079.68       4924.40       118.67 o                         
  -5   1  10       2182.26       2053.47        55.64 o                         
  -4   1  10       3106.47       2817.84        69.27 o                         
  -3   1  10       3338.29       3390.12        79.66 o                         
  -2   1  10          7.45         13.84        16.33 o                         
  -1   1  10        312.40        304.20        19.06 o                         
   0   1  10       4085.53       4042.83        88.38 o                         
   1   1  10        504.52        588.94        28.04 o                         
   2   1  10        285.19        209.31        21.00 o                         
   3   1  10         71.92        104.93        20.50 o                         
   4   1  10          8.64         45.74        26.32 o                         
   5   1  10         15.07         12.82        23.66 o                         
   6   1  10        416.44        426.96        30.80 o                         
   7   1  10          3.93        -17.80        31.68 o                         
   8   1  10       2907.42       2906.96        98.54 o                         
   9   1  10         71.08         33.93        47.61 o                         
  10   1  10        555.26        568.13        86.76 o                         
  11   1  10         61.09        -64.40        98.17 o                         
  12   1  10        542.63        468.15        76.29 o                         
 -13   2  10          0.70        139.47        68.28 o                         
 -12   2  10         80.50        128.00        96.51 o                         
 -11   2  10         56.84         64.88        53.39 o                         
 -10   2  10       2305.55       2280.61        98.45 o                         
  -9   2  10          8.40         24.20        55.17 o                         
  -8   2  10       1984.68       2010.59        73.92 o                         
  -7   2  10        574.13        529.87        38.93 o                         
  -6   2  10        588.72        553.42        30.87 o                         
  -5   2  10        183.01        216.76        24.53 o                         
  -4   2  10          6.28          3.77        20.91 o                         
  -3   2  10        866.60        976.12        26.96 o                         
  -2   2  10       8373.71       7840.49       142.04 o                         
  -1   2  10         68.80         63.75        16.94 o                         
   0   2  10       1362.40       1305.05        33.98 o                         
   1   2  10        198.38        203.96        18.90 o                         
   2   2  10       1106.64       1101.95        35.23 o                         
   3   2  10       1055.18       1201.21        37.24 o                         
   4   2  10         32.85         24.70        26.49 o                         
   5   2  10        583.79        698.88        31.94 o                         
   6   2  10        207.94        243.94        35.76 o                         
   7   2  10        348.22        329.63        39.42 o                         
   8   2  10       1308.50       1361.73        57.47 o                         
   9   2  10        110.98        148.69        47.97 o                         
  10   2  10        562.46        506.85        55.90 o                         
  11   2  10         86.73          6.48        65.98 o                         
  12   2  10        311.34        319.83        74.54 o                         
 -13   3  10         53.82        240.31        71.57 o                         
 -12   3  10         90.76        178.67        56.28 o                         
 -11   3  10        270.48        411.79       113.83 o                         
 -10   3  10         18.31        140.71        55.69 o                         
  -9   3  10          0.33         -0.28        50.76 o                         
  -8   3  10        434.97        425.26        52.35 o                         
  -7   3  10        100.55         69.86        30.19 o                         
  -6   3  10       2986.60       2885.98        69.11 o                         
  -5   3  10       2385.54       2616.18        63.06 o                         
  -4   3  10       2506.39       2358.81        50.54 o                         
  -3   3  10        525.77        503.85        23.04 o                         
  -2   3  10        929.50       1079.98        35.25 o                         
  -1   3  10        143.52        168.16        19.67 o                         
   0   3  10       5326.73       5083.77       102.93 o                         
   1   3  10       1485.30       1692.25        42.05 o                         
   2   3  10       3928.36       3746.98        78.35 o                         
   3   3  10          2.08          7.70        18.06 o                         
   4   3  10       2167.21       2098.91        56.42 o                         
   5   3  10         20.00         -8.31        25.13 o                         
   6   3  10        140.14        122.06        34.61 o                         
   7   3  10        462.76        485.17        56.54 o                         
   8   3  10       2164.25       2124.81        73.35 o                         
   9   3  10          9.63          4.54        48.02 o                         
  10   3  10       1239.58       1223.64        69.48 o                         
  11   3  10         19.75         25.28        54.90 o                         
  12   3  10        954.44        952.88        87.04 o                         
 -12   4  10        147.63        130.95        71.04 o                         
 -11   4  10          3.37        111.97        55.87 o                         
 -10   4  10        544.21        708.02        54.78 o                         
  -9   4  10        402.32        431.02        49.19 o                         
  -8   4  10        751.95        712.64        68.70 o                         
  -7   4  10         93.20         68.49        35.17 o                         
  -6   4  10         10.04         -5.47        27.35 o                         
  -5   4  10         30.00         12.24        28.71 o                         
  -4   4  10        565.19        542.48        26.21 o                         
  -3   4  10        656.52        781.76        28.34 o                         
  -2   4  10       3078.79       3114.31        63.49 o                         
  -1   4  10          2.91         18.55        22.78 o                         
   0   4  10       4976.62       4994.19       106.07 o                         
   1   4  10       3546.19       3894.42        82.34 o                         
   2   4  10         40.97         28.17        20.74 o                         
   3   4  10         21.83         53.46        21.99 o                         
   4   4  10       2122.91       2057.87        56.80 o                         
   5   4  10       2557.81       2563.79        78.82 o                         
   6   4  10       2179.58       2149.46        71.08 o                         
   7   4  10       2247.39       2268.97        75.73 o                         
   8   4  10        289.42        211.78        42.76 o                         
   9   4  10         90.04        151.97        44.02 o                         
  10   4  10         14.73         56.39       102.15 o                         
  11   4  10         75.09         75.90        62.56 o                         
  12   4  10        158.74        171.16        78.50 o                         
 -12   5  10          1.41        212.34        76.15 o                         
 -11   5  10         11.14         74.51        56.65 o                         
 -10   5  10        466.71        402.93        58.61 o                         
  -9   5  10        223.68        196.16        54.64 o                         
  -8   5  10        917.41        958.85        48.80 o                         
  -7   5  10        354.23        325.43        41.41 o                         
  -6   5  10        159.39        149.28        29.61 o                         
  -5   5  10        315.04        308.03        30.83 o                         
  -4   5  10       1755.89       1749.46        49.42 o                         
  -3   5  10        339.24        391.68        26.30 o                         
  -2   5  10        378.84        388.46        25.43 o                         
  -1   5  10         83.63         73.95        26.53 o                         
   0   5  10        123.21        177.74        24.92 o                         
   1   5  10        965.01       1037.17        35.42 o                         
   2   5  10       2515.57       2430.64        54.32 o                         
   3   5  10        557.33        575.97        27.98 o                         
   4   5  10       1957.05       1899.35        56.04 o                         
   5   5  10        130.63        113.91        41.77 o                         
   6   5  10         54.70          3.91        39.75 o                         
   7   5  10         44.83         87.67        41.41 o                         
   8   5  10         15.01         32.40        41.14 o                         
   9   5  10       1204.73       1253.16        74.11 o                         
  10   5  10        726.11        579.89        63.94 o                         
  11   5  10        164.81         52.10        59.52 o                         
 -11   6  10         47.93        186.39        57.69 o                         
 -10   6  10        358.75        462.88        84.80 o                         
  -9   6  10         39.54         32.53        50.55 o                         
  -8   6  10        133.83        139.12        43.13 o                         
  -7   6  10          0.33         12.72        42.65 o                         
  -6   6  10          4.98         -2.81        43.08 o                         
  -5   6  10        124.44        146.21        31.23 o                         
  -4   6  10        579.66        622.18        32.72 o                         
  -3   6  10          2.17         36.12        26.65 o                         
  -2   6  10        894.33        879.14        34.01 o                         
  -1   6  10        235.03        285.82        37.82 o                         
   0   6  10       4858.42       4751.80       101.08 o                         
   1   6  10        510.32        538.13        32.24 o                         
   2   6  10         14.61         35.12        25.80 o                         
   3   6  10         97.58        106.79        25.97 o                         
   4   6  10          3.72         36.87        38.48 o                         
   5   6  10        469.18        429.61        45.04 o                         
   6   6  10        285.96        264.49        44.75 o                         
   7   6  10        460.46        552.15        47.55 o                         
   8   6  10        379.65        311.55        45.25 o                         
   9   6  10          0.21        -14.96        44.58 o                         
  10   6  10          5.43         91.80        77.71 o                         
  11   6  10         67.60         -6.17        73.29 o                         
 -11   7  10         15.21         51.16        76.38 o                         
 -10   7  10        105.02        160.95        57.22 o                         
  -9   7  10        135.60         76.07        55.38 o                         
  -8   7  10        195.64        246.51        46.07 o                         
  -7   7  10         84.61         81.32        42.76 o                         
  -6   7  10        829.49        826.10        53.01 o                         
  -5   7  10          3.77         25.91        52.62 o                         
  -4   7  10        890.67        934.04        41.34 o                         
  -3   7  10        693.96        662.32        38.01 o                         
  -2   7  10        192.79        169.93        32.93 o                         
  -1   7  10         52.59         68.16        28.73 o                         
   0   7  10       1269.50       1276.18        49.01 o                         
   1   7  10       1633.72       1371.93        50.71 o                         
   2   7  10        633.50        580.34        35.60 o                         
   3   7  10       1338.71       1339.61        51.93 o                         
   4   7  10        909.95        968.20        46.24 o                         
   5   7  10          5.83         49.84        41.60 o                         
   6   7  10         66.78         47.69        49.86 o                         
   7   7  10        105.98         81.45        57.63 o                         
   8   7  10         96.32         96.55        54.56 o                         
   9   7  10        523.45        605.68        61.08 o                         
  10   7  10        272.72        398.40        70.01 o                         
 -10   8  10        178.83        199.17        63.46 o                         
  -9   8  10        143.37        269.29        93.52 o                         
  -8   8  10        468.82        544.75        55.83 o                         
  -7   8  10        375.08        547.88        64.58 o                         
  -6   8  10         28.38         74.22        49.28 o                         
  -5   8  10        914.32        878.98        53.75 o                         
  -4   8  10       1444.62       1467.89        98.44 o                         
  -3   8  10        295.57        331.64        40.66 o                         
  -2   8  10        574.59        586.04        42.89 o                         
  -1   8  10         51.16        143.85        45.18 o                         
   0   8  10       1493.77       1537.45        55.49 o                         
   1   8  10        255.28        218.49        37.07 o                         
   2   8  10          0.05         36.34        42.72 o                         
   3   8  10         53.89         40.81        35.98 o                         
   4   8  10        212.08        265.58        45.53 o                         
   5   8  10        278.83        271.52        50.47 o                         
   6   8  10        179.90        275.14        45.91 o                         
   7   8  10        378.20        413.69        50.60 o                         
   8   8  10        579.12        594.55        55.82 o                         
   9   8  10         22.59         75.95        49.55 o                         
  -9   9  10          9.29         67.23        61.33 o                         
  -8   9  10        496.74        488.35        54.04 o                         
  -7   9  10        399.80        448.34        50.35 o                         
  -6   9  10       1595.69       1546.07        93.50 o                         
  -5   9  10        314.17        368.32        54.56 o                         
  -4   9  10        435.51        374.92        53.50 o                         
  -3   9  10         15.26         22.79        42.98 o                         
  -2   9  10         15.25         -0.54        38.36 o                         
  -1   9  10        561.41        639.27        43.74 o                         
   0   9  10         34.06         45.34        39.10 o                         
   1   9  10        793.65        844.51        41.95 o                         
   2   9  10        239.98        233.58        40.55 o                         
   3   9  10       1783.83       1652.05        60.57 o                         
   4   9  10        158.25        205.16        44.54 o                         
   5   9  10        359.04        350.79        48.10 o                         
   6   9  10         60.20        100.65        47.63 o                         
   7   9  10         16.77         -3.29        48.19 o                         
   8   9  10         54.66        151.48        52.03 o                         
  -7  10  10        304.77        253.21        60.35 o                         
  -6  10  10        115.11        166.40        59.72 o                         
  -5  10  10        555.07        493.96        63.16 o                         
  -4  10  10        156.61        143.11        83.35 o                         
  -3  10  10       1527.96       1384.83        66.64 o                         
  -2  10  10        253.63        267.08        47.92 o                         
  -1  10  10        354.07        369.31        43.67 o                         
   0  10  10         14.37         53.91        45.42 o                         
   1  10  10        633.61        566.60        45.37 o                         
   2  10  10         67.81         59.71        39.30 o                         
   3  10  10         12.33         71.52        47.05 o                         
   4  10  10         87.20        130.01        48.41 o                         
   5  10  10        494.27        479.78        54.28 o                         
   6  10  10        150.63        192.78        51.45 o                         
   7  10  10        569.23        641.38        60.22 o                         
  -6  11  10         10.06         -7.74        62.98 o                         
  -5  11  10        176.73        159.62        64.06 o                         
  -4  11  10         23.22        -16.24        67.08 o                         
  -3  11  10         80.15        118.21        53.88 o                         
  -2  11  10          1.87         25.16        68.08 o                         
  -1  11  10        627.97        527.62        53.37 o                         
   0  11  10         82.30        128.34        43.14 o                         
   1  11  10       1571.95       1494.63        62.34 o                         
   2  11  10        652.18        771.21        51.29 o                         
   3  11  10        875.49        794.12        58.84 o                         
   4  11  10        242.47        342.61        53.89 o                         
   5  11  10        141.32        148.23        75.16 o                         
  -2  12  10         23.34          2.62        68.09 o                         
  -1  12  10        225.64        298.40        57.35 o                         
   0  12  10          4.34         53.25        55.43 o                         
   1  12  10        270.85        324.37        50.74 o                         
   2  12  10          0.04         59.22        56.45 o                         
 -13   0  11          3.00        170.53       101.29 o                         
 -11   0  11       1159.98       1024.52       126.68 o                         
  -9   0  11       2503.67       2360.79       117.22 o                         
  -7   0  11       2272.68       2217.44       110.37 o                         
  -5   0  11        880.29        733.90        59.50 o                         
  -3   0  11         77.35         56.66        33.51 o                         
  -1   0  11       4614.69       4616.30       252.61 o                         
   1   0  11       5249.49       4828.84       162.95 o                         
   3   0  11       9026.18       8205.91       270.80 o                         
   5   0  11          0.95          7.30        42.13 o                         
   7   0  11       4416.62       4373.90       214.38 o                         
   9   0  11        932.77       1047.64       106.19 o                         
  11   0  11        448.71        419.61       109.33 o                         
 -13   1  11          2.06        301.29        73.95 o                         
 -12   1  11         15.70         41.40        67.79 o                         
 -11   1  11        387.35        462.52        59.23 o                         
 -10   1  11         93.34        119.95        52.17 o                         
  -9   1  11       1699.12       1716.58        70.30 o                         
  -8   1  11         28.53        -14.02        41.33 o                         
  -7   1  11         76.13         92.09        61.29 o                         
  -6   1  11       1219.05       1190.48        53.39 o                         
  -5   1  11       6398.30       5796.89       130.66 o                         
  -4   1  11       8283.55       8183.75       178.42 o                         
  -3   1  11      10541.86       9445.96       238.80 o                         
  -2   1  11         25.28         27.00        18.26 o                         
  -1   1  11       2855.31       2763.96        59.49 o                         
   0   1  11       2213.53       2196.94        53.37 o                         
   1   1  11       1912.48       2080.53        57.01 o                         
   2   1  11        842.98        971.38        31.94 o                         
   3   1  11       3008.50       2977.89        69.96 o                         
   4   1  11         79.14        126.25        21.66 o                         
   5   1  11       2682.24       2679.71        88.47 o                         
   6   1  11        332.69        328.45        29.61 o                         
   7   1  11        857.91        895.55        59.45 o                         
   8   1  11        186.98        235.13        50.40 o                         
   9   1  11          9.38         13.25        48.35 o                         
  10   1  11         22.99         17.96        83.07 o                         
  11   1  11        764.64        661.81       101.19 o                         
  12   1  11          1.19         42.83        70.68 o                         
 -13   2  11        328.91        449.58        73.67 o                         
 -12   2  11          0.22        111.16       103.04 o                         
 -11   2  11         33.59        -14.30        52.71 o                         
 -10   2  11        440.95        453.50        57.85 o                         
  -9   2  11        486.08        550.24        62.53 o                         
  -8   2  11         22.79        -51.15        54.14 o                         
  -7   2  11       1557.09       1456.85        60.73 o                         
  -6   2  11         72.04         96.96        29.31 o                         
  -5   2  11          3.76         -3.16        23.67 o                         
  -4   2  11         84.65         74.74        27.83 o                         
  -3   2  11         35.77         78.63        19.99 o                         
  -2   2  11         63.17         77.49        18.11 o                         
  -1   2  11       4080.06       3910.02        75.41 o                         
   0   2  11      14215.51      14127.15       323.76 o                         
   1   2  11       2772.95       2776.47        61.51 o                         
   2   2  11       2118.97       2332.39        57.73 o                         
   3   2  11        815.55        848.74        31.65 o                         
   4   2  11       1509.51       1605.63        46.34 o                         
   5   2  11        149.42        223.30        27.93 o                         
   6   2  11        536.77        607.66        55.34 o                         
   7   2  11        555.73        662.41        44.71 o                         
   8   2  11         56.98        121.21       103.05 o                         
   9   2  11       1470.94       1469.14       102.75 o                         
  10   2  11        429.45        371.75        67.65 o                         
  11   2  11       1486.98       1402.89        92.84 o                         
  12   2  11         14.69         42.99       156.03 o                         
 -12   3  11         59.24        135.53        92.95 o                         
 -11   3  11        333.43        379.53        59.19 o                         
 -10   3  11         47.84        106.53        65.72 o                         
  -9   3  11        174.03        148.33        54.23 o                         
  -8   3  11        156.30        210.13        39.05 o                         
  -7   3  11        103.32        127.87        35.66 o                         
  -6   3  11          0.07         23.33        29.26 o                         
  -5   3  11       1229.51       1227.91        66.80 o                         
  -4   3  11       1725.26       1796.08        41.92 o                         
  -3   3  11       1731.36       1572.38        38.28 o                         
  -2   3  11         36.27         52.41        19.36 o                         
  -1   3  11        277.66        300.74        21.35 o                         
   0   3  11         58.63         42.88        20.43 o                         
   1   3  11        344.75        426.89        23.26 o                         
   2   3  11        752.82        761.41        29.73 o                         
   3   3  11        630.96        607.27        24.86 o                         
   4   3  11         23.66         48.22        25.45 o                         
   5   3  11       1427.48       1411.76        45.84 o                         
   6   3  11         10.42         14.38        35.22 o                         
   7   3  11         22.85         14.40        38.15 o                         
   8   3  11       3303.96       3058.36       104.65 o                         
   9   3  11         49.82         45.26        66.01 o                         
  10   3  11          5.50        -50.74        50.74 o                         
  11   3  11         47.61         38.94        55.27 o                         
  12   3  11         82.96         29.46        95.75 o                         
 -12   4  11          0.76         55.30        80.55 o                         
 -11   4  11          0.05         68.12       101.02 o                         
 -10   4  11         29.62         91.99        46.36 o                         
  -9   4  11        373.65        379.14        48.93 o                         
  -8   4  11          7.88        -19.68        44.86 o                         
  -7   4  11        715.15        730.50        38.01 o                         
  -6   4  11        303.67        352.68        31.72 o                         
  -5   4  11       1074.51        978.32        38.28 o                         
  -4   4  11        231.47        313.44        24.78 o                         
  -3   4  11        191.11        216.21        22.85 o                         
  -2   4  11        792.12        962.45        32.83 o                         
  -1   4  11        312.45        303.65        22.84 o                         
   0   4  11        319.64        306.67        24.94 o                         
   1   4  11       2369.11       2072.44        53.38 o                         
   2   4  11        255.34        329.69        24.18 o                         
   3   4  11       1522.02       1536.04        42.52 o                         
   4   4  11         45.43         51.56        27.53 o                         
   5   4  11         15.42          2.84        28.75 o                         
   6   4  11         36.65          7.88        37.78 o                         
   7   4  11       1097.78       1085.37        54.14 o                         
   8   4  11        155.94        150.64        40.61 o                         
   9   4  11       2453.27       2238.34        90.80 o                         
  10   4  11         16.44         42.00        55.52 o                         
  11   4  11        152.83        147.66       123.16 o                         
  12   4  11         12.99        -58.59        75.44 o                         
 -12   5  11        289.55        419.60        65.95 o                         
 -11   5  11        573.14        630.71        97.21 o                         
 -10   5  11        207.45        180.33        70.08 o                         
  -9   5  11        267.28        217.02        63.28 o                         
  -8   5  11          0.74          5.82        51.54 o                         
  -7   5  11        518.24        530.43        43.76 o                         
  -6   5  11          9.12         22.60        30.21 o                         
  -5   5  11        448.36        466.71        33.32 o                         
  -4   5  11       2523.12       2513.27        57.02 o                         
  -3   5  11        960.30        900.45        32.77 o                         
  -2   5  11       2151.91       2208.03        50.81 o                         
  -1   5  11       2731.52       2830.30        61.13 o                         
   0   5  11        577.74        629.88        30.88 o                         
   1   5  11        431.77        462.42        28.52 o                         
   2   5  11        799.37        802.47        31.12 o                         
   3   5  11        512.83        510.96        27.95 o                         
   4   5  11         98.18        114.12        30.93 o                         
   5   5  11       6577.07       6080.98       175.91 o                         
   6   5  11        117.96        107.80        42.32 o                         
   7   5  11       1381.64       1409.14        78.69 o                         
   8   5  11         32.08         85.86        42.36 o                         
   9   5  11         51.18         63.31        53.13 o                         
  10   5  11         98.09        110.64        57.45 o                         
  11   5  11         31.03         63.68        71.67 o                         
 -11   6  11         89.70        232.46        61.75 o                         
 -10   6  11         34.06        -39.40        65.98 o                         
  -9   6  11        729.99        659.27        63.39 o                         
  -8   6  11          8.95         41.25        52.50 o                         
  -7   6  11        810.04        794.19        77.41 o                         
  -6   6  11        213.55        118.07        44.21 o                         
  -5   6  11       1617.54       1598.78        51.28 o                         
  -4   6  11         40.60         67.24        28.09 o                         
  -3   6  11         20.94         35.07        28.46 o                         
  -2   6  11        238.16        227.10        27.97 o                         
  -1   6  11       2335.10       2489.43        57.46 o                         
   0   6  11        168.12        108.96        28.98 o                         
   1   6  11        628.38        628.02        30.99 o                         
   2   6  11       1603.28       1640.47        44.90 o                         
   3   6  11        352.49        364.45        28.54 o                         
   4   6  11        346.21        348.95        54.70 o                         
   5   6  11         11.03         -6.58        40.77 o                         
   6   6  11          1.66         41.55        50.76 o                         
   7   6  11        915.50        908.89        53.53 o                         
   8   6  11        366.61        541.54        75.90 o                         
   9   6  11       1029.17        918.82        57.38 o                         
  10   6  11        410.68        451.58        65.50 o                         
  11   6  11          2.66         76.80        68.03 o                         
 -10   7  11        193.06        226.75       103.06 o                         
  -9   7  11         92.64        134.78        54.88 o                         
  -8   7  11        144.76        173.80        46.09 o                         
  -7   7  11          8.96         45.54        49.77 o                         
  -6   7  11          0.60         15.38        41.92 o                         
  -5   7  11        283.69        233.84        44.14 o                         
  -4   7  11       1620.97       1571.74        58.11 o                         
  -3   7  11        313.36        350.03        34.47 o                         
  -2   7  11       2151.47       2071.70        57.66 o                         
  -1   7  11        331.32        284.79        31.14 o                         
   0   7  11       1006.17       1056.14        45.91 o                         
   1   7  11        188.33        169.54        35.29 o                         
   2   7  11         98.56        120.04        31.80 o                         
   3   7  11          5.22         15.75        34.79 o                         
   4   7  11       3021.80       2946.83        90.32 o                         
   5   7  11        452.95        443.23        44.60 o                         
   6   7  11       1381.60       1327.82        76.50 o                         
   7   7  11        238.24        341.44        46.98 o                         
   8   7  11          0.45         -1.33        39.79 o                         
   9   7  11         20.06        106.96        57.78 o                         
  10   7  11        102.56        103.84        67.73 o                         
 -10   8  11         79.53        141.06       111.56 o                         
  -9   8  11        185.00        200.99        58.90 o                         
  -8   8  11        208.74        203.59        48.72 o                         
  -7   8  11        117.54        156.24        63.04 o                         
  -6   8  11        776.10        952.34        56.41 o                         
  -5   8  11        636.69        691.23        60.32 o                         
  -4   8  11          8.04        -15.25        41.63 o                         
  -3   8  11        614.98        621.71        42.93 o                         
  -2   8  11         70.37         57.63        36.99 o                         
  -1   8  11        173.77        131.24        46.34 o                         
   0   8  11        380.92        378.50        39.10 o                         
   1   8  11         55.16         73.98        36.24 o                         
   2   8  11         64.82         42.94        32.15 o                         
   3   8  11        149.65         97.13        42.76 o                         
   4   8  11        250.20        281.63        44.58 o                         
   5   8  11        166.72        177.12        62.14 o                         
   6   8  11          0.37          0.87        44.11 o                         
   7   8  11        211.15        259.38        49.66 o                         
   8   8  11         13.69         66.66        57.50 o                         
   9   8  11          8.00         86.12        58.83 o                         
  -9   9  11        302.75        229.37        83.99 o                         
  -8   9  11        361.08        365.70        53.05 o                         
  -7   9  11        332.07        349.10        49.94 o                         
  -6   9  11         47.03        121.73        55.28 o                         
  -5   9  11        116.78         71.33        59.30 o                         
  -4   9  11          9.43         73.00        50.20 o                         
  -3   9  11        682.38        634.06        45.70 o                         
  -2   9  11       1093.85       1104.03        51.79 o                         
  -1   9  11        280.50        284.87        40.84 o                         
   0   9  11         55.27         90.07        40.04 o                         
   1   9  11         11.53         45.84        37.57 o                         
   2   9  11        520.48        516.82        41.91 o                         
   3   9  11        453.99        445.90        49.09 o                         
   4   9  11        122.63        118.87        45.13 o                         
   5   9  11        233.58        167.48        46.74 o                         
   6   9  11        684.90        782.95        57.33 o                         
   7   9  11        168.17        207.54        52.20 o                         
   8   9  11        231.34        207.01        53.63 o                         
  -7  10  11        185.42        197.08        61.81 o                         
  -6  10  11        173.36        140.75        59.36 o                         
  -5  10  11        291.55        271.59        76.45 o                         
  -4  10  11        161.65        161.78        56.52 o                         
  -3  10  11         48.36         -8.37        54.15 o                         
  -2  10  11        233.75        264.24        53.65 o                         
  -1  10  11         97.61         87.44        41.44 o                         
   0  10  11       1124.18       1135.28        53.30 o                         
   1  10  11        192.99        174.08        41.06 o                         
   2  10  11        701.47        704.22        71.95 o                         
   3  10  11        180.03        274.09        48.97 o                         
   4  10  11         49.62         23.32        48.11 o                         
   5  10  11         10.31         89.59        50.17 o                         
   6  10  11          3.48         45.45        51.60 o                         
   7  10  11          6.90         18.19        54.35 o                         
  -5  11  11        244.16        215.39        64.57 o                         
  -4  11  11        372.54        289.51        77.52 o                         
  -3  11  11        444.03        536.83       116.55 o                         
  -2  11  11        570.36        639.21        60.21 o                         
  -1  11  11        256.49        255.17        47.79 o                         
   0  11  11         82.02         33.65        44.36 o                         
   1  11  11          7.52         75.18        43.46 o                         
   2  11  11         84.69         58.79        50.61 o                         
   3  11  11        174.84        176.18        50.44 o                         
   4  11  11         94.06        144.76        52.86 o                         
   5  11  11         92.09        104.58        55.24 o                         
  -1  12  11         19.84         21.57       112.03 o                         
   0  12  11        661.98        664.81        55.90 o                         
   1  12  11        194.01        173.63        70.10 o                         
 -12   0  12        557.98        645.81       116.73 o                         
 -10   0  12         11.37        138.70        60.91 o                         
  -6   0  12         41.04        -10.39        51.59 o                         
  -4   0  12         45.49        106.70        93.05 o                         
  -2   0  12         60.88         31.05        42.49 o                         
   0   0  12       2322.55       2490.84       124.87 o                         
   2   0  12       1465.32       1412.40        95.79 o                         
   4   0  12       1354.85       1438.27        69.58 o                         
   6   0  12       2484.26       2396.56       224.31 o                         
   8   0  12        110.22        -31.86        73.57 o                         
  10   0  12        495.34        382.38       101.89 o                         
  12   0  12        544.43        463.57       121.04 o                         
 -13   1  12          6.31        184.15        73.39 o                         
 -12   1  12        253.91        360.60        73.01 o                         
 -11   1  12        416.62        459.26        60.18 o                         
 -10   1  12        313.50        322.33        56.93 o                         
  -9   1  12        517.89        527.17        49.07 o                         
  -8   1  12       3449.84       3326.87       103.88 o                         
  -7   1  12        216.57        226.81        42.27 o                         
  -6   1  12       2032.21       1952.37        69.50 o                         
  -5   1  12         25.29        -23.05        23.05 o                         
  -4   1  12       9088.25       8896.51       194.09 o                         
  -3   1  12         35.46         78.03        25.20 o                         
  -2   1  12       2431.35       2427.68        53.67 o                         
  -1   1  12       4030.59       4040.58        97.90 o                         
   0   1  12      10295.24       9881.30       206.34 o                         
   1   1  12        720.40        817.03        69.58 o                         
   2   1  12         77.91         75.03        20.90 o                         
   3   1  12         10.14          6.54        20.22 o                         
   4   1  12         47.58        123.39        32.76 o                         
   5   1  12         57.90         71.27        30.41 o                         
   6   1  12        155.97        147.20        34.49 o                         
   7   1  12        139.82        157.24        47.38 o                         
   8   1  12         47.82        -21.65        52.52 o                         
   9   1  12        947.02        819.45       101.57 o                         
  10   1  12        225.80        243.08       130.25 o                         
  11   1  12         10.55        -29.36        96.09 o                         
  12   1  12         49.77        -13.62        98.79 o                         
 -13   2  12          2.50        184.36       109.73 o                         
 -12   2  12        680.83        660.34       158.93 o                         
 -11   2  12        286.51        334.32        59.60 o                         
 -10   2  12        151.20        141.88        53.93 o                         
  -9   2  12        117.00         81.02        43.96 o                         
  -8   2  12         18.78         -4.65        41.20 o                         
  -7   2  12         11.83          4.40        39.69 o                         
  -6   2  12       1546.79       1569.02        62.47 o                         
  -5   2  12         24.24         19.95        27.00 o                         
  -4   2  12      11377.23      10743.30       215.01 o                         
  -3   2  12        152.91        139.82        18.53 o                         
  -2   2  12       3240.37       2948.56        59.61 o                         
  -1   2  12          2.43         33.88        21.37 o                         
   0   2  12          0.50         30.45        25.63 o                         
   1   2  12       2843.82       3010.49        71.34 o                         
   2   2  12        589.05        577.06        32.49 o                         
   3   2  12          6.22         17.58        33.89 o                         
   4   2  12        834.40        832.79        33.88 o                         
   5   2  12        530.46        591.00        53.23 o                         
   6   2  12        459.77        583.66        44.00 o                         
   7   2  12        416.50        439.68        52.35 o                         
   8   2  12       1239.25       1099.63        75.25 o                         
   9   2  12         62.53         93.54        50.21 o                         
  10   2  12       2301.30       2264.31        92.84 o                         
  11   2  12         22.78         -1.26        67.17 o                         
  12   2  12        820.71        808.72       123.28 o                         
 -12   3  12          0.13        159.93        72.22 o                         
 -11   3  12          3.36        -17.59        55.07 o                         
 -10   3  12        394.72        486.76        59.39 o                         
  -9   3  12        185.72        187.19        67.40 o                         
  -8   3  12       2019.25       2023.07        74.84 o                         
  -7   3  12        184.91        224.95        51.56 o                         
  -6   3  12       1984.82       1992.72        55.52 o                         
  -5   3  12        287.37        295.67        28.58 o                         
  -4   3  12        236.23        326.11        39.05 o                         
  -3   3  12        227.41        235.08        31.05 o                         
  -2   3  12       1109.10        959.55        29.49 o                         
  -1   3  12       3461.03       3562.63        70.99 o                         
   0   3  12        249.45        257.95        22.45 o                         
   1   3  12         28.61         57.83        19.78 o                         
   2   3  12       2563.56       2496.44        61.53 o                         
   3   3  12         47.96         76.28        24.46 o                         
   4   3  12        456.50        472.07        30.47 o                         
   5   3  12         86.85         52.97        27.57 o                         
   6   3  12        901.30        951.23        46.95 o                         
   7   3  12        341.87        402.12        52.13 o                         
   8   3  12        829.02        753.65        61.43 o                         
   9   3  12          5.27         -4.61        48.12 o                         
  10   3  12       1313.55       1196.43        69.85 o                         
  11   3  12        135.79        -24.28        67.63 o                         
  12   3  12         26.23        -33.64        74.71 o                         
 -12   4  12         66.18         64.53       129.20 o                         
 -11   4  12        488.05        637.78        72.57 o                         
 -10   4  12        144.82         95.19        48.31 o                         
  -9   4  12        372.02        371.64        57.28 o                         
  -8   4  12         13.68         92.35        54.73 o                         
  -7   4  12          0.36          1.86        35.01 o                         
  -6   4  12        187.21        175.96        30.45 o                         
  -5   4  12        541.42        532.10        30.95 o                         
  -4   4  12       1191.54       1228.80        41.40 o                         
  -3   4  12         18.99         28.40        22.28 o                         
  -2   4  12       2145.08       2289.18        51.38 o                         
  -1   4  12        134.08        122.40        23.65 o                         
   0   4  12       2734.59       2920.85        65.72 o                         
   1   4  12        497.63        576.82        28.36 o                         
   2   4  12       1700.99       1686.37        45.12 o                         
   3   4  12        412.85        418.19        31.63 o                         
   4   4  12       2879.47       2779.45        87.25 o                         
   5   4  12       1921.93       1903.02        56.65 o                         
   6   4  12        985.42        991.07        50.80 o                         
   7   4  12        457.51        474.88        43.95 o                         
   8   4  12         50.88          7.10        49.01 o                         
   9   4  12         19.44         30.67        51.42 o                         
  10   4  12         35.38         67.83        74.99 o                         
  11   4  12          4.14         45.15        59.59 o                         
 -12   5  12         43.22        -39.52       112.80 o                         
 -11   5  12         16.48         70.58        75.35 o                         
 -10   5  12        775.84        748.23        77.35 o                         
  -9   5  12         83.62        136.64        59.83 o                         
  -8   5  12        165.74        138.01        46.23 o                         
  -7   5  12        595.28        555.62        43.35 o                         
  -6   5  12         87.27         63.10        31.42 o                         
  -5   5  12        248.45        356.26        48.49 o                         
  -4   5  12        137.68        128.58        29.52 o                         
  -3   5  12         63.50         63.32        25.35 o                         
  -2   5  12         25.90         44.72        24.46 o                         
  -1   5  12         35.99         73.20        24.12 o                         
   0   5  12       1476.76       1474.08        43.82 o                         
   1   5  12         94.39         70.57        27.35 o                         
   2   5  12       4738.68       4586.26       113.57 o                         
   3   5  12         34.53         13.79        28.77 o                         
   4   5  12        123.37        139.24        32.38 o                         
   5   5  12        276.14        276.80        41.87 o                         
   6   5  12         53.67         73.55        40.30 o                         
   7   5  12        378.24        420.59        61.58 o                         
   8   5  12       1022.84        980.88        65.53 o                         
   9   5  12        518.02        475.81        59.58 o                         
  10   5  12        356.03        356.35        61.53 o                         
  11   5  12          0.17        -58.67        58.67 o                         
 -11   6  12        176.70        208.71        70.43 o                         
 -10   6  12         63.52        144.71       133.77 o                         
  -9   6  12          3.88         51.37        56.35 o                         
  -8   6  12        186.77        234.34        91.50 o                         
  -7   6  12        127.36        108.95        42.83 o                         
  -6   6  12        661.85        642.45        50.94 o                         
  -5   6  12        321.37        357.78        49.55 o                         
  -4   6  12       1591.11       1681.66        51.91 o                         
  -3   6  12        202.44        164.64        28.98 o                         
  -2   6  12       2056.87       2081.11        51.48 o                         
  -1   6  12        821.38        793.50        34.38 o                         
   0   6  12         78.67         70.55        30.40 o                         
   1   6  12        892.77        944.31        38.67 o                         
   2   6  12        204.41        222.10        27.51 o                         
   3   6  12       1110.64       1146.18        43.59 o                         
   4   6  12       1013.15        966.67        51.56 o                         
   5   6  12        408.63        436.98        45.26 o                         
   6   6  12         19.12         72.25        42.48 o                         
   7   6  12        124.31        220.47        84.86 o                         
   8   6  12          4.75         47.59        43.95 o                         
   9   6  12        147.92        158.95        58.86 o                         
  10   6  12         57.06        108.23        84.60 o                         
 -10   7  12         66.31         65.07        58.45 o                         
  -9   7  12        182.53        344.27       120.83 o                         
  -8   7  12        423.28        429.27        60.50 o                         
  -7   7  12         35.45         67.59        45.75 o                         
  -6   7  12        352.24        400.85        47.35 o                         
  -5   7  12        153.29        186.92        69.49 o                         
  -4   7  12        262.66        307.15        39.70 o                         
  -3   7  12        262.33        226.21        34.15 o                         
  -2   7  12          5.81         17.48        32.75 o                         
  -1   7  12        822.51        850.30        37.42 o                         
   0   7  12        898.59        907.79        44.63 o                         
   1   7  12        328.65        392.08        37.20 o                         
   2   7  12        311.72        304.19        33.30 o                         
   3   7  12        906.08        862.62        74.01 o                         
   4   7  12         11.29         -0.44        56.79 o                         
   5   7  12          3.56        -40.72        40.72 o                         
   6   7  12        527.67        617.22        51.34 o                         
   7   7  12        590.98        638.76        52.27 o                         
   8   7  12        934.69        915.85        58.19 o                         
   9   7  12        752.54        688.19        69.13 o                         
  10   7  12        274.64        250.79        66.81 o                         
  -9   8  12        216.97        340.72        71.41 o                         
  -8   8  12          3.27        -35.98        54.28 o                         
  -7   8  12         81.82         59.25        61.27 o                         
  -6   8  12        557.74        573.25        52.10 o                         
  -5   8  12        132.63        225.72        44.96 o                         
  -4   8  12       2592.77       2619.26        76.81 o                         
  -3   8  12          8.14         49.97        48.34 o                         
  -2   8  12        180.60        198.79        38.78 o                         
  -1   8  12        228.28        282.30        39.07 o                         
   0   8  12        147.40        129.87        49.48 o                         
   1   8  12        742.94        739.91        43.35 o                         
   2   8  12         39.36         82.16        37.50 o                         
   3   8  12       1846.35       1722.56        79.55 o                         
   4   8  12        621.09        701.73        50.77 o                         
   5   8  12        734.21        688.30        50.63 o                         
   6   8  12          3.06         -7.24        45.35 o                         
   7   8  12        423.27        464.83        52.45 o                         
   8   8  12         20.40         82.70        48.90 o                         
   9   8  12          0.27         44.16        64.96 o                         
  -8   9  12        275.93        407.39       224.48 o                         
  -7   9  12        752.83        801.14        96.12 o                         
  -6   9  12        836.59        713.82        63.60 o                         
  -5   9  12        119.43        133.15       116.33 o                         
  -4   9  12        105.00        118.42        50.02 o                         
  -3   9  12        554.49        579.49        49.38 o                         
  -2   9  12        658.61        693.67        47.42 o                         
  -1   9  12        874.29        913.16        49.88 o                         
   0   9  12       2078.66       2026.25        65.59 o                         
   1   9  12        834.21        806.63        42.27 o                         
   2   9  12         32.94         43.31        44.47 o                         
   3   9  12         11.56         62.15        61.02 o                         
   4   9  12        105.56         49.49        43.72 o                         
   5   9  12         88.62         91.68        45.94 o                         
   6   9  12         24.32         51.20        57.78 o                         
   7   9  12        714.34        750.75        60.72 o                         
   8   9  12         86.33        117.13        53.40 o                         
  -7  10  12        292.32        428.30        98.92 o                         
  -6  10  12        217.05        111.49        84.86 o                         
  -5  10  12       1112.97       1178.85        74.49 o                         
  -4  10  12        122.98         40.72        53.31 o                         
  -3  10  12        439.01        541.07        62.30 o                         
  -2  10  12         30.89        109.95        44.10 o                         
  -1  10  12        137.62        163.02        50.13 o                         
   0  10  12         99.70         99.67        56.41 o                         
   1  10  12         29.04         89.45        53.60 o                         
   2  10  12        173.60        218.08        48.62 o                         
   3  10  12        903.71        870.06        59.72 o                         
   4  10  12        561.65        562.04        54.44 o                         
   5  10  12        125.38         92.70        51.15 o                         
   6  10  12        203.04        237.39        53.80 o                         
  -5  11  12         28.45         51.33        95.01 o                         
  -4  11  12        100.30         38.96        62.29 o                         
  -3  11  12        240.23        350.99        68.56 o                         
  -2  11  12         21.65          8.40        61.22 o                         
  -1  11  12       1499.73       1413.33        63.19 o                         
   0  11  12        146.34        125.09        53.40 o                         
   1  11  12       1098.27       1051.17        65.10 o                         
   2  11  12         95.47        222.14        53.34 o                         
   3  11  12        132.09        133.66        52.90 o                         
   4  11  12         22.51         -0.73        52.95 o                         
 -11   0  13          6.33        176.37       100.76 o                         
  -9   0  13       1759.54       1680.92        99.24 o                         
  -7   0  13       3385.21       3124.66       139.45 o                         
  -5   0  13       1242.19       1402.20        83.42 o                         
  -3   0  13       5983.25       6032.46       168.93 o                         
  -1   0  13       6670.79       6240.86       314.17 o                         
   1   0  13       7288.46       6926.40       230.06 o                         
   3   0  13         36.58         23.03        38.06 o                         
   5   0  13       1213.14       1237.12        73.37 o                         
   7   0  13       1845.80       1888.53       103.93 o                         
   9   0  13        507.63        564.63       101.81 o                         
  11   0  13        104.58         32.79       105.72 o                         
 -12   1  13         50.96        117.90        71.08 o                         
 -11   1  13         83.17        218.96       111.30 o                         
 -10   1  13         30.03         66.97        95.91 o                         
  -9   1  13        739.30        681.81        60.01 o                         
  -8   1  13        111.45        149.01        44.79 o                         
  -7   1  13       2307.58       2086.94        76.38 o                         
  -6   1  13        309.76        357.08        42.82 o                         
  -5   1  13        916.08        892.98        47.08 o                         
  -4   1  13        631.01        646.55        32.08 o                         
  -3   1  13       1729.54       1708.77        42.57 o                         
  -2   1  13        184.75        245.61        38.75 o                         
  -1   1  13        177.65        197.92        25.85 o                         
   0   1  13       1189.83       1485.02        39.72 o                         
   1   1  13        556.70        519.35        29.89 o                         
   2   1  13        493.80        510.03        25.44 o                         
   3   1  13       1486.10       1482.14        42.88 o                         
   4   1  13        344.73        392.04        25.71 o                         
   5   1  13       1118.03       1067.36        46.30 o                         
   6   1  13        191.84        206.65        36.08 o                         
   7   1  13        443.47        356.45        39.78 o                         
   8   1  13         31.34          9.54       104.90 o                         
   9   1  13        588.33        558.47        54.86 o                         
  10   1  13         61.10        -19.08        64.45 o                         
  11   1  13       1470.55       1393.99        94.11 o                         
  12   1  13          8.17        -16.23        76.06 o                         
 -12   2  13         10.38         89.01        59.64 o                         
 -11   2  13         38.83         18.02        56.16 o                         
 -10   2  13         20.26         68.28        58.81 o                         
  -9   2  13        230.42        280.81        45.74 o                         
  -8   2  13          6.73         -2.62        42.31 o                         
  -7   2  13        282.42        332.76        45.22 o                         
  -6   2  13          4.55        -37.54        37.54 o                         
  -5   2  13          0.21        -11.96        33.06 o                         
  -4   2  13       2500.80       2539.77        66.89 o                         
  -3   2  13       1116.75       1152.61        39.68 o                         
  -2   2  13       1802.85       1790.78        42.61 o                         
  -1   2  13       3356.37       3140.33        68.40 o                         
   0   2  13         90.81         92.42        23.17 o                         
   1   2  13       2493.92       2388.81        60.19 o                         
   2   2  13         59.68         60.29        26.69 o                         
   3   2  13        285.67        304.70        27.53 o                         
   4   2  13         66.88        109.99        26.03 o                         
   5   2  13       1129.12       1142.97        41.31 o                         
   6   2  13         14.11         31.12        49.41 o                         
   7   2  13       2118.85       1914.85        78.79 o                         
   8   2  13        197.05        183.05        49.91 o                         
   9   2  13        164.71        199.04        51.75 o                         
  10   2  13         13.40         76.10        54.13 o                         
  11   2  13          0.46         92.84        67.80 o                         
  12   2  13          8.92        122.22        99.05 o                         
 -12   3  13         31.59        172.39        88.97 o                         
 -11   3  13        513.76        481.35        77.07 o                         
 -10   3  13          0.16         63.54        54.82 o                         
  -9   3  13          5.77         68.52        54.62 o                         
  -8   3  13        125.41        129.40        42.61 o                         
  -7   3  13        804.90        764.03        51.87 o                         
  -6   3  13         82.58         46.92        34.36 o                         
  -5   3  13       1891.62       1676.71        49.36 o                         
  -4   3  13          3.35         12.70        26.26 o                         
  -3   3  13       2988.09       3047.11        62.96 o                         
  -2   3  13        459.53        519.50        25.40 o                         
  -1   3  13         28.21         13.41        23.21 o                         
   0   3  13        223.50        297.83        23.43 o                         
   1   3  13       1202.79       1275.18        36.92 o                         
   2   3  13        333.79        299.51        31.58 o                         
   3   3  13       1698.92       1577.09        60.11 o                         
   4   3  13          6.34         -0.86        28.56 o                         
   5   3  13        364.63        400.00        52.78 o                         
   6   3  13        613.82        568.63        52.54 o                         
   7   3  13         30.78        -32.69        49.11 o                         
   8   3  13        107.47        223.26        52.79 o                         
   9   3  13        507.53        603.26        70.86 o                         
  10   3  13          0.84         56.32        54.89 o                         
  11   3  13       1368.00       1217.32        89.94 o                         
 -12   4  13         20.45         60.68        90.57 o                         
 -11   4  13        626.82        679.81        67.29 o                         
 -10   4  13          0.39        138.44        57.40 o                         
  -9   4  13        573.65        610.57        54.22 o                         
  -8   4  13         41.60          4.87        45.77 o                         
  -7   4  13          2.02         23.06        35.47 o                         
  -6   4  13        455.44        377.25        33.66 o                         
  -5   4  13        156.32        114.34        30.07 o                         
  -4   4  13        177.91        196.95        29.71 o                         
  -3   4  13       1986.74       2044.82        48.44 o                         
  -2   4  13         76.84         86.35        23.19 o                         
  -1   4  13         85.99         65.73        23.13 o                         
   0   4  13       1411.94       1536.74        43.33 o                         
   1   4  13       1770.35       1830.76        47.89 o                         
   2   4  13        393.63        396.65        32.77 o                         
   3   4  13       1308.81       1413.56        46.90 o                         
   4   4  13       1050.16        984.31        40.20 o                         
   5   4  13        335.41        434.32        41.72 o                         
   6   4  13        947.07        985.91        73.36 o                         
   7   4  13        310.11        429.60        53.59 o                         
   8   4  13        385.93        429.57        55.53 o                         
   9   4  13        693.67        576.58        59.80 o                         
  10   4  13        407.15        409.52        81.84 o                         
  11   4  13        176.74        108.54        69.11 o                         
 -11   5  13        265.78        346.95        63.99 o                         
 -10   5  13        412.38        338.92        62.79 o                         
  -9   5  13         69.71         19.61        63.78 o                         
  -8   5  13        253.34        288.28        64.31 o                         
  -7   5  13        844.93        855.35        57.11 o                         
  -6   5  13        260.25        294.51        33.53 o                         
  -5   5  13       1212.59       1256.70        45.80 o                         
  -4   5  13         66.36         36.46        29.83 o                         
  -3   5  13        161.69        172.56        27.00 o                         
  -2   5  13       1055.53       1113.18        36.59 o                         
  -1   5  13        998.40       1021.80        35.18 o                         
   0   5  13        111.94        119.28        29.88 o                         
   1   5  13       3959.30       4047.39        88.17 o                         
   2   5  13        641.43        749.89        40.24 o                         
   3   5  13       3468.29       3390.86        78.44 o                         
   4   5  13         53.69         35.78        32.77 o                         
   5   5  13       3031.29       2833.78        86.65 o                         
   6   5  13        154.91        162.86        41.39 o                         
   7   5  13        282.75        231.93        52.62 o                         
   8   5  13        257.30        206.24        52.84 o                         
   9   5  13        259.11        209.39        56.44 o                         
  10   5  13         68.25        168.18        57.49 o                         
  11   5  13         39.81        114.32        61.93 o                         
 -11   6  13        484.34        494.91        74.57 o                         
 -10   6  13        533.31        573.88        65.73 o                         
  -9   6  13        876.10        818.10        70.26 o                         
  -8   6  13        129.08        165.57        54.64 o                         
  -7   6  13        169.19        138.71        53.93 o                         
  -6   6  13         31.97        -41.88        41.88 o                         
  -5   6  13         28.66         76.98        51.12 o                         
  -4   6  13         89.64         67.88        32.12 o                         
  -3   6  13        708.21        774.29        34.90 o                         
  -2   6  13        187.82        309.26        43.32 o                         
  -1   6  13        520.33        568.12        32.24 o                         
   0   6  13        238.56        295.24        32.20 o                         
   1   6  13       1683.67       1825.32        52.30 o                         
   2   6  13         11.21          0.23        34.32 o                         
   3   6  13        773.31        848.40        39.72 o                         
   4   6  13        418.45        452.83        45.02 o                         
   5   6  13       1697.78       1681.37        65.24 o                         
   6   6  13        729.77        752.94        45.56 o                         
   7   6  13        883.45        826.31        52.24 o                         
   8   6  13       1146.69       1108.20        69.74 o                         
   9   6  13        171.43        222.99        58.71 o                         
  10   6  13         60.71        113.58        95.15 o                         
 -10   7  13        208.62        268.76       100.61 o                         
  -9   7  13          0.10         71.09        62.07 o                         
  -8   7  13         29.65         62.04        53.37 o                         
  -7   7  13         28.16         80.30        45.46 o                         
  -6   7  13        616.05        647.39        60.11 o                         
  -5   7  13        860.42        876.89        53.32 o                         
  -4   7  13          3.30         45.57        36.27 o                         
  -3   7  13        819.44        873.35        46.09 o                         
  -2   7  13        158.93        142.32        31.15 o                         
  -1   7  13       1010.55        994.58        39.58 o                         
   0   7  13        185.17        243.86        37.95 o                         
   1   7  13         65.12         65.60        35.11 o                         
   2   7  13          4.28         -7.95        40.27 o                         
   3   7  13        234.07        325.88        44.46 o                         
   4   7  13        105.31        138.86        48.83 o                         
   5   7  13          3.45         -2.04        41.12 o                         
   6   7  13        415.36        493.41        50.73 o                         
   7   7  13        206.30        180.82        62.74 o                         
   8   7  13         19.29         -0.84        56.33 o                         
   9   7  13        252.49        278.27        62.58 o                         
  -9   8  13        737.43        681.52        84.53 o                         
  -8   8  13        516.79        469.07        63.59 o                         
  -7   8  13        734.12        819.34        58.74 o                         
  -6   8  13        500.44        490.32        50.88 o                         
  -5   8  13        200.23        244.12        53.60 o                         
  -4   8  13        287.59        331.90        55.85 o                         
  -3   8  13        275.65        274.99        42.33 o                         
  -2   8  13        708.27        760.89        44.36 o                         
  -1   8  13       2687.61       2598.63        84.58 o                         
   0   8  13       2811.46       2785.37        85.46 o                         
   1   8  13         35.84        109.15        42.60 o                         
   2   8  13        360.50        411.33        40.77 o                         
   3   8  13         63.01         78.55        42.92 o                         
   4   8  13         10.31        -12.36        41.42 o                         
   5   8  13        137.26        161.00        44.89 o                         
   6   8  13        898.04        916.66        57.90 o                         
   7   8  13        179.20        189.20        50.58 o                         
   8   8  13        642.10        648.14        56.33 o                         
  -8   9  13         81.14        164.26        84.74 o                         
  -7   9  13          8.17         24.02        56.78 o                         
  -6   9  13          6.25         -2.81        54.69 o                         
  -5   9  13         19.40         14.57        54.21 o                         
  -4   9  13        288.80        329.90        55.83 o                         
  -3   9  13        210.26        257.84        45.73 o                         
  -2   9  13         32.37         56.96        40.00 o                         
  -1   9  13         18.99         18.62        44.25 o                         
   0   9  13         68.25        123.11        39.05 o                         
   1   9  13        105.67        105.18        40.20 o                         
   2   9  13        132.59        146.22        46.22 o                         
   3   9  13         73.52        157.36        46.28 o                         
   4   9  13          8.35        -17.26        44.16 o                         
   5   9  13          4.39          8.80        45.15 o                         
   6   9  13         97.32         26.88        49.39 o                         
   7   9  13          7.13         17.05        53.06 o                         
  -6  10  13        146.59        247.24        60.30 o                         
  -5  10  13          0.54        -21.68        57.00 o                         
  -4  10  13          4.17         32.57        55.04 o                         
  -3  10  13        162.58        187.44        58.07 o                         
  -2  10  13        883.69        932.84        64.56 o                         
  -1  10  13        686.83        762.19        51.01 o                         
   0  10  13        790.43        798.07        80.74 o                         
   1  10  13        272.54        353.98        52.58 o                         
   2  10  13        380.41        395.73        52.46 o                         
   3  10  13         40.11        113.61        49.95 o                         
   4  10  13        102.16        130.43        50.42 o                         
   5  10  13         26.77         14.74        49.01 o                         
   6  10  13        158.11        173.49        54.38 o                         
  -4  11  13        572.67        610.32       125.58 o                         
  -3  11  13         80.99        122.16        62.41 o                         
  -2  11  13          3.48         -8.29        61.39 o                         
  -1  11  13         75.46        102.27        48.09 o                         
   0  11  13         10.43        176.40        62.72 o                         
   1  11  13         50.47        123.98        51.92 o                         
   2  11  13        639.61        657.86        59.97 o                         
   3  11  13         78.56        102.72        62.33 o                         
 -12   0  14        396.48        505.01       115.60 o                         
 -10   0  14          8.59         90.52       103.36 o                         
  -8   0  14       1541.32       1310.91        90.04 o                         
  -6   0  14       2330.56       2327.50       112.76 o                         
  -4   0  14       6462.81       6035.11       227.59 o                         
  -2   0  14        627.44        687.38        38.94 o                         
   0   0  14        575.50        623.26        38.76 o                         
   2   0  14       2925.64       3153.22       117.68 o                         
   4   0  14        689.73        690.40        74.97 o                         
   6   0  14         83.99         28.43        49.21 o                         
   8   0  14          4.92        -44.81        54.56 o                         
  10   0  14        429.03        551.94       111.30 o                         
  12   0  14        907.59       1253.58       141.94 o                         
 -12   1  14        355.75        387.99       118.37 o                         
 -11   1  14          0.48         83.17        66.50 o                         
 -10   1  14        689.61        669.49        58.37 o                         
  -9   1  14        167.35        186.37        43.31 o                         
  -8   1  14        105.36        108.35        43.85 o                         
  -7   1  14        332.76        329.00        45.82 o                         
  -6   1  14        374.92        248.38        42.06 o                         
  -5   1  14        108.56        154.96        36.16 o                         
  -4   1  14       1103.69       1012.12        39.10 o                         
  -3   1  14         32.95         32.86        20.40 o                         
  -2   1  14       5690.07       5482.74       124.17 o                         
  -1   1  14       2668.47       3095.44        67.66 o                         
   0   1  14         17.74          7.63        26.59 o                         
   1   1  14         53.50        137.98        31.15 o                         
   2   1  14          8.06         22.46        24.37 o                         
   3   1  14         95.67        119.89        22.17 o                         
   4   1  14       1642.48       1645.49        55.76 o                         
   5   1  14        254.29        319.06        36.62 o                         
   6   1  14       2911.91       3024.64        86.70 o                         
   7   1  14       1158.61       1189.61        53.22 o                         
   8   1  14          5.38         82.19        59.45 o                         
   9   1  14         27.92        -36.67        49.86 o                         
  10   1  14         29.83        205.66        68.39 o                         
  11   1  14          0.07         69.99        96.40 o                         
  12   1  14        565.97        444.17       159.71 o                         
 -12   2  14        339.80        334.85        64.54 o                         
 -11   2  14        128.63        132.86        56.54 o                         
 -10   2  14         16.05         81.58        70.07 o                         
  -9   2  14        291.43        210.19        44.52 o                         
  -8   2  14        101.29         89.95        43.68 o                         
  -7   2  14        114.51        137.96        45.37 o                         
  -6   2  14        755.60        793.27        49.86 o                         
  -5   2  14          2.05         35.33        49.39 o                         
  -4   2  14       4038.85       3970.49        95.61 o                         
  -3   2  14          1.70         20.69        21.45 o                         
  -2   2  14        250.78        278.89        23.67 o                         
  -1   2  14        122.83        150.06        26.96 o                         
   0   2  14         78.66         79.62        31.49 o                         
   1   2  14        332.40        368.05        40.41 o                         
   2   2  14       1748.54       1816.40        56.00 o                         
   3   2  14        109.88         94.34        23.88 o                         
   4   2  14       2752.21       2874.57        93.19 o                         
   5   2  14         38.39         73.16        34.96 o                         
   6   2  14         15.06         64.53        46.04 o                         
   7   2  14        316.64        267.24        49.54 o                         
   8   2  14         36.16         23.06        46.67 o                         
   9   2  14        123.98         86.16        51.39 o                         
  10   2  14        162.24        162.46        66.60 o                         
  11   2  14         14.90        107.07        69.81 o                         
 -12   3  14         75.97        287.66       102.88 o                         
 -11   3  14          5.16        139.09        58.41 o                         
 -10   3  14        187.54        271.50        59.31 o                         
  -9   3  14        454.03        485.58        59.54 o                         
  -8   3  14        211.27        126.13        41.61 o                         
  -7   3  14        250.26        213.54        43.96 o                         
  -6   3  14          0.61          5.00        37.88 o                         
  -5   3  14        129.33        180.76        30.12 o                         
  -4   3  14       1740.93       1714.11        49.18 o                         
  -3   3  14        322.05        357.71        24.66 o                         
  -2   3  14       5677.71       5465.24       104.61 o                         
  -1   3  14       1784.01       1967.01        46.43 o                         
   0   3  14        304.13        343.50        30.12 o                         
   1   3  14         15.05         31.92        21.77 o                         
   2   3  14        469.55        553.13        34.58 o                         
   3   3  14         84.69        145.61        28.48 o                         
   4   3  14        197.02        194.71        28.47 o                         
   5   3  14         98.67        105.39        39.25 o                         
   6   3  14        565.05        503.62        51.97 o                         
   7   3  14        195.06        239.54        50.14 o                         
   8   3  14        341.69        376.26        52.87 o                         
   9   3  14        157.17         90.19        51.96 o                         
  10   3  14         20.22        -40.87        54.37 o                         
  11   3  14        123.85        117.96        73.19 o                         
 -12   4  14        465.75        338.94       115.26 o                         
 -11   4  14          2.15        120.26        59.72 o                         
 -10   4  14        219.04        182.82        59.31 o                         
  -9   4  14         17.77         41.21        46.12 o                         
  -8   4  14        846.41        867.13        72.76 o                         
  -7   4  14        125.54        122.89        35.66 o                         
  -6   4  14       1869.50       1783.41        56.87 o                         
  -5   4  14        141.86        125.87        30.91 o                         
  -4   4  14        750.62        787.20        36.98 o                         
  -3   4  14         12.20         25.79        27.87 o                         
  -2   4  14          6.16         35.40        26.30 o                         
  -1   4  14        112.43        130.40        24.53 o                         
   0   4  14       2417.90       2473.40        75.61 o                         
   1   4  14       1226.77       1242.73        36.05 o                         
   2   4  14       2920.06       2947.20        75.35 o                         
   3   4  14       1136.75       1243.51        58.78 o                         
   4   4  14       1966.54       1928.82        57.02 o                         
   5   4  14        431.57        361.11        42.16 o                         
   6   4  14        195.40        209.38        83.13 o                         
   7   4  14          5.74          2.78        48.71 o                         
   8   4  14         88.29        138.93        52.14 o                         
   9   4  14        397.68        369.85        59.28 o                         
  10   4  14        580.67        683.22        80.65 o                         
  11   4  14          3.54         67.91       106.58 o                         
 -11   5  14        224.77        165.23        73.62 o                         
 -10   5  14        134.83        115.21        58.21 o                         
  -9   5  14        384.44        400.46        60.56 o                         
  -8   5  14          1.43         -4.92        45.91 o                         
  -7   5  14        132.39        124.75        54.55 o                         
  -6   5  14        133.84        122.92        38.74 o                         
  -5   5  14        437.06        450.08        40.06 o                         
  -4   5  14        695.37        654.98        37.09 o                         
  -3   5  14        373.77        410.70        32.83 o                         
  -2   5  14        772.80        806.73        49.63 o                         
  -1   5  14        194.71        180.61        26.97 o                         
   0   5  14       1486.59       1548.94        46.14 o                         
   1   5  14          1.42         16.04        56.26 o                         
   2   5  14         91.26        168.52        34.46 o                         
   3   5  14        146.24        169.64        39.63 o                         
   4   5  14        111.41         79.11        32.71 o                         
   5   5  14        420.18        426.64        43.92 o                         
   6   5  14         29.09         84.60        82.98 o                         
   7   5  14       1095.13       1035.44        65.36 o                         
   8   5  14        416.99        469.96        57.96 o                         
   9   5  14        335.90        357.82        60.55 o                         
  10   5  14         25.91        129.75        87.92 o                         
 -10   6  14          2.10         36.99        58.33 o                         
  -9   6  14         68.73         71.62        57.55 o                         
  -8   6  14        164.51        192.75        74.50 o                         
  -7   6  14         65.14        144.68        52.90 o                         
  -6   6  14        328.48        380.32        47.13 o                         
  -5   6  14        136.88        134.52        33.38 o                         
  -4   6  14         19.38         -6.64        33.01 o                         
  -3   6  14         30.02         42.45        32.35 o                         
  -2   6  14         89.54         95.55        28.34 o                         
  -1   6  14        152.77        258.61        30.16 o                         
   0   6  14         36.45         72.67        30.85 o                         
   1   6  14         67.24         47.97        37.70 o                         
   2   6  14       1505.17       1582.38        49.99 o                         
   3   6  14        791.56        832.79        40.30 o                         
   4   6  14        115.35         87.52        40.11 o                         
   5   6  14        817.06        763.07        49.51 o                         
   6   6  14          1.16         48.18        43.40 o                         
   7   6  14         53.77         97.17        52.90 o                         
   8   6  14         70.79         59.45        54.59 o                         
   9   6  14        428.68        406.86        60.17 o                         
  10   6  14        549.52        679.91        69.71 o                         
 -10   7  14        304.26        328.37        64.38 o                         
  -9   7  14        172.37        138.65        61.94 o                         
  -8   7  14        269.62        272.01        59.05 o                         
  -7   7  14         37.03         92.12        55.48 o                         
  -6   7  14         48.83         15.89        45.08 o                         
  -5   7  14        274.15        343.08        38.89 o                         
  -4   7  14         61.95         92.80        58.65 o                         
  -3   7  14         18.37         25.71        35.90 o                         
  -2   7  14       1570.69       1561.76        46.88 o                         
  -1   7  14        390.59        384.25        32.90 o                         
   0   7  14        785.35        805.04        47.72 o                         
   1   7  14        112.04         72.98        40.88 o                         
   2   7  14        178.25        150.85        36.89 o                         
   3   7  14        483.88        423.74        46.01 o                         
   4   7  14        460.56        505.26        46.51 o                         
   5   7  14        698.14        713.41        51.34 o                         
   6   7  14        871.06        911.58        56.01 o                         
   7   7  14        525.84        461.58        60.00 o                         
   8   7  14         96.56        108.46        63.29 o                         
   9   7  14         45.73         62.26        62.48 o                         
  -9   8  14         18.52        108.51        66.50 o                         
  -8   8  14         26.43        155.14        59.32 o                         
  -7   8  14        215.68        260.00        96.52 o                         
  -6   8  14       1278.96       1180.60        88.64 o                         
  -5   8  14        113.96        121.31        45.17 o                         
  -4   8  14       1116.84       1126.28        51.95 o                         
  -3   8  14         31.13         71.89        48.36 o                         
  -2   8  14          0.12         25.81        37.15 o                         
  -1   8  14        407.31        382.52        51.37 o                         
   0   8  14          7.72          4.00        37.65 o                         
   1   8  14        273.23        309.69        44.85 o                         
   2   8  14         11.66         26.08        42.44 o                         
   3   8  14        308.96        311.14        45.77 o                         
   4   8  14        334.25        302.66        45.59 o                         
   5   8  14        210.30        233.52        46.40 o                         
   6   8  14        143.69        142.03        48.24 o                         
   7   8  14         50.22         83.39        60.72 o                         
   8   8  14         94.83        108.33        61.45 o                         
  -8   9  14        111.76        123.18        72.14 o                         
  -7   9  14        193.69        274.79        74.93 o                         
  -6   9  14          8.34        -27.68        57.04 o                         
  -5   9  14        188.40        107.81        78.74 o                         
  -4   9  14        136.08        221.29        55.13 o                         
  -3   9  14        203.98        232.76        44.65 o                         
  -2   9  14        298.79        307.59        47.00 o                         
  -1   9  14        172.35        263.23        61.50 o                         
   0   9  14        191.88        264.35        62.32 o                         
   1   9  14        438.32        456.23        44.37 o                         
   2   9  14        218.50        187.66        52.55 o                         
   3   9  14        100.63         95.79        46.89 o                         
   4   9  14          0.65         53.74        44.97 o                         
   5   9  14        813.78        786.33        56.71 o                         
   6   9  14        395.48        468.29        55.67 o                         
   7   9  14        307.41        419.74        56.88 o                         
  -6  10  14         77.00        123.70        61.36 o                         
  -5  10  14       1229.12       1212.42        77.15 o                         
  -4  10  14         73.96         94.81        64.13 o                         
  -3  10  14         16.21        -16.86        68.04 o                         
  -2  10  14        153.48        141.95        69.20 o                         
  -1  10  14         12.45        137.22        60.70 o                         
   0  10  14        251.73        317.81        51.10 o                         
   1  10  14        189.12        208.28        50.97 o                         
   2  10  14        646.01        705.02        57.77 o                         
   3  10  14         54.09        139.39        86.02 o                         
   4  10  14        272.93        237.78        52.00 o                         
   5  10  14          1.47         21.54        50.91 o                         
  -3  11  14        135.63        324.84        93.18 o                         
  -2  11  14         27.62         61.02        75.42 o                         
  -1  11  14        545.70        611.41        88.81 o                         
   0  11  14         53.86        177.23        55.58 o                         
   1  11  14        203.32        291.79        54.84 o                         
   2  11  14        132.15        205.21        55.58 o                         
   3  11  14        226.32        134.31        54.29 o                         
 -11   0  15        395.74        649.22       119.47 o                         
  -9   0  15        701.73        613.92        72.98 o                         
  -7   0  15        196.37        123.36        64.68 o                         
  -5   0  15        143.46         90.55        57.17 o                         
  -3   0  15        597.57        678.39        41.79 o                         
  -1   0  15        712.16        721.53        61.09 o                         
   1   0  15        890.14        993.20        85.47 o                         
   3   0  15        144.16        119.49        44.35 o                         
   5   0  15       2894.84       2971.09       119.79 o                         
   7   0  15        649.47        666.51        62.68 o                         
   9   0  15          2.17        208.87        96.62 o                         
  11   0  15        868.83        661.97       122.67 o                         
 -12   1  15          0.39        134.13        75.43 o                         
 -11   1  15         95.76        256.15        59.24 o                         
 -10   1  15        175.69        215.89        46.66 o                         
  -9   1  15         96.87         57.44        43.28 o                         
  -8   1  15         49.44         59.71        48.56 o                         
  -7   1  15       3144.88       2942.94        96.15 o                         
  -6   1  15          2.79         66.03        53.12 o                         
  -5   1  15       2982.66       2900.08        91.53 o                         
  -4   1  15        473.93        440.44        40.07 o                         
  -3   1  15         49.65         75.90        39.82 o                         
  -2   1  15          3.66         78.81        32.49 o                         
  -1   1  15         87.49        170.46        23.94 o                         
   0   1  15        321.28        429.07        26.37 o                         
   1   1  15       3095.87       3008.01        80.23 o                         
   2   1  15        194.26        156.12        29.25 o                         
   3   1  15       2977.15       2917.67        80.31 o                         
   4   1  15         78.04         77.39        31.87 o                         
   5   1  15        664.70        629.15        41.29 o                         
   6   1  15        300.71        225.52        38.41 o                         
   7   1  15        453.49        437.97        44.17 o                         
   8   1  15          1.86         68.66        61.16 o                         
   9   1  15        981.41        845.94        62.17 o                         
  10   1  15          1.42         28.35        66.69 o                         
  11   1  15        114.52         24.10        69.45 o                         
 -12   2  15        194.50        153.06        78.86 o                         
 -11   2  15        268.11        381.65        61.90 o                         
 -10   2  15          0.12         71.03        57.47 o                         
  -9   2  15        235.62        324.45        45.35 o                         
  -8   2  15        271.47        241.21        45.21 o                         
  -7   2  15        836.06        753.44        53.03 o                         
  -6   2  15        122.83        129.18        40.45 o                         
  -5   2  15        828.85        825.57        49.49 o                         
  -4   2  15         46.33         82.46        30.09 o                         
  -3   2  15       2180.31       2092.32        60.20 o                         
  -2   2  15       1432.18       1516.17        41.86 o                         
  -1   2  15       1432.00       1442.69        41.06 o                         
   0   2  15        828.85        889.87        33.10 o                         
   1   2  15         41.94         62.19        33.60 o                         
   2   2  15        286.57        348.64        39.35 o                         
   3   2  15        755.03        709.17        32.05 o                         
   4   2  15          1.95         27.13        43.31 o                         
   5   2  15       1215.61       1185.71        50.66 o                         
   6   2  15       1135.83       1167.01        72.76 o                         
   7   2  15        207.12        218.23        48.50 o                         
   8   2  15         64.14         81.26        63.94 o                         
   9   2  15        276.38        160.79        54.99 o                         
  10   2  15         46.51         -0.59        71.89 o                         
  11   2  15        388.31        385.09        74.03 o                         
 -12   3  15         66.83         29.55        61.66 o                         
 -11   3  15         63.84         21.99        57.89 o                         
 -10   3  15         74.68        109.84        59.63 o                         
  -9   3  15        490.69        499.16        60.67 o                         
  -8   3  15        144.32        115.70        42.18 o                         
  -7   3  15        662.07        706.96        50.51 o                         
  -6   3  15        935.58        921.04        53.83 o                         
  -5   3  15        370.17        370.12        40.69 o                         
  -4   3  15        687.42        683.50        36.01 o                         
  -3   3  15         14.22         67.33        27.95 o                         
  -2   3  15        342.62        396.23        34.79 o                         
  -1   3  15       2753.36       2765.09        59.80 o                         
   0   3  15        494.53        518.71        28.28 o                         
   1   3  15       3982.52       3802.51        89.45 o                         
   2   3  15          5.64         46.40        37.83 o                         
   3   3  15        878.75        937.79        38.44 o                         
   4   3  15        692.21        648.29        47.92 o                         
   5   3  15         53.56         81.95        34.68 o                         
   6   3  15        374.79        483.10        51.99 o                         
   7   3  15        473.50        561.88        71.11 o                         
   8   3  15         38.34        -15.14        48.09 o                         
   9   3  15        463.08        464.40        57.82 o                         
  10   3  15         47.68        -21.28       101.93 o                         
  11   3  15        106.14        161.30        99.57 o                         
 -11   4  15        423.15        597.82        71.39 o                         
 -10   4  15        100.16        146.95        60.30 o                         
  -9   4  15         21.62        114.42        56.35 o                         
  -8   4  15        405.21        427.04        51.36 o                         
  -7   4  15        217.69        246.64        56.41 o                         
  -6   4  15        524.30        445.33        40.84 o                         
  -5   4  15       1356.02       1349.50        47.19 o                         
  -4   4  15         17.61         71.58        32.51 o                         
  -3   4  15       2758.49       2756.36        68.38 o                         
  -2   4  15          0.74         13.41        25.86 o                         
  -1   4  15        838.41        793.60        32.26 o                         
   0   4  15         67.84         92.17        25.67 o                         
   1   4  15         43.79         80.45        31.79 o                         
   2   4  15        514.69        601.22        37.46 o                         
   3   4  15        903.24        947.39        41.63 o                         
   4   4  15         13.37         66.55        30.36 o                         
   5   4  15        463.19        414.44        51.78 o                         
   6   4  15        190.97        146.58        49.21 o                         
   7   4  15        137.84        157.35        50.94 o                         
   8   4  15         35.68         27.93        51.56 o                         
   9   4  15         13.72         23.88        54.00 o                         
  10   4  15        190.13        104.22        58.86 o                         
  11   4  15        523.24        533.66       130.38 o                         
 -11   5  15         27.70         -7.72        74.43 o                         
 -10   5  15         16.17        195.96        61.18 o                         
  -9   5  15        434.29        429.74        54.40 o                         
  -8   5  15        222.66        343.92        50.97 o                         
  -7   5  15        278.48        253.57        65.96 o                         
  -6   5  15        274.34        243.30        50.49 o                         
  -5   5  15          2.47         51.21        32.07 o                         
  -4   5  15         43.62         70.63        32.15 o                         
  -3   5  15        402.12        461.60        47.72 o                         
  -2   5  15         45.15         48.42        27.03 o                         
  -1   5  15       3235.68       3227.60        70.06 o                         
   0   5  15       1085.98       1123.42        43.33 o                         
   1   5  15        309.65        307.98        41.20 o                         
   2   5  15          4.13        -34.93        34.93 o                         
   3   5  15       5033.03       4730.24       103.50 o                         
   4   5  15         90.79         57.92        34.66 o                         
   5   5  15       4183.19       4001.70       111.02 o                         
   6   5  15        153.98        136.72        50.16 o                         
   7   5  15        426.37        421.88        62.27 o                         
   8   5  15        494.08        514.92        69.09 o                         
   9   5  15          7.12        -24.19        55.31 o                         
  10   5  15        195.37        276.83        63.12 o                         
 -10   6  15          1.43         58.30        60.95 o                         
  -9   6  15        147.65        106.36        58.26 o                         
  -8   6  15        165.08        197.63        76.86 o                         
  -7   6  15         18.87         68.56        54.66 o                         
  -6   6  15         39.62         -6.36        50.47 o                         
  -5   6  15        504.11        632.33        39.25 o                         
  -4   6  15        405.18        456.38        36.52 o                         
  -3   6  15       1934.21       1923.77        57.06 o                         
  -2   6  15         40.39         41.45        31.77 o                         
  -1   6  15       1474.70       1489.68        52.55 o                         
   0   6  15        295.14        315.33        37.16 o                         
   1   6  15        111.37        121.06        36.49 o                         
   2   6  15        280.71        275.13        34.24 o                         
   3   6  15        190.37        189.38        39.73 o                         
   4   6  15          1.29         37.17        43.42 o                         
   5   6  15       1521.02       1401.52        65.81 o                         
   6   6  15          8.31         76.21        51.81 o                         
   7   6  15        718.80        731.66        64.04 o                         
   8   6  15        189.96        207.14        58.36 o                         
   9   6  15          3.16         56.80       136.78 o                         
  -9   7  15        475.63        555.77        68.57 o                         
  -8   7  15        330.84        439.15       163.57 o                         
  -7   7  15        148.49        211.23        56.33 o                         
  -6   7  15        924.84       1028.76        59.41 o                         
  -5   7  15        629.78        674.05        44.47 o                         
  -4   7  15        113.63        118.33        46.44 o                         
  -3   7  15        200.68        260.74        38.16 o                         
  -2   7  15          8.96          3.69        34.90 o                         
  -1   7  15       1189.29       1297.75        43.16 o                         
   0   7  15       2027.52       2213.06        74.43 o                         
   1   7  15        134.42        146.61        41.40 o                         
   2   7  15       1320.14       1351.79        52.86 o                         
   3   7  15        148.28        200.74        43.01 o                         
   4   7  15         56.98        189.86        43.18 o                         
   5   7  15         35.98         85.75        44.21 o                         
   6   7  15          3.71         71.77        63.25 o                         
   7   7  15        216.55        224.39        58.48 o                         
   8   7  15        679.38        664.19        66.68 o                         
   9   7  15        197.91        216.44        65.15 o                         
  -8   8  15        395.94        446.92       138.71 o                         
  -7   8  15        144.64        190.94        58.58 o                         
  -6   8  15         38.87         76.26        49.01 o                         
  -5   8  15         74.04         71.45        46.70 o                         
  -4   8  15        107.79         73.61        39.03 o                         
  -3   8  15         85.75        146.33        41.72 o                         
  -2   8  15          7.42          5.11        39.61 o                         
  -1   8  15        848.21        883.65        49.03 o                         
   0   8  15          0.74         37.44        43.89 o                         
   1   8  15        405.79        331.74        46.57 o                         
   2   8  15        140.12        143.97        43.65 o                         
   3   8  15        503.30        549.14        49.30 o                         
   4   8  15        124.79        182.66        44.69 o                         
   5   8  15        540.33        582.93        53.25 o                         
   6   8  15         24.97        101.26        66.71 o                         
   7   8  15        181.21        182.56        75.03 o                         
   8   8  15         55.33        113.23        64.56 o                         
  -7   9  15         81.79        174.56       142.05 o                         
  -6   9  15        503.52        537.37        65.97 o                         
  -5   9  15        309.87        376.52        59.44 o                         
  -4   9  15          0.66         72.73        71.48 o                         
  -3   9  15          9.97        -41.14        43.76 o                         
  -2   9  15        168.31        116.01        44.64 o                         
  -1   9  15         20.75         81.01        54.45 o                         
   0   9  15        431.11        498.71        50.85 o                         
   1   9  15        415.97        443.59        51.40 o                         
   2   9  15        360.08        356.60        49.00 o                         
   3   9  15        160.36        206.82        47.32 o                         
   4   9  15         73.28        122.44        58.69 o                         
   5   9  15        232.44        316.84        51.60 o                         
   6   9  15         12.08         22.46        57.71 o                         
  -5  10  15        153.14        169.05        60.19 o                         
  -4  10  15          3.82         -7.29        57.58 o                         
  -3  10  15          1.27         52.01        58.58 o                         
  -2  10  15        916.53       1004.99        72.29 o                         
  -1  10  15         12.97        -57.91        69.64 o                         
   0  10  15         48.05         90.92        50.32 o                         
   1  10  15          9.43         31.32        50.17 o                         
   2  10  15        285.15        225.27        52.03 o                         
   3  10  15         15.60         -5.92        49.69 o                         
   4  10  15        366.52        480.58        55.50 o                         
   5  10  15         13.33        105.11        61.99 o                         
  -2  11  15         50.36        182.34        80.63 o                         
  -1  11  15         49.25        199.59        91.57 o                         
   0  11  15        301.24        357.58        59.16 o                         
   1  11  15        598.21        622.28        78.44 o                         
 -12   0  16         55.45         72.12       105.89 o                         
 -10   0  16       1303.12       1211.34        92.38 o                         
  -8   0  16        210.15        160.88        61.15 o                         
  -6   0  16       1324.95       1157.26        85.57 o                         
  -4   0  16        274.19        286.61        53.27 o                         
  -2   0  16       4662.40       4566.23       134.88 o                         
   0   0  16       1779.71       1826.79       101.60 o                         
   2   0  16        265.27        208.33        48.01 o                         
   4   0  16         13.83         99.98        48.50 o                         
   6   0  16       2179.51       2340.77       128.86 o                         
   8   0  16        539.07        620.16        64.66 o                         
  10   0  16         20.29        -31.61       103.00 o                         
 -12   1  16        443.10        563.78        82.94 o                         
 -11   1  16         22.82        184.86        60.51 o                         
 -10   1  16       1043.08        848.39        56.59 o                         
  -9   1  16        257.34        301.34        53.61 o                         
  -8   1  16        549.89        605.50        50.86 o                         
  -7   1  16        683.09        641.71        68.94 o                         
  -6   1  16        113.22         34.25        43.53 o                         
  -5   1  16         19.19         -9.16        37.88 o                         
  -4   1  16        843.36        809.70        47.97 o                         
  -3   1  16         77.57         97.88        29.32 o                         
  -2   1  16        894.55        965.68        34.27 o                         
  -1   1  16          0.42         26.09        27.24 o                         
   0   1  16          4.59         44.22        25.16 o                         
   1   1  16        105.16        105.42        27.61 o                         
   2   1  16       3607.10       3520.72        92.65 o                         
   3   1  16          3.87         40.51        32.29 o                         
   4   1  16       1902.21       1923.40        62.83 o                         
   5   1  16        493.17        584.56        42.95 o                         
   6   1  16       2542.99       2523.83        77.89 o                         
   7   1  16         42.53         34.67        37.21 o                         
   8   1  16         17.17         75.68        79.07 o                         
   9   1  16          7.25         30.02        64.87 o                         
  10   1  16        123.17        136.17       105.14 o                         
  11   1  16         13.87        -37.22        73.11 o                         
 -12   2  16         70.68        207.59        79.68 o                         
 -11   2  16        302.34        298.58        62.11 o                         
 -10   2  16         97.24        123.26        70.95 o                         
  -9   2  16         20.07         74.42        42.88 o                         
  -8   2  16        279.79        294.66        53.86 o                         
  -7   2  16        104.94         66.74        45.25 o                         
  -6   2  16        598.48        551.66        56.41 o                         
  -5   2  16         48.10         65.77        45.94 o                         
  -4   2  16        309.54        360.02        40.63 o                         
  -3   2  16        884.05        919.80        53.20 o                         
  -2   2  16       2489.30       2570.14        60.92 o                         
  -1   2  16        112.76        113.37        26.15 o                         
   0   2  16        947.52        916.62        39.84 o                         
   1   2  16        979.45       1021.01        39.28 o                         
   2   2  16         92.36         47.39        30.29 o                         
   3   2  16        244.80        221.62        41.32 o                         
   4   2  16        119.90         70.24        33.69 o                         
   5   2  16       2154.92       2077.52        68.41 o                         
   6   2  16        582.60        667.27        44.89 o                         
   7   2  16          4.02         66.45        46.11 o                         
   8   2  16        425.85        392.37        53.12 o                         
   9   2  16          6.60        -46.93        50.86 o                         
  10   2  16        588.45        627.40        76.09 o                         
  11   2  16          3.16        -28.56        98.24 o                         
 -11   3  16         55.46        255.13        61.89 o                         
 -10   3  16        227.58        280.18        61.90 o                         
  -9   3  16         46.67         -5.51        63.37 o                         
  -8   3  16         10.44         15.60        42.34 o                         
  -7   3  16        393.43        337.72        44.84 o                         
  -6   3  16        588.32        699.64        74.56 o                         
  -5   3  16          0.37         56.27        52.43 o                         
  -4   3  16       5747.06       5577.50       120.43 o                         
  -3   3  16         84.16        128.27        30.23 o                         
  -2   3  16       2113.50       2272.66        53.19 o                         
  -1   3  16         58.86        135.94        31.31 o                         
   0   3  16        467.13        508.48        31.28 o                         
   1   3  16         74.60         39.42        28.37 o                         
   2   3  16         18.75         11.87        29.44 o                         
   3   3  16        427.91        454.58        38.67 o                         
   4   3  16        620.46        708.79        43.52 o                         
   5   3  16       1564.32       1548.63        58.81 o                         
   6   3  16         13.88         76.65        61.42 o                         
   7   3  16        253.95        290.58       109.41 o                         
   8   3  16         29.94         27.05        48.20 o                         
   9   3  16         39.41         49.09        68.26 o                         
  10   3  16         10.49          2.09        55.82 o                         
  11   3  16         45.04        -73.29        73.29 o                         
 -11   4  16         14.77         42.28        61.27 o                         
 -10   4  16          5.84         31.26        59.17 o                         
  -9   4  16         52.69         -3.61        57.02 o                         
  -8   4  16        211.46        280.28        57.22 o                         
  -7   4  16        186.97        180.16        37.80 o                         
  -6   4  16         59.14          7.05        38.33 o                         
  -5   4  16        214.35        211.02        38.49 o                         
  -4   4  16         31.69         84.69        36.67 o                         
  -3   4  16         14.47         41.92        30.58 o                         
  -2   4  16       1030.16       1132.94        53.17 o                         
  -1   4  16       1014.69       1110.46        37.49 o                         
   0   4  16       2692.93       2711.95        71.72 o                         
   1   4  16          0.94          3.94        32.24 o                         
   2   4  16       1196.25       1121.30        45.83 o                         
   3   4  16        814.73        774.22        36.93 o                         
   4   4  16       1492.39       1600.43        60.09 o                         
   5   4  16          2.18         84.08        61.10 o                         
   6   4  16         32.54         52.85        47.72 o                         
   7   4  16        452.26        461.23        69.19 o                         
   8   4  16        439.93        438.99        58.07 o                         
   9   4  16          8.75        -54.82        54.82 o                         
  10   4  16         89.08         32.30        59.43 o                         
 -10   5  16         46.67        102.59       179.04 o                         
  -9   5  16         16.08         18.52        50.29 o                         
  -8   5  16        169.35        209.77        50.37 o                         
  -7   5  16          0.79         44.09        46.17 o                         
  -6   5  16        236.58        321.68        57.72 o                         
  -5   5  16       1284.34       1279.36        53.55 o                         
  -4   5  16       2403.75       2363.46        64.80 o                         
  -3   5  16        203.61        244.76        33.08 o                         
  -2   5  16        107.73        146.93        31.96 o                         
  -1   5  16         71.15         98.64        36.81 o                         
   0   5  16        108.58         95.81        34.38 o                         
   1   5  16         26.05          2.72        30.65 o                         
   2   5  16        195.19        170.78        36.51 o                         
   3   5  16        305.76        371.21        34.61 o                         
   4   5  16       3122.16       2996.93        73.39 o                         
   5   5  16         89.41        124.68        65.42 o                         
   6   5  16        134.45        121.54        58.49 o                         
   7   5  16         14.28         61.32        60.37 o                         
   8   5  16         42.05         53.08        53.51 o                         
   9   5  16         66.44         91.85        56.38 o                         
  10   5  16         77.62        197.34       100.94 o                         
 -10   6  16        148.65        117.24        64.05 o                         
  -9   6  16        162.55        281.83        63.12 o                         
  -8   6  16        571.44        631.17        65.79 o                         
  -7   6  16        391.50        322.13        64.81 o                         
  -6   6  16        381.58        301.24        49.78 o                         
  -5   6  16        760.25        775.19        41.48 o                         
  -4   6  16        481.79        511.40        37.64 o                         
  -3   6  16          2.44         34.72        35.10 o                         
  -2   6  16        693.84        786.77        56.76 o                         
  -1   6  16        337.23        370.51        35.92 o                         
   0   6  16       1212.08       1136.05        48.46 o                         
   1   6  16       1130.55       1121.50        65.57 o                         
   2   6  16          8.22        -15.47        32.55 o                         
   3   6  16        249.13        255.98        34.43 o                         
   4   6  16         62.18         87.75        44.47 o                         
   5   6  16         44.27         -9.98        51.00 o                         
   6   6  16         30.80         81.40        58.08 o                         
   7   6  16       1241.45       1229.26        72.97 o                         
   8   6  16        253.75        272.55        59.83 o                         
   9   6  16        550.36        427.29       128.61 o                         
  -9   7  16          2.65         87.90        62.77 o                         
  -8   7  16          0.29        -21.49        58.74 o                         
  -7   7  16        251.38        293.83        60.36 o                         
  -6   7  16         54.54         25.29        52.29 o                         
  -5   7  16        181.62        177.41        39.93 o                         
  -4   7  16        169.62        202.72        39.00 o                         
  -3   7  16        323.21        421.07        40.23 o                         
  -2   7  16       1183.80       1181.91        45.60 o                         
  -1   7  16        236.35        275.20        44.47 o                         
   0   7  16        132.46        182.64        38.26 o                         
   1   7  16        344.71        300.26        43.66 o                         
   2   7  16        289.21        257.61        38.71 o                         
   3   7  16        762.32        851.01        67.10 o                         
   4   7  16        346.65        403.74        45.48 o                         
   5   7  16         14.25         52.33        53.12 o                         
   6   7  16        200.24        212.10        57.61 o                         
   7   7  16         67.45         73.15        58.31 o                         
   8   7  16         18.49         91.49        75.63 o                         
  -8   8  16        286.62        345.51        63.99 o                         
  -7   8  16        797.09        852.33        72.40 o                         
  -6   8  16       1680.91       1692.27       147.72 o                         
  -5   8  16        334.49        283.38        50.89 o                         
  -4   8  16         25.30         14.00        39.47 o                         
  -3   8  16         99.11         75.15        42.24 o                         
  -2   8  16         50.12         82.18        42.26 o                         
  -1   8  16         84.63         83.37        49.27 o                         
   0   8  16        142.98        196.95        46.14 o                         
   1   8  16        125.10         32.43        50.79 o                         
   2   8  16        515.01        582.99        89.88 o                         
   3   8  16         72.03         53.48        44.80 o                         
   4   8  16        576.58        511.74        50.11 o                         
   5   8  16         55.37        174.34        76.43 o                         
   6   8  16        124.94        219.99        51.18 o                         
   7   8  16        246.30        172.10        84.18 o                         
  -7   9  16          6.37         41.08       109.69 o                         
  -6   9  16        186.98        126.78       127.80 o                         
  -5   9  16         83.82        117.25        63.46 o                         
  -4   9  16         66.56          3.73        53.56 o                         
  -3   9  16        689.03        705.30        54.35 o                         
  -2   9  16        127.54         70.64        53.78 o                         
  -1   9  16        661.09        608.51        83.83 o                         
   0   9  16         26.07         32.86        47.14 o                         
   1   9  16          0.47         86.20        48.79 o                         
   2   9  16        446.46        460.80        55.35 o                         
   3   9  16         38.68        131.62        47.96 o                         
   4   9  16        303.35        334.13        50.51 o                         
   5   9  16        217.03        278.72        53.39 o                         
   6   9  16        733.30       1018.87        78.65 o                         
  -5  10  16        354.00        343.37        67.13 o                         
  -4  10  16         19.20         39.70        59.43 o                         
  -3  10  16         47.99         28.02        77.07 o                         
  -2  10  16        120.90        112.93        58.83 o                         
  -1  10  16         48.64         93.48        58.91 o                         
   0  10  16        702.84        772.24       142.28 o                         
   1  10  16        809.49        936.78        62.63 o                         
   2  10  16        356.54        437.48        55.52 o                         
   3  10  16          2.96         67.46        58.99 o                         
   4  10  16         23.37        111.74        53.02 o                         
 -11   0  17        749.93       1006.02       137.30 o                         
  -9   0  17         75.57         89.61        66.62 o                         
  -7   0  17          9.11          5.89        59.44 o                         
  -5   0  17         74.88         41.23        57.90 o                         
  -3   0  17        286.29        229.35        57.04 o                         
  -1   0  17        399.22        378.30        39.82 o                         
   1   0  17          4.79         19.31        42.84 o                         
   3   0  17       4293.92       4012.90       148.86 o                         
   5   0  17      16741.73      15023.42       860.26 o                         
   7   0  17        588.26        508.48       112.41 o                         
   9   0  17        356.11        288.81       104.00 o                         
  11   0  17        298.09        367.19       113.77 o                         
 -11   1  17        182.16         79.41        57.80 o                         
 -10   1  17         18.24         -1.45        46.35 o                         
  -9   1  17       1291.94       1192.62       149.59 o                         
  -8   1  17        137.46        140.67        48.53 o                         
  -7   1  17        249.78        251.19        45.26 o                         
  -6   1  17       2654.32       2576.55        97.00 o                         
  -5   1  17        149.94         63.16        40.95 o                         
  -4   1  17         25.45         38.27        37.72 o                         
  -3   1  17       2440.11       2087.49        72.21 o                         
  -2   1  17         17.66         53.63        25.94 o                         
  -1   1  17       2747.92       2675.58        63.62 o                         
   0   1  17        108.44        104.94        27.25 o                         
   1   1  17       1531.60       1524.16        48.45 o                         
   2   1  17        360.99        418.79        35.21 o                         
   3   1  17        110.54        101.00        34.04 o                         
   4   1  17       1494.38       1443.44       120.43 o                         
   5   1  17       1025.78       1120.30        63.06 o                         
   6   1  17         16.78         44.07        36.37 o                         
   7   1  17        356.02        372.78        49.14 o                         
   8   1  17         90.28        196.17        54.88 o                         
   9   1  17        428.48        294.31        69.92 o                         
  10   1  17          0.00        -24.85        71.69 o                         
  11   1  17          8.10       -103.18       108.48 o                         
 -11   2  17        112.39        209.09        70.57 o                         
 -10   2  17         19.17         24.87        65.85 o                         
  -9   2  17        128.84        129.41        40.27 o                         
  -8   2  17         44.64         26.31        43.66 o                         
  -7   2  17       1793.56       1559.94        68.42 o                         
  -6   2  17        800.94        759.91        52.43 o                         
  -5   2  17       2477.26       2464.74        84.78 o                         
  -4   2  17       2075.31       2082.25        74.56 o                         
  -3   2  17       1224.46       1244.59        48.06 o                         
  -2   2  17        364.80        447.24        30.22 o                         
  -1   2  17          4.37          8.41        25.78 o                         
   0   2  17        545.95        526.05        31.00 o                         
   1   2  17        577.86        585.16        34.76 o                         
   2   2  17          1.86          6.82        31.15 o                         
   3   2  17       1327.23       1290.87        50.91 o                         
   4   2  17        698.04        654.82        42.08 o                         
   5   2  17        670.28        656.71        44.54 o                         
   6   2  17       1826.34       1737.44        62.98 o                         
   7   2  17        101.50         58.33        74.65 o                         
   8   2  17         26.63         94.30        60.71 o                         
   9   2  17        133.75        151.60        68.66 o                         
  10   2  17         38.10         30.62       122.81 o                         
 -11   3  17        127.03        216.26        63.67 o                         
 -10   3  17          6.71         54.95        89.66 o                         
  -9   3  17        443.98        453.81        83.86 o                         
  -8   3  17         78.60         37.77        57.85 o                         
  -7   3  17         13.11         -0.98        40.44 o                         
  -6   3  17        589.62        550.89        47.65 o                         
  -5   3  17         91.12         87.68        42.12 o                         
  -4   3  17          3.34         80.08        40.48 o                         
  -3   3  17        268.49        316.73        37.08 o                         
  -2   3  17        456.88        469.88        38.05 o                         
  -1   3  17        721.55        655.39        34.36 o                         
   0   3  17        768.89        738.24        34.83 o                         
   1   3  17       1280.66       1314.40        46.22 o                         
   2   3  17         68.02         44.84        30.70 o                         
   3   3  17         68.91         60.07        35.26 o                         
   4   3  17       1587.73       1600.18        78.30 o                         
   5   3  17        427.49        432.54        44.36 o                         
   6   3  17        604.00        628.57        54.34 o                         
   7   3  17        300.04        255.70        50.86 o                         
   8   3  17          3.52        -22.12        50.81 o                         
   9   3  17        329.23        220.78        89.20 o                         
  10   3  17         34.02        208.66       100.22 o                         
 -11   4  17         48.97        100.49        62.61 o                         
 -10   4  17         12.86         42.41        59.87 o                         
  -9   4  17         94.70         24.85        68.50 o                         
  -8   4  17         79.29        102.00        56.07 o                         
  -7   4  17        218.28        122.87        37.61 o                         
  -6   4  17        607.97        611.66        44.08 o                         
  -5   4  17       3171.34       3234.69        91.15 o                         
  -4   4  17        372.97        359.13        35.30 o                         
  -3   4  17        740.88        827.73        40.16 o                         
  -2   4  17        150.47        126.27        31.79 o                         
  -1   4  17        112.86         80.82        30.62 o                         
   0   4  17        165.88        174.35        32.10 o                         
   1   4  17        543.47        593.81        38.68 o                         
   2   4  17        333.62        360.02        41.85 o                         
   3   4  17       1644.60       1656.99        55.32 o                         
   4   4  17        236.72        272.20        52.24 o                         
   5   4  17          3.26         36.15        46.65 o                         
   6   4  17          3.84        -42.42        47.73 o                         
   7   4  17        119.30        263.59       162.04 o                         
   8   4  17         30.76         84.98        65.44 o                         
   9   4  17         16.82         63.03        60.28 o                         
  10   4  17        139.39         96.49        60.97 o                         
 -10   5  17          1.33        -55.05        97.88 o                         
  -9   5  17        369.49        501.40        56.55 o                         
  -8   5  17        250.91        341.63        53.43 o                         
  -7   5  17        207.71        287.42        57.80 o                         
  -6   5  17        579.74        546.53        44.05 o                         
  -5   5  17        884.16        846.57        46.82 o                         
  -4   5  17        959.46        939.65        43.13 o                         
  -3   5  17        367.44        438.52        35.75 o                         
  -2   5  17         37.01         93.10        46.46 o                         
  -1   5  17       2067.96       2143.71        58.98 o                         
   0   5  17         85.25        110.80        32.82 o                         
   1   5  17       2458.89       2538.04        73.71 o                         
   2   5  17         32.20         31.88        35.46 o                         
   3   5  17       1070.05       1037.29        42.65 o                         
   4   5  17        198.19        260.91        69.37 o                         
   5   5  17        112.31        224.57        49.75 o                         
   6   5  17         72.54         28.01        49.00 o                         
   7   5  17        876.51        659.55        60.59 o                         
   8   5  17        277.00        302.48        56.58 o                         
   9   5  17        187.04        176.78        59.00 o                         
  -9   6  17          6.11        118.35        64.26 o                         
  -8   6  17         75.12        100.23        58.92 o                         
  -7   6  17         67.00         92.54        85.29 o                         
  -6   6  17       1731.23       1615.24        78.65 o                         
  -5   6  17       1025.88        925.36        49.10 o                         
  -4   6  17       1599.05       1652.39        52.70 o                         
  -3   6  17        747.97        786.31        40.13 o                         
  -2   6  17        545.69        636.89        39.12 o                         
  -1   6  17        271.73        293.34        39.96 o                         
   0   6  17        377.72        371.43        40.86 o                         
   1   6  17        437.22        412.59        40.22 o                         
   2   6  17       1011.80       1086.69        44.90 o                         
   3   6  17        706.95        765.88        40.26 o                         
   4   6  17         13.99        -23.55        61.46 o                         
   5   6  17        201.55        398.04        96.66 o                         
   6   6  17        162.51        143.06        54.19 o                         
   7   6  17        108.54          3.84        57.88 o                         
   8   6  17        114.43        137.18        58.27 o                         
   9   6  17        114.18         46.19        61.41 o                         
  -9   7  17         81.81        224.00        66.39 o                         
  -8   7  17        377.82        362.58        65.47 o                         
  -7   7  17        289.74        237.53        61.47 o                         
  -6   7  17         13.38         38.71       122.18 o                         
  -5   7  17          8.18         43.19        43.31 o                         
  -4   7  17          1.48         27.08        39.17 o                         
  -3   7  17        144.55        110.12        37.98 o                         
  -2   7  17         10.42         84.08        44.91 o                         
  -1   7  17         33.95         68.43        38.77 o                         
   0   7  17        139.62        166.24        38.71 o                         
   1   7  17        132.83        140.21        42.44 o                         
   2   7  17         42.57         87.21        38.71 o                         
   3   7  17         40.03        110.87        43.76 o                         
   4   7  17        823.56        799.71        53.28 o                         
   5   7  17        276.51        245.28        57.60 o                         
   6   7  17        445.78        457.35        61.59 o                         
   7   7  17        143.52        174.74        84.08 o                         
   8   7  17        376.01        368.47        79.54 o                         
  -8   8  17         48.52         15.50        63.71 o                         
  -7   8  17         11.19        100.27        59.70 o                         
  -6   8  17         24.78         68.39        58.40 o                         
  -5   8  17        290.31        286.64        52.09 o                         
  -4   8  17       1317.04       1320.71        57.65 o                         
  -3   8  17         20.63         15.99        52.46 o                         
  -2   8  17        145.17        197.40        54.56 o                         
  -1   8  17          8.92         48.78        52.76 o                         
   0   8  17        218.74        193.02        45.07 o                         
   1   8  17        375.83        352.39        55.04 o                         
   2   8  17        531.33        666.64        52.17 o                         
   3   8  17        630.87        644.47        52.75 o                         
   4   8  17         90.08         73.70        45.94 o                         
   5   8  17        574.11        648.18       127.04 o                         
   6   8  17          1.12        -35.49        71.86 o                         
   7   8  17         20.22          6.20        62.91 o                         
  -6   9  17         35.57         39.29        72.04 o                         
  -5   9  17         85.32        221.17        63.58 o                         
  -4   9  17         40.66         59.74        57.64 o                         
  -3   9  17        181.37        301.95        95.80 o                         
  -2   9  17        347.68        436.67        59.71 o                         
  -1   9  17        704.82        710.40        68.95 o                         
   0   9  17        119.70        113.53        53.21 o                         
   1   9  17         81.61        150.34        59.09 o                         
   2   9  17        328.20        295.27        50.82 o                         
   3   9  17        152.75        205.40        54.03 o                         
   4   9  17         36.62         56.88        48.87 o                         
   5   9  17         88.65         80.28        62.92 o                         
  -4  10  17         71.08         80.28        89.10 o                         
  -3  10  17          2.79         11.58       121.77 o                         
  -2  10  17        200.93        214.75        61.23 o                         
  -1  10  17         79.90         98.29        60.26 o                         
   0  10  17        118.68        160.00        74.81 o                         
   1  10  17        166.05        200.55        53.85 o                         
   2  10  17        399.94        478.88        56.75 o                         
   3  10  17        400.42        502.44        58.13 o                         
 -10   0  18        351.77        313.94        74.20 o                         
  -8   0  18        423.97        332.83        69.04 o                         
  -6   0  18        436.73        336.87        90.83 o                         
  -4   0  18       7243.82       6804.54       259.28 o                         
  -2   0  18       2286.04       2322.43        82.36 o                         
   0   0  18       1098.70       1026.18        53.95 o                         
   2   0  18         59.97         62.54        52.05 o                         
   4   0  18       1487.74       1875.84       188.15 o                         
   6   0  18          4.10        106.33        54.15 o                         
   8   0  18        122.02        173.57        62.53 o                         
 -11   1  18         57.94         92.83        64.11 o                         
 -10   1  18          2.55         89.70        49.23 o                         
  -9   1  18         38.34        100.80        47.42 o                         
  -8   1  18          8.20         11.40        43.80 o                         
  -7   1  18         43.89         80.51        63.35 o                         
  -6   1  18       1386.51       1180.28        61.81 o                         
  -5   1  18        764.47        750.25        59.91 o                         
  -4   1  18         14.30         35.24        42.61 o                         
  -3   1  18        309.45        341.64        40.28 o                         
  -2   1  18         97.31        213.51        32.87 o                         
  -1   1  18          1.67          0.81        27.63 o                         
   0   1  18       1334.20       1278.82        47.64 o                         
   1   1  18         29.09         36.22        34.31 o                         
   2   1  18        708.98        746.12        41.26 o                         
   3   1  18        563.82        599.85        40.94 o                         
   4   1  18       2344.05       2372.79        74.44 o                         
   5   1  18        573.03        602.67        44.12 o                         
   6   1  18        246.44        264.47        39.25 o                         
   7   1  18        386.25        351.87        42.87 o                         
   8   1  18        118.92        128.39        59.47 o                         
   9   1  18         36.72         50.02        97.53 o                         
  10   1  18        302.39        322.52        76.86 o                         
 -11   2  18         38.01         63.09        63.60 o                         
 -10   2  18        288.80        333.38        60.25 o                         
  -9   2  18         11.14        -14.81        55.75 o                         
  -8   2  18        753.62        774.38        55.71 o                         
  -7   2  18         57.18         18.72        43.18 o                         
  -6   2  18       1424.60       1383.26        64.02 o                         
  -5   2  18        612.54        674.32        50.73 o                         
  -4   2  18        897.64        885.34        52.73 o                         
  -3   2  18        315.19        376.21        42.75 o                         
  -2   2  18        618.92        671.38        40.09 o                         
  -1   2  18          1.97         25.67        36.57 o                         
   0   2  18        586.20        527.50        31.93 o                         
   1   2  18         32.64         57.72        29.63 o                         
   2   2  18        179.01         73.53        30.90 o                         
   3   2  18        250.34        264.42        36.09 o                         
   4   2  18        743.59        610.25        51.24 o                         
   5   2  18        670.10        596.42        48.69 o                         
   6   2  18        760.02        740.23        61.26 o                         
   7   2  18         39.81         14.98        73.69 o                         
   8   2  18        603.22        535.02        57.19 o                         
   9   2  18         33.42        -47.68        62.29 o                         
  10   2  18         13.11        -38.70        70.49 o                         
 -11   3  18         34.38        112.59        87.08 o                         
 -10   3  18         74.63         95.82        60.11 o                         
  -9   3  18         33.75         93.68        57.15 o                         
  -8   3  18         39.68         32.43        50.28 o                         
  -7   3  18          0.73        -13.01        47.15 o                         
  -6   3  18       2032.95       1899.75        74.09 o                         
  -5   3  18        811.69        812.42        52.57 o                         
  -4   3  18       3007.66       2883.38       102.32 o                         
  -3   3  18         95.92        167.58        36.41 o                         
  -2   3  18        217.03        296.20        42.99 o                         
  -1   3  18         59.60         67.42        28.94 o                         
   0   3  18       1295.75       1249.59        42.99 o                         
   1   3  18         89.24         73.43        42.75 o                         
   2   3  18        783.89        730.88        39.84 o                         
   3   3  18        506.03        518.74        41.63 o                         
   4   3  18        218.95        254.82        50.78 o                         
   5   3  18        965.86        890.90        70.60 o                         
   6   3  18         99.93         85.72        47.47 o                         
   7   3  18        125.07         84.08        74.62 o                         
   8   3  18        182.78        180.81       134.50 o                         
   9   3  18         20.12         79.80        80.00 o                         
  10   3  18        312.28        353.21        62.02 o                         
 -10   4  18        245.73        210.82        70.46 o                         
  -9   4  18         79.88         80.72        59.95 o                         
  -8   4  18        115.04        117.13        56.10 o                         
  -7   4  18         48.63        206.19        43.30 o                         
  -6   4  18        179.41        163.30        42.93 o                         
  -5   4  18          0.13        -38.71        39.09 o                         
  -4   4  18          4.92         20.81        36.44 o                         
  -3   4  18        264.14        276.00        34.40 o                         
  -2   4  18       1924.13       2034.56        64.70 o                         
  -1   4  18        822.94        769.96        37.69 o                         
   0   4  18       1124.02       1116.33        50.42 o                         
   1   4  18        158.57        134.71        35.16 o                         
   2   4  18        457.46        465.75        38.46 o                         
   3   4  18        468.83        468.55        38.77 o                         
   4   4  18         10.49        -12.39        43.69 o                         
   5   4  18        193.06        179.92        70.47 o                         
   6   4  18       1077.64       1059.36        64.45 o                         
   7   4  18        522.08        592.52       108.71 o                         
   8   4  18         44.23         87.16       120.48 o                         
   9   4  18         74.48         26.65        56.13 o                         
 -10   5  18          0.20         99.88       170.57 o                         
  -9   5  18          5.70        120.03        74.65 o                         
  -8   5  18        264.89        253.04        53.71 o                         
  -7   5  18        488.35        507.44        94.52 o                         
  -6   5  18       1534.36       1565.76        66.38 o                         
  -5   5  18       1279.67       1169.99        52.49 o                         
  -4   5  18        467.49        523.98        41.16 o                         
  -3   5  18        202.16        234.44        33.76 o                         
  -2   5  18         54.11         81.61        37.77 o                         
  -1   5  18         96.90         94.08        33.55 o                         
   0   5  18       1216.73       1285.17        47.13 o                         
   1   5  18        587.60        597.17        41.13 o                         
   2   5  18       1380.84       1489.09        54.04 o                         
   3   5  18        612.81        675.82        49.25 o                         
   4   5  18       1188.21       1134.21        56.30 o                         
   5   5  18         64.12        116.75        49.59 o                         
   6   5  18        123.14        123.04        51.35 o                         
   7   5  18        263.73        417.02        56.15 o                         
   8   5  18         52.06         56.32        56.96 o                         
   9   5  18        192.59         78.40        76.06 o                         
  -9   6  18         70.27        120.22        62.88 o                         
  -8   6  18         65.72         65.63        60.41 o                         
  -7   6  18         61.58         53.31        57.61 o                         
  -6   6  18        206.45        250.26        51.99 o                         
  -5   6  18          5.37         25.33        41.44 o                         
  -4   6  18         71.32         74.97        34.92 o                         
  -3   6  18        288.73        243.81        34.77 o                         
  -2   6  18        755.77        833.70        58.22 o                         
  -1   6  18          9.31         50.44        37.49 o                         
   0   6  18        310.39        320.58        35.30 o                         
   1   6  18         37.02         28.06        36.37 o                         
   2   6  18          0.22         26.03        33.30 o                         
   3   6  18         23.47        111.06        43.03 o                         
   4   6  18        400.65        398.98        58.16 o                         
   5   6  18        218.64        239.82        59.85 o                         
   6   6  18       1313.99       1253.10        71.06 o                         
   7   6  18        399.50        626.33        80.27 o                         
   8   6  18        241.50        284.93       109.47 o                         
  -8   7  18        134.14        293.38        66.00 o                         
  -7   7  18        854.06        863.89        74.68 o                         
  -6   7  18        236.94        346.01        62.26 o                         
  -5   7  18       1254.98       1359.51        83.06 o                         
  -4   7  18         67.54          5.04        48.70 o                         
  -3   7  18        199.94        152.07        45.05 o                         
  -2   7  18         75.89        138.17        43.62 o                         
  -1   7  18        134.38        115.84        43.34 o                         
   0   7  18        265.88        304.93        53.71 o                         
   1   7  18         23.40         48.68        43.22 o                         
   2   7  18        722.63        736.90        56.76 o                         
   3   7  18         60.51        111.36        48.83 o                         
   4   7  18        412.61        438.72        59.61 o                         
   5   7  18         44.10         52.91        72.82 o                         
   6   7  18        628.61        616.36        70.46 o                         
   7   7  18         18.14          4.35        59.02 o                         
  -7   8  18         50.01         55.61        62.26 o                         
  -6   8  18        200.35        192.14        59.88 o                         
  -5   8  18         96.93        154.67        59.04 o                         
  -4   8  18        542.33        719.04        50.57 o                         
  -3   8  18        183.66        174.52        55.30 o                         
  -2   8  18        452.45        461.49        57.44 o                         
  -1   8  18       1023.51       1084.11        66.87 o                         
   0   8  18         74.84        175.88        52.65 o                         
   1   8  18        576.23        592.90        59.07 o                         
   2   8  18         27.26         -2.70        45.41 o                         
   3   8  18          0.35         20.99        48.01 o                         
   4   8  18        820.89        771.15        67.69 o                         
   5   8  18        972.90        889.75        69.84 o                         
   6   8  18         75.42          6.59        68.62 o                         
  -5   9  18        256.09        336.88       110.61 o                         
  -4   9  18         17.37         95.83        75.18 o                         
  -3   9  18         58.26        111.97        60.14 o                         
  -2   9  18         38.24         26.03        56.75 o                         
  -1   9  18         65.53         42.68        55.64 o                         
   0   9  18         27.96         96.14        57.09 o                         
   1   9  18        277.15        380.13        54.31 o                         
   2   9  18        339.94        321.60        52.29 o                         
   3   9  18        244.95        393.55        53.76 o                         
   4   9  18        761.83        882.24       140.63 o                         
   5   9  18        172.63        158.64        65.78 o                         
  -3  10  18        458.77        433.18        92.42 o                         
  -2  10  18        103.35        213.19       135.47 o                         
  -1  10  18        408.46        426.43        65.84 o                         
   0  10  18         99.60         40.82       142.50 o                         
   1  10  18         35.76        196.00        82.35 o                         
   2  10  18         49.76        181.25        63.79 o                         
 -11   0  19          9.66         26.85       120.06 o                         
  -9   0  19        171.67        141.28        71.08 o                         
  -7   0  19       1093.77       1007.96        82.98 o                         
  -5   0  19        617.97        618.03        71.22 o                         
  -3   0  19        894.94       1068.69        76.91 o                         
  -1   0  19        216.19        189.81        41.14 o                         
   1   0  19       2855.33       2654.56        93.32 o                         
   3   0  19        948.90        907.71        66.24 o                         
   5   0  19         19.32          2.73        53.10 o                         
   7   0  19          4.78         28.38       116.56 o                         
   9   0  19        892.55        807.59       113.78 o                         
 -11   1  19        673.53        587.45        69.25 o                         
 -10   1  19          7.79         23.59        49.51 o                         
  -9   1  19        507.04        544.38        63.45 o                         
  -8   1  19          5.40         63.78        55.69 o                         
  -7   1  19          8.61         31.73        45.28 o                         
  -6   1  19        161.07         60.45        51.21 o                         
  -5   1  19       1592.69       1557.95        67.42 o                         
  -4   1  19       1565.74       1481.59        64.52 o                         
  -3   1  19       2266.69       2183.14        77.20 o                         
  -2   1  19         73.66         64.39        32.71 o                         
  -1   1  19       1131.60       1055.52        39.46 o                         
   0   1  19          0.33         79.95        28.82 o                         
   1   1  19        261.04        287.63        40.63 o                         
   2   1  19         10.55         76.69        34.33 o                         
   3   1  19       1366.71       1319.09        54.03 o                         
   4   1  19        145.46        278.04        39.45 o                         
   5   1  19       2003.80       1965.27        67.67 o                         
   6   1  19         68.86        131.18        41.96 o                         
   7   1  19       1249.88       1195.72        56.46 o                         
   8   1  19         15.33         33.27        50.79 o                         
   9   1  19         45.87         10.24        97.35 o                         
  10   1  19         60.04        -72.00        74.27 o                         
 -11   2  19         17.32        149.31        67.62 o                         
 -10   2  19          2.04         80.87        72.65 o                         
  -9   2  19        460.82        287.31        51.61 o                         
  -8   2  19         26.75         71.50        46.50 o                         
  -7   2  19        246.32        188.54        46.17 o                         
  -6   2  19        431.69        404.25        45.84 o                         
  -5   2  19          1.93         35.30        44.02 o                         
  -4   2  19        228.24        233.56        55.97 o                         
  -3   2  19         84.42         66.14        48.31 o                         
  -2   2  19          0.95         20.38        34.86 o                         
  -1   2  19         32.60         47.96        31.60 o                         
   0   2  19        175.51        188.72        30.89 o                         
   1   2  19       1599.92       1592.69        60.89 o                         
   2   2  19         46.82        109.34        32.04 o                         
   3   2  19       1121.54       1148.87        50.61 o                         
   4   2  19       1675.42       1667.98        60.68 o                         
   5   2  19         19.94        -12.26        35.63 o                         
   6   2  19         32.55          7.84        38.36 o                         
   7   2  19         24.77        -29.95        56.82 o                         
   8   2  19         63.68         64.49        51.37 o                         
   9   2  19        498.94        558.42        61.84 o                         
 -10   3  19          7.55        -54.27        59.10 o                         
  -9   3  19         51.85         68.20        57.44 o                         
  -8   3  19          2.96        -26.81        46.91 o                         
  -7   3  19         15.61        -12.50        43.07 o                         
  -6   3  19        206.28        241.00        61.70 o                         
  -5   3  19          3.64         37.04        41.39 o                         
  -4   3  19        619.54        744.04        51.07 o                         
  -3   3  19        824.02        772.13        51.43 o                         
  -2   3  19         76.80         79.19        36.24 o                         
  -1   3  19        362.99        435.90        39.67 o                         
   0   3  19          7.01         26.06        32.75 o                         
   1   3  19        116.51        125.26        32.78 o                         
   2   3  19        124.94        175.12        39.28 o                         
   3   3  19        496.72        555.25        38.50 o                         
   4   3  19          4.49         92.57        36.54 o                         
   5   3  19       1523.96       1565.00       105.49 o                         
   6   3  19          0.36         61.36        63.87 o                         
   7   3  19        331.72        402.63        54.72 o                         
   8   3  19          4.76        159.82        54.02 o                         
   9   3  19         71.38         56.21        66.63 o                         
 -10   4  19         21.56        151.75        64.57 o                         
  -9   4  19        308.32        271.93        61.60 o                         
  -8   4  19          2.04        165.30       209.37 o                         
  -7   4  19       1342.24       1227.91        74.82 o                         
  -6   4  19         19.05         46.83        41.79 o                         
  -5   4  19       2773.05       2553.69        87.52 o                         
  -4   4  19        295.80        320.44        43.87 o                         
  -3   4  19        337.08        322.87        42.78 o                         
  -2   4  19        149.27        118.04        37.24 o                         
  -1   4  19        845.78        841.79        46.95 o                         
   0   4  19         40.81         13.69        33.96 o                         
   1   4  19       1425.26       1450.87        52.45 o                         
   2   4  19        103.09        142.79        34.72 o                         
   3   4  19        686.80        700.01        40.31 o                         
   4   4  19        213.09        175.19        37.96 o                         
   5   4  19        565.08        604.37        54.82 o                         
   6   4  19        336.61        326.72        83.09 o                         
   7   4  19        262.11        320.93        63.41 o                         
   8   4  19        153.82        155.03        56.66 o                         
   9   4  19        197.19        266.77        62.64 o                         
  -9   5  19        133.88        242.15        65.85 o                         
  -8   5  19         32.25         54.78        66.61 o                         
  -7   5  19        110.25        111.16        40.23 o                         
  -6   5  19        202.89        211.70        40.34 o                         
  -5   5  19         24.56        -24.69        37.51 o                         
  -4   5  19         75.12         89.32        38.09 o                         
  -3   5  19       1096.62       1105.22        49.61 o                         
  -2   5  19        119.04         73.32        39.77 o                         
  -1   5  19        520.57        490.92        48.87 o                         
   0   5  19         23.96         28.26        32.74 o                         
   1   5  19          6.71         32.99        35.93 o                         
   2   5  19       1418.72       1417.06        53.37 o                         
   3   5  19        396.17        389.84        40.13 o                         
   4   5  19        194.35        146.25        49.28 o                         
   5   5  19        679.91        752.58        69.64 o                         
   6   5  19        360.22        346.26       128.84 o                         
   7   5  19        348.45        257.29        57.17 o                         
   8   5  19         25.02         41.35        57.75 o                         
  -9   6  19          5.38         80.67        82.01 o                         
  -8   6  19         79.35        201.37        63.25 o                         
  -7   6  19         79.13        107.27        59.01 o                         
  -6   6  19       1319.35       1181.52        61.45 o                         
  -5   6  19        660.64        646.19        45.66 o                         
  -4   6  19        235.24        322.49        41.60 o                         
  -3   6  19         29.24         69.05        38.11 o                         
  -2   6  19         59.88         37.25        37.88 o                         
  -1   6  19         88.55         98.74        39.51 o                         
   0   6  19         65.12         68.50        33.10 o                         
   1   6  19        159.77        228.02        38.60 o                         
   2   6  19          2.16          3.67        38.50 o                         
   3   6  19       1625.63       1634.57        76.93 o                         
   4   6  19        107.21         87.13        63.50 o                         
   5   6  19        220.30        230.00        54.79 o                         
   6   6  19         35.25         43.13        53.98 o                         
   7   6  19        137.28        160.84        57.54 o                         
   8   6  19        133.88        113.42        61.10 o                         
  -8   7  19        369.61        411.81       132.89 o                         
  -7   7  19        130.31        116.53        88.66 o                         
  -6   7  19         22.50         78.41        93.03 o                         
  -5   7  19        229.70        312.18        48.88 o                         
  -4   7  19          1.14         85.21        76.54 o                         
  -3   7  19        476.10        522.05        61.87 o                         
  -2   7  19        403.43        334.62        42.34 o                         
  -1   7  19          7.64         -2.13        40.00 o                         
   0   7  19          1.46          6.74        42.98 o                         
   1   7  19          4.83         38.21        46.16 o                         
   2   7  19        401.13        360.25        41.43 o                         
   3   7  19        841.48        779.12        88.85 o                         
   4   7  19        531.48        665.38        64.66 o                         
   5   7  19        407.54        495.88       106.03 o                         
   6   7  19        647.88        714.27        86.58 o                         
   7   7  19         58.71        110.03        61.99 o                         
  -6   8  19        423.54        460.75        80.55 o                         
  -5   8  19         39.44         49.76        57.94 o                         
  -4   8  19         29.89         20.68        56.03 o                         
  -3   8  19        256.00        253.75        55.72 o                         
  -2   8  19         36.05         81.67        53.65 o                         
  -1   8  19        404.89        537.74        81.63 o                         
   0   8  19          3.01         79.55        66.44 o                         
   1   8  19        146.27        148.30        51.49 o                         
   2   8  19         28.94         63.44        46.27 o                         
   3   8  19         50.40        129.11        51.23 o                         
   4   8  19        155.20        200.28        73.94 o                         
   5   8  19        167.73        199.18        77.78 o                         
   6   8  19         19.44        163.53       110.46 o                         
  -5   9  19        365.38         93.75       110.91 o                         
  -4   9  19        136.03        279.67        82.32 o                         
  -3   9  19        340.34        336.00        62.23 o                         
  -2   9  19        877.02        929.51        72.50 o                         
  -1   9  19         93.87         54.20        57.60 o                         
   0   9  19        345.68        314.15        61.11 o                         
   1   9  19         66.92         49.24        58.64 o                         
   2   9  19        152.83        213.51        52.14 o                         
   3   9  19        140.26        170.26        64.25 o                         
   4   9  19        308.89        390.30        68.76 o                         
 -10   0  20        298.79        266.49        77.17 o                         
  -8   0  20         49.57         30.66        65.30 o                         
  -6   0  20        148.64        150.67        64.26 o                         
  -4   0  20        869.40        801.93        71.98 o                         
  -2   0  20         94.24        100.39        55.52 o                         
   0   0  20         38.50         39.32        53.74 o                         
   2   0  20        428.09        472.49        57.78 o                         
   4   0  20        345.14        454.45        58.52 o                         
   6   0  20        179.88        208.94        56.12 o                         
   8   0  20         88.13        239.46        96.65 o                         
 -10   1  20        145.02        180.86        52.46 o                         
  -9   1  20        171.57        144.75        59.07 o                         
  -8   1  20        253.54        331.93        69.93 o                         
  -7   1  20         60.73         47.79        46.40 o                         
  -6   1  20        237.74        218.46        44.84 o                         
  -5   1  20       1051.07       1008.28        56.26 o                         
  -4   1  20         77.00         68.41        47.83 o                         
  -3   1  20          3.32        -13.83        38.36 o                         
  -2   1  20       1564.10       1668.89        65.78 o                         
  -1   1  20          0.05          2.14        33.46 o                         
   0   1  20       1771.84       1751.94        51.44 o                         
   1   1  20          0.07         19.55        30.29 o                         
   2   1  20       1313.01       1480.98        51.73 o                         
   3   1  20        235.41        267.18        38.95 o                         
   4   1  20        441.77        381.34        48.96 o                         
   5   1  20        598.45        682.52        45.34 o                         
   6   1  20        453.69        458.54        44.02 o                         
   7   1  20        169.03         75.77        46.78 o                         
   8   1  20        462.44        540.52        60.57 o                         
 -10   2  20         78.57        150.14        60.75 o                         
  -9   2  20        229.05        143.63        50.74 o                         
  -8   2  20         15.80         19.99        66.82 o                         
  -7   2  20         20.32         65.59        49.64 o                         
  -6   2  20          5.51         45.83        43.59 o                         
  -5   2  20       1911.74       1816.97        72.08 o                         
  -4   2  20        783.03        847.03        53.07 o                         
  -3   2  20       1093.62       1202.80        59.53 o                         
  -2   2  20        192.24        195.59        40.89 o                         
  -1   2  20        205.40        222.29        41.19 o                         
   0   2  20         82.69        102.04        31.33 o                         
   1   2  20        528.13        553.45        35.62 o                         
   2   2  20        224.71        226.19        40.56 o                         
   3   2  20        111.37         83.59        37.21 o                         
   4   2  20        169.20        215.71        47.20 o                         
   5   2  20          8.82        -40.56        40.56 o                         
   6   2  20        205.92        294.22        48.93 o                         
   7   2  20          1.72         19.62        79.07 o                         
   8   2  20          0.04         26.15        66.79 o                         
   9   2  20          5.51         46.05        56.33 o                         
 -10   3  20         73.42        220.50        67.89 o                         
  -9   3  20          1.73        107.35        49.95 o                         
  -8   3  20        349.21        359.07        70.04 o                         
  -7   3  20         35.98          8.73        58.02 o                         
  -6   3  20       2526.23       2223.98        82.18 o                         
  -5   3  20         21.05          8.41        43.66 o                         
  -4   3  20        229.01        290.17        44.69 o                         
  -3   3  20        100.63         48.48        39.96 o                         
  -2   3  20        837.38        804.45        45.21 o                         
  -1   3  20         34.99         10.93        35.88 o                         
   0   3  20        792.12        798.91        38.29 o                         
   1   3  20        315.49        288.68        34.62 o                         
   2   3  20        564.03        571.13        38.28 o                         
   3   3  20        361.71        324.18        36.02 o                         
   4   3  20         55.47         59.57        40.04 o                         
   5   3  20          8.20        -15.18        37.15 o                         
   6   3  20        374.23        425.11        53.16 o                         
   7   3  20        106.31         97.20        51.43 o                         
   8   3  20        138.71        146.96        55.20 o                         
   9   3  20          4.28          7.22        71.90 o                         
  -9   4  20          0.98         26.17        67.55 o                         
  -8   4  20         92.91         48.09        49.06 o                         
  -7   4  20         40.55         84.48        49.96 o                         
  -6   4  20          1.12         48.15        58.48 o                         
  -5   4  20        995.21        952.84        71.27 o                         
  -4   4  20         21.05         76.05        65.66 o                         
  -3   4  20        354.34        403.34        45.19 o                         
  -2   4  20        149.37        196.83        37.99 o                         
  -1   4  20          7.75         -0.24        37.69 o                         
   0   4  20        134.99         76.82        32.42 o                         
   1   4  20        490.32        549.70        39.88 o                         
   2   4  20        840.32        893.52        44.56 o                         
   3   4  20         22.41         42.10        42.94 o                         
   4   4  20        741.20        771.96        42.90 o                         
   5   4  20          1.48         27.23        79.59 o                         
   6   4  20         43.54          9.09        49.94 o                         
   7   4  20        326.97        524.46       149.55 o                         
   8   4  20         48.48         92.86        58.82 o                         
  -9   5  20         29.65         16.46        88.86 o                         
  -8   5  20        110.65        114.14        60.23 o                         
  -7   5  20        460.67        437.19        50.07 o                         
  -6   5  20        728.37        747.97        49.13 o                         
  -5   5  20         97.99        158.47        51.52 o                         
  -4   5  20        216.36        255.47        45.70 o                         
  -3   5  20          5.75         77.84        41.49 o                         
  -2   5  20        417.04        361.78        48.02 o                         
  -1   5  20         88.42        143.03        37.98 o                         
   0   5  20        450.41        420.70        36.55 o                         
   1   5  20        231.62        343.23        76.92 o                         
   2   5  20        873.58        861.06        47.89 o                         
   3   5  20         50.10         62.79        36.58 o                         
   4   5  20         13.52         22.68        42.01 o                         
   5   5  20          4.48         68.96        43.93 o                         
   6   5  20         38.48         65.74        52.05 o                         
   7   5  20         21.95         -7.66        55.31 o                         
   8   5  20        526.28        479.15        65.34 o                         
  -8   6  20         32.34         52.93        62.45 o                         
  -7   6  20        186.08        220.46        65.22 o                         
  -6   6  20        137.20         67.18        49.13 o                         
  -5   6  20          2.17         21.67        39.76 o                         
  -4   6  20        186.22        162.85        54.64 o                         
  -3   6  20         16.81          8.13        37.87 o
[truncated: 63,264 more chars]
