# Supplementary material for: Crystal structures of two novel iron isocyanides from the reaction of 2,6-di­methyl­phenyl isocyanide, CNXyl, with bis­(anthracene)ferrate(−1)
Source: Acta Crystallogr E Crystallogr Commun. 2022 Jan 1;78(Pt 1):60–5. doi: 10.1107/S205698902101313X (PMC8739210; doi:10.1107/S205698902101313X)
Supplement: Supplementary file 3 [file e-78-00060-2sup3.hkl]

data_2                                                                          
_shelx_title ' 02160 in P-1'                                                    
_shelx_refln_list_code          4                                               
_shelx_F_calc_maximum      385.41                                               
_exptl_crystal_F_000      1476.00                                               
_reflns_d_resolution_high  0.8388                                               
                                                                                
loop_                                                                           
 _space_group_symop_operation_xyz                                               
 'x, y, z'                                                                      
 '-x, -y, -z'                                                                   
                                                                                
_cell_length_a    13.8912                                                       
_cell_length_b    15.4941                                                       
_cell_length_c    19.7902                                                       
_cell_angle_alpha  85.342                                                       
_cell_angle_beta   74.001                                                       
_cell_angle_gamma  70.884                                                       
                                                                                
_shelx_F_squared_multiplier     1.000                                           
                                                                                
loop_                                                                           
 _refln_index_h                                                                 
 _refln_index_k                                                                 
 _refln_index_l                                                                 
 _refln_F_squared_calc                                                          
 _refln_F_squared_meas                                                          
 _refln_F_squared_sigma                                                         
 _refln_observed_status                                                         
   1   0   0      12558.50      12364.50       348.44 o                         
   2   0   0        427.17        415.66        11.52 o                         
   3   0   0      16804.25      16315.74       371.06 o                         
   4   0   0        202.39        185.53        10.04 o                         
   5   0   0        249.05        278.21        11.91 o                         
   6   0   0        601.77        519.41        17.93 o                         
   7   0   0         14.75          7.84         7.22 o                         
   8   0   0         15.25          8.10         8.99 o                         
   9   0   0         60.85         48.44        10.33 o                         
  10   0   0        275.70        347.73        18.32 o                         
  11   0   0        186.50        196.48        15.61 o                         
  12   0   0          2.11         -1.33        13.55 o                         
  13   0   0         57.51         25.55        14.92 o                         
  14   0   0         86.75        129.37        19.09 o                         
  15   0   0          1.91        -13.47        15.86 o                         
 -14   1   0         13.31         -7.06        15.32 o                         
 -13   1   0         98.94        101.82        17.74 o                         
 -12   1   0         99.22         77.07        13.44 o                         
 -11   1   0          1.57          9.87        10.38 o                         
 -10   1   0         80.14         90.44        12.58 o                         
  -9   1   0        393.99        374.84        18.00 o                         
  -8   1   0        857.32        797.71        26.64 o                         
  -7   1   0        579.97        580.47        20.46 o                         
  -6   1   0        619.52        686.03        38.99 o                         
  -5   1   0       5016.21       4942.32       116.56 o                         
  -4   1   0          3.93          2.54         5.60 o                         
  -3   1   0      11007.69      11191.37       255.66 o                         
  -2   1   0       5098.42       5168.24       118.71 o                         
  -1   1   0       1537.25       1618.69        37.99 o                         
   1   1   0      38441.56      43302.02      1216.84 o                         
   2   1   0       9640.40       9666.92       188.32 o                         
   3   1   0       2821.56       3009.99        90.64 o                         
   4   1   0        596.45        636.69        18.66 o                         
   5   1   0       2533.86       2410.28        59.18 o                         
   6   1   0        156.99        160.75        17.08 o                         
   7   1   0       1164.80       1237.51        34.70 o                         
   8   1   0       2268.67       2196.59        70.94 o                         
   9   1   0       1445.76       1475.58        42.35 o                         
  10   1   0         86.01         67.10        11.58 o                         
  11   1   0        397.85        375.32        19.34 o                         
  12   1   0        205.67        182.65        19.20 o                         
  13   1   0          5.03          7.89        13.56 o                         
  14   1   0         10.92         16.06        19.71 o                         
  15   1   0         13.67         20.71        24.77 o                         
 -14   2   0         47.16         51.79        16.91 o                         
 -13   2   0        131.90        117.18        22.36 o                         
 -12   2   0          4.06         -5.15        10.74 o                         
 -11   2   0         33.09         24.99        11.41 o                         
 -10   2   0          2.23         10.20        10.10 o                         
  -9   2   0         11.24         18.02         9.78 o                         
  -8   2   0         14.79          4.24         9.20 o                         
  -7   2   0        120.42        123.35        10.32 o                         
  -6   2   0       1127.16       1175.13        34.79 o                         
  -5   2   0       1830.35       1742.94        44.90 o                         
  -4   2   0        140.50         93.55         7.75 o                         
  -3   2   0       5611.20       5596.50       129.76 o                         
  -2   2   0      20959.11      22575.76       512.11 o                         
  -1   2   0      10523.68      10567.83       240.43 o                         
   0   2   0       6816.04       7241.14       201.93 o                         
   1   2   0         36.74         56.41         3.17 o                         
   2   2   0        436.29        406.00         9.69 o                         
   3   2   0       6792.32       7502.88       146.64 o                         
   4   2   0        429.09        420.96        11.59 o                         
   5   2   0        124.90        141.29         7.26 o                         
   6   2   0        620.78        647.99        17.10 o                         
   7   2   0        505.49        534.78        18.91 o                         
   8   2   0        537.65        572.98        20.93 o                         
   9   2   0       2227.13       2140.32        57.03 o                         
  10   2   0       1460.99       1475.17        43.05 o                         
  11   2   0        204.53        183.34        14.53 o                         
  12   2   0        299.07        337.90        25.92 o                         
  13   2   0        179.04        155.30        18.99 o                         
  14   2   0          1.10          4.64        22.53 o                         
  15   2   0         23.39         36.81        16.65 o                         
 -14   3   0         44.31         60.30        26.34 o                         
 -13   3   0        162.66        209.16        22.72 o                         
 -12   3   0         38.50         40.81        11.75 o                         
 -11   3   0         17.27         22.58        10.56 o                         
 -10   3   0         55.49         55.43        11.53 o                         
  -9   3   0        229.34        193.90        14.37 o                         
  -8   3   0          0.76          5.70         9.16 o                         
  -7   3   0          0.27         -4.57        11.33 o                         
  -6   3   0        703.89        763.65        24.16 o                         
  -5   3   0       3508.84       3136.30        76.70 o                         
  -4   3   0       3069.10       3211.88        77.40 o                         
  -3   3   0         93.18        112.08         7.72 o                         
  -2   3   0       1564.16       1726.02        42.36 o                         
  -1   3   0        271.68        312.59        13.47 o                         
   0   3   0      14453.28      15523.13       430.72 o                         
   1   3   0        942.48        950.63        37.67 o                         
   2   3   0      11219.32      11583.75       263.83 o                         
   3   3   0      14917.23      15667.43       304.17 o                         
   4   3   0        626.81        571.22        14.57 o                         
   5   3   0        761.85        765.99        18.85 o                         
   6   3   0        561.97        507.73        14.65 o                         
   7   3   0        152.57        148.53         8.75 o                         
   8   3   0          3.13          9.87        10.70 o                         
   9   3   0        211.00        213.90        13.27 o                         
  10   3   0        159.53        170.33        13.04 o                         
  11   3   0       1105.70       1049.79        34.09 o                         
  12   3   0        527.58        593.28        31.73 o                         
  13   3   0          2.80         13.38        14.50 o                         
  14   3   0         42.07         71.56        16.99 o                         
  15   3   0          5.35          5.81        21.37 o                         
 -13   4   0         36.28         20.73        16.86 o                         
 -12   4   0         26.30         25.25        17.81 o                         
 -11   4   0          5.79          2.81        10.81 o                         
 -10   4   0        317.89        327.68        18.29 o                         
  -9   4   0         48.03         28.96        10.60 o                         
  -8   4   0        396.82        382.19        20.90 o                         
  -7   4   0         48.75         48.92        10.87 o                         
  -6   4   0        298.70        267.63        13.38 o                         
  -5   4   0        144.29        171.49        10.56 o                         
  -4   4   0       2145.14       2279.06        56.84 o                         
  -3   4   0        393.35        424.27        14.32 o                         
  -2   4   0       1291.47       1091.42        28.48 o                         
  -1   4   0        284.84        233.20         8.75 o                         
   0   4   0       1409.09       1577.41        38.27 o                         
   1   4   0       1959.93       1997.60        47.70 o                         
   2   4   0         59.95         51.47         8.09 o                         
   3   4   0        216.28        249.21        46.17 o                         
   4   4   0       1090.56       1251.48        27.64 o                         
   5   4   0       1604.52       1809.40        38.85 o                         
   6   4   0       4822.41       5401.70       108.39 o                         
   7   4   0          0.57         12.12         6.80 o                         
   8   4   0        331.52        273.97        13.01 o                         
   9   4   0        139.01        124.57         9.74 o                         
  10   4   0        325.59        299.43        15.54 o                         
  11   4   0         78.70         39.14        15.02 o                         
  12   4   0        351.77        372.06        25.23 o                         
  13   4   0        242.25        209.92        21.06 o                         
  14   4   0         26.51         43.65        16.62 o                         
  15   4   0         11.63        -11.70        17.97 o                         
 -13   5   0         85.84        121.02        21.14 o                         
 -12   5   0         23.16         -1.64        30.40 o                         
 -11   5   0          0.02         -6.46        13.92 o                         
 -10   5   0          8.90         16.40        21.70 o                         
  -9   5   0        329.82        324.83        17.64 o                         
  -8   5   0         82.48         90.03        11.38 o                         
  -7   5   0         82.94         58.25         9.72 o                         
  -6   5   0        604.42        525.78        22.33 o                         
  -5   5   0         13.29          5.45         6.90 o                         
  -4   5   0          0.37         -1.60         7.23 o                         
  -3   5   0       3069.94       3222.78        77.80 o                         
  -2   5   0       2257.70       2003.89        49.40 o                         
  -1   5   0        322.95        368.84        18.80 o                         
   0   5   0        917.35        997.42        25.80 o                         
   1   5   0        773.40        684.06        18.92 o                         
   2   5   0       1817.29       1771.20        43.54 o                         
   3   5   0          1.23          1.32         5.18 o                         
   4   5   0         39.83         39.18         6.70 o                         
   5   5   0       2210.10       2220.12        46.98 o                         
   6   5   0       1822.45       1967.29        42.73 o                         
   7   5   0         22.25         14.00         6.26 o                         
   8   5   0        405.64        408.73        14.08 o                         
   9   5   0          8.29          5.56         7.58 o                         
  10   5   0         38.12         20.26         9.41 o                         
  11   5   0        692.19        691.35        93.51 o                         
  12   5   0          0.47         -2.91        13.49 o                         
  13   5   0          0.58         11.48        14.20 o                         
  14   5   0        182.13        171.58        20.43 o                         
  15   5   0         48.50         71.10        17.68 o                         
 -12   6   0         69.98         99.46        19.81 o                         
 -11   6   0          8.95         13.89        15.13 o                         
 -10   6   0         36.39         20.25        14.48 o                         
  -9   6   0        116.09        101.59        25.01 o                         
  -8   6   0        264.02        330.36        22.67 o                         
  -7   6   0        162.22        137.79        12.22 o                         
  -6   6   0        153.55        169.21        13.49 o                         
  -5   6   0        519.84        548.52        19.66 o                         
  -4   6   0        738.72        747.35        30.63 o                         
  -3   6   0         36.24         50.80         6.99 o                         
  -2   6   0         96.01         85.56        11.07 o                         
  -1   6   0        364.52        250.89         9.71 o                         
   0   6   0        101.68        110.18         6.45 o                         
   1   6   0          8.99         12.89         4.96 o                         
   2   6   0          6.90         10.42         5.48 o                         
   3   6   0        984.90       1159.54        30.64 o                         
   4   6   0       1868.88       2104.28        52.31 o                         
   5   6   0        103.94         86.37         6.91 o                         
   6   6   0        257.20        311.39        11.46 o                         
   7   6   0         30.94         27.76         7.82 o                         
   8   6   0          0.95         -3.10         6.51 o                         
   9   6   0        167.94        166.72        10.16 o                         
  10   6   0         56.06         83.29        14.95 o                         
  11   6   0         97.10        126.14        16.86 o                         
  12   6   0         13.57        -10.14        13.45 o                         
  13   6   0        140.78        122.10        18.12 o                         
  14   6   0         37.97         18.87        15.26 o                         
  15   6   0          8.21         16.72        16.73 o                         
 -12   7   0          0.36         25.68        23.85 o                         
 -11   7   0         10.14        -10.28        15.32 o                         
 -10   7   0         13.86         29.04        16.90 o                         
  -9   7   0          1.89         -7.50        13.09 o                         
  -8   7   0         41.60         47.14        17.15 o                         
  -7   7   0        638.31        611.82        30.92 o                         
  -6   7   0        327.40        354.14        22.53 o                         
  -5   7   0        116.70         89.70        13.88 o                         
  -4   7   0        667.34        565.93        20.37 o                         
  -3   7   0       2679.06       2623.63        64.99 o                         
  -2   7   0         14.10          9.71         8.86 o                         
  -1   7   0        350.97        310.82        11.47 o                         
   0   7   0        134.54         98.77         7.80 o                         
   1   7   0          2.40          6.83         5.86 o                         
   2   7   0         18.13         30.82         6.17 o                         
   3   7   0        618.38        508.00        16.64 o                         
   4   7   0        256.82        208.01        10.61 o                         
   5   7   0        524.78        561.33        16.05 o                         
   6   7   0        139.14        143.01        10.81 o                         
   7   7   0        119.34        106.85         8.87 o                         
   8   7   0        786.14        738.25        18.85 o                         
   9   7   0        183.22        161.27        10.24 o                         
  10   7   0        573.06        507.04        21.44 o                         
  11   7   0        304.23        296.94        22.76 o                         
  12   7   0         80.77         49.95        13.29 o                         
  13   7   0          1.46         15.62        16.65 o                         
  14   7   0         91.31        101.13        23.19 o                         
  15   7   0         64.58         42.65        17.18 o                         
 -11   8   0         63.38         25.32        17.35 o                         
 -10   8   0         18.80         13.52        15.25 o                         
  -9   8   0         13.35         38.72        15.21 o                         
  -8   8   0        180.85        175.29        18.99 o                         
  -7   8   0         13.97          1.99        12.57 o                         
  -6   8   0        472.80        498.34        26.70 o                         
  -5   8   0        418.32        399.38        41.25 o                         
  -4   8   0         14.56         30.89        14.41 o                         
  -3   8   0         44.36         36.30        13.83 o                         
  -2   8   0        544.09        583.28        18.62 o                         
  -1   8   0         64.23         16.70         9.61 o                         
   0   8   0        399.02        378.16        13.34 o                         
   1   8   0        534.41        557.35        25.59 o                         
   2   8   0       4227.91       4392.19       104.38 o                         
   3   8   0       2560.81       2513.72        62.21 o                         
   4   8   0         60.28         86.11         9.30 o                         
   5   8   0       2031.34       1915.75        67.87 o                         
   6   8   0       1083.19       1110.66        31.82 o                         
   7   8   0         24.19         29.49         7.26 o                         
   8   8   0        646.35        630.92        19.34 o                         
   9   8   0        796.92        715.47        25.67 o                         
  10   8   0          4.02          8.66        11.00 o                         
  11   8   0         76.79         89.80        16.43 o                         
  12   8   0        184.34        149.35        21.29 o                         
  13   8   0          0.13          3.00        13.70 o                         
  14   8   0          0.18         11.31        14.98 o                         
  15   8   0         76.62         74.61        24.93 o                         
 -10   9   0        128.41        149.35        39.34 o                         
  -9   9   0         16.02         32.12        16.90 o                         
  -8   9   0          6.69          8.83        29.90 o                         
  -7   9   0         67.15         88.95        15.52 o                         
  -6   9   0          1.24         11.88        12.61 o                         
  -5   9   0        127.66        109.52        16.34 o                         
  -4   9   0       1707.56       1612.11        88.38 o                         
  -3   9   0        700.93        693.91        31.07 o                         
  -2   9   0         22.36         64.91        14.91 o                         
  -1   9   0        190.73        159.15        13.73 o                         
   0   9   0        108.28        139.95        13.09 o                         
   1   9   0        159.36        147.18        10.80 o                         
   2   9   0          3.84         -0.64         6.24 o                         
   3   9   0        931.89        946.75        29.72 o                         
   4   9   0        676.53        643.19        23.14 o                         
   5   9   0        595.48        617.42        27.73 o                         
   6   9   0        696.13        665.79        19.40 o                         
   7   9   0       1353.33       1281.08        44.09 o                         
   8   9   0        175.83        187.06        11.23 o                         
   9   9   0        615.78        616.72        23.87 o                         
  10   9   0        652.86        679.32        25.97 o                         
  11   9   0          0.28         10.87        13.62 o                         
  12   9   0          0.42          0.35        12.19 o                         
  13   9   0          2.78          3.38        30.89 o                         
  14   9   0          8.67          3.56        14.76 o                         
  15   9   0          2.47          4.51        16.37 o                         
  -9  10   0        116.32        142.51        19.67 o                         
  -8  10   0         40.90         42.05        15.20 o                         
  -7  10   0          3.95        -19.05        21.04 o                         
  -6  10   0          4.66         34.30        14.48 o                         
  -5  10   0        345.42        331.72        23.94 o                         
  -4  10   0        170.35        182.89        21.53 o                         
  -3  10   0       1049.93       1002.29        40.98 o                         
  -2  10   0       2137.00       2059.46        69.05 o                         
  -1  10   0         42.61         33.05        11.74 o                         
   0  10   0         94.04        101.98        13.14 o                         
   1  10   0         95.77         61.84        11.32 o                         
   2  10   0        541.04        555.15        21.02 o                         
   3  10   0         34.66         55.90         7.99 o                         
   4  10   0        295.56        291.52        13.68 o                         
   5  10   0        204.57        232.72        12.81 o                         
   6  10   0          1.94          5.59         9.81 o                         
   7  10   0        119.63        116.34         9.99 o                         
   8  10   0       3619.26       3656.20        78.54 o                         
   9  10   0        625.05        646.66        25.05 o                         
  10  10   0          3.24         -9.04         9.04 o                         
  11  10   0        129.38        138.02        17.69 o                         
  12  10   0        190.81        224.54        21.47 o                         
  13  10   0         30.39         41.75        15.80 o                         
  14  10   0         30.75         26.09        15.51 o                         
  15  10   0         16.54         36.07        17.56 o                         
  -9  11   0         57.43         49.89        18.01 o                         
  -8  11   0         45.07         80.24        30.98 o                         
  -7  11   0          2.34         10.76        14.52 o                         
  -6  11   0          3.65          7.43        23.36 o                         
  -5  11   0         69.56         57.95        14.96 o                         
  -4  11   0        256.91        247.14        20.71 o                         
  -3  11   0        371.53        376.68        23.81 o                         
  -2  11   0         25.01         23.78        12.49 o                         
  -1  11   0        182.60        191.53        17.17 o                         
   0  11   0        399.59        421.72        23.17 o                         
   1  11   0          1.94         -9.83         9.83 o                         
   2  11   0        792.45        699.06        90.78 o                         
   3  11   0       1758.39       1732.97        58.60 o                         
   4  11   0        127.59        121.44        10.31 o                         
   5  11   0        140.96        104.95        10.28 o                         
   6  11   0        459.57        459.42        18.78 o                         
   7  11   0         14.59          8.93         8.29 o                         
   8  11   0        404.97        455.30        20.99 o                         
   9  11   0        382.32        342.99        18.53 o                         
  10  11   0         66.29         66.67        12.16 o                         
  11  11   0        259.79        281.09        42.08 o                         
  12  11   0        120.00        114.80        17.70 o                         
  13  11   0        416.90        363.91        27.17 o                         
  14  11   0         47.09         29.80        16.56 o                         
  15  11   0          1.05        -11.29        15.91 o                         
  -8  12   0          0.80         13.62        20.62 o                         
  -7  12   0         38.87         53.00        17.29 o                         
  -6  12   0         75.72        103.41        31.31 o                         
  -5  12   0         81.14         82.01        16.39 o                         
  -4  12   0        170.77        164.83        18.37 o                         
  -3  12   0          3.53         -2.43        12.42 o                         
  -2  12   0         20.65         17.25        13.32 o                         
  -1  12   0         17.51         -2.78        11.54 o                         
   0  12   0          0.48         -1.53        11.48 o                         
   1  12   0        563.82        482.44        25.33 o                         
   2  12   0         77.87        103.03        28.66 o                         
   3  12   0         43.68         42.61        34.29 o                         
   4  12   0        318.20        317.80        28.74 o                         
   5  12   0       1683.00       1624.95        56.61 o                         
   6  12   0         64.63         45.45         9.86 o                         
   7  12   0       2014.72       1905.76        48.32 o                         
   8  12   0       1235.19       1223.32        38.80 o                         
   9  12   0        137.02        118.43        13.35 o                         
  10  12   0         19.41         22.76        11.49 o                         
  11  12   0        132.78        149.73        15.45 o                         
  12  12   0          1.93         18.27        14.39 o                         
  13  12   0         20.01         21.53        22.45 o                         
  14  12   0        182.87        180.76        22.12 o                         
  -7  13   0         54.26         59.14        27.50 o                         
  -6  13   0         36.97         23.35        16.48 o                         
  -5  13   0        488.77        469.93        39.43 o                         
  -4  13   0        146.53        195.78        20.53 o                         
  -3  13   0          0.51        -13.37        13.37 o                         
  -2  13   0         16.04          6.42        13.08 o                         
  -1  13   0         49.99         57.24        14.43 o                         
   0  13   0        198.63        232.94        31.64 o                         
   1  13   0        124.24        138.20        16.13 o                         
   2  13   0       1037.98       1009.17        40.88 o                         
   3  13   0        644.35        648.69        30.86 o                         
   4  13   0         89.09         86.43        15.10 o                         
   5  13   0         76.81        106.61        21.53 o                         
   6  13   0        223.90        181.66        18.39 o                         
   7  13   0          0.68         -1.10        10.33 o                         
   8  13   0         77.78         80.32        12.71 o                         
   9  13   0         88.51         92.85        12.81 o                         
  10  13   0          0.35          0.68        10.94 o                         
  11  13   0         56.89         49.27        14.91 o                         
  12  13   0         40.72         68.44        16.00 o                         
  13  13   0         63.79         53.94        17.39 o                         
  14  13   0          7.73         -8.20        20.29 o                         
  -5  14   0          7.90         20.04        24.35 o                         
  -4  14   0         64.24         56.84        17.39 o                         
  -3  14   0         23.53         24.44        23.44 o                         
  -2  14   0        233.14        236.30        21.37 o                         
  -1  14   0        205.44        198.75        19.50 o                         
   0  14   0         15.77         -3.47        13.09 o                         
   1  14   0         22.09         14.25        15.49 o                         
   2  14   0          0.65          9.77        18.39 o                         
   3  14   0        878.55        913.23        60.05 o                         
   4  14   0       1572.04       1668.45        62.37 o                         
   5  14   0        704.50        686.63        32.73 o                         
   6  14   0        277.35        331.18        22.19 o                         
   7  14   0         18.54          4.49        13.58 o                         
   8  14   0        330.41        297.11        39.43 o                         
   9  14   0        144.89        158.61        34.37 o                         
  10  14   0         20.11         22.30        11.62 o                         
  11  14   0         58.71         49.06        15.08 o                         
  12  14   0         22.69         18.92        14.81 o                         
  13  14   0         73.28         96.00        18.37 o                         
  -4  15   0         73.50         53.17        27.00 o                         
  -3  15   0          0.81         11.60        23.03 o                         
  -2  15   0         64.88         84.92        17.65 o                         
  -1  15   0        156.09        166.96        19.64 o                         
   0  15   0         36.36         34.95        14.41 o                         
   1  15   0          3.68         -5.69        13.67 o                         
   2  15   0         42.34         47.99        17.97 o                         
   3  15   0        365.12        364.82        24.25 o                         
   4  15   0        221.06        199.23        20.14 o                         
   5  15   0        478.15        543.69        29.63 o                         
   6  15   0         25.70          8.41        12.42 o                         
   7  15   0          6.02          4.31        18.72 o                         
   8  15   0         34.98         45.79        15.10 o                         
   9  15   0        131.99        124.11        18.88 o                         
  10  15   0          0.13         -8.32        14.23 o                         
  11  15   0         20.77         27.00        22.69 o                         
  12  15   0        248.67        291.80        25.23 o                         
  -3  16   0         94.86        131.03        29.98 o                         
  -2  16   0          7.30         29.15        24.19 o                         
  -1  16   0        149.56        165.32        31.14 o                         
   0  16   0        133.76        158.89        19.88 o                         
   1  16   0         29.52         31.45        14.27 o                         
   2  16   0         35.05         13.33        25.92 o                         
   3  16   0         35.07         19.66        14.13 o                         
   4  16   0         37.36         45.61        24.52 o                         
   5  16   0          3.11        -14.74        18.55 o                         
   6  16   0          5.57         11.60        18.55 o                         
   7  16   0          5.81         17.78        24.85 o                         
   8  16   0          2.57         -2.30        20.96 o                         
   9  16   0          0.12          3.20        15.49 o                         
  10  16   0          0.91        -10.04        17.31 o                         
  11  16   0        107.16         91.77        27.17 o                         
  -1  17   0          5.84          0.50        24.02 o                         
   0  17   0         18.39        -21.20        22.20 o                         
   1  17   0        161.45        131.69        28.82 o                         
   2  17   0        185.91        176.60        20.06 o                         
   3  17   0          1.28          1.17        14.09 o                         
   4  17   0          2.73         10.62        14.86 o                         
   5  17   0        202.92        227.17        21.74 o                         
   6  17   0        246.19        227.94        31.14 o                         
   7  17   0         13.37          8.46        15.73 o                         
   8  17   0          7.01         29.05        16.30 o                         
   9  17   0         10.55          5.56        16.60 o                         
  10  17   0         30.72         20.49        28.49 o                         
   3  18   0         33.49         24.52        23.36 o                         
   4  18   0         30.34         18.06        22.53 o                         
   5  18   0          9.47         11.60        22.86 o                         
   6  18   0        278.76        241.36        32.96 o                         
   7  18   0         46.28         69.86        19.71 o                         
   8  18   0          1.95         17.50        17.10 o                         
  -5 -18   1        233.48        221.64        33.30 o                         
  -4 -18   1        115.07        167.64        30.98 o                         
  -3 -18   1         12.05          6.79        22.86 o                         
  -2 -18   1          5.90          3.48        26.17 o                         
 -10 -17   1          6.58         -3.81        22.53 o                         
  -9 -17   1          3.55         -0.14        16.85 o                         
  -8 -17   1         28.45         37.26        17.56 o                         
  -6 -17   1        147.42        143.79        28.00 o                         
  -5 -17   1          9.25         20.29        14.88 o                         
  -3 -17   1        190.62        200.94        31.97 o                         
  -2 -17   1        185.38        240.86        33.13 o                         
  -1 -17   1          0.21         -6.63        22.69 o                         
   0 -17   1         95.47        122.42        29.65 o                         
   1 -17   1        107.06        149.42        31.81 o                         
 -11 -16   1         81.56        101.38        27.17 o                         
 -10 -16   1         15.11          7.31        15.49 o                         
  -9 -16   1          7.77        -14.17        14.59 o                         
  -8 -16   1          6.12          8.23        16.22 o                         
  -7 -16   1          0.34        -17.39        17.72 o                         
  -6 -16   1         55.05         47.45        31.14 o                         
  -5 -16   1        203.49        219.56        20.78 o                         
  -4 -16   1          5.15         14.17        15.05 o                         
  -3 -16   1         29.31         23.32        14.12 o                         
  -2 -16   1         64.23         71.32        35.28 o                         
  -1 -16   1        117.25        139.98        27.17 o                         
   0 -16   1         22.65         32.80        22.20 o                         
   1 -16   1          0.79        -19.88        22.20 o                         
   2 -16   1         82.70         49.70        25.34 o                         
   3 -16   1          8.11         20.38        23.52 o                         
 -12 -15   1          7.11         20.41        16.26 o                         
 -11 -15   1         57.53         40.24        19.96 o                         
 -10 -15   1         23.71         20.81        15.53 o                         
  -9 -15   1         27.99         35.65        24.60 o                         
  -8 -15   1         92.36        100.70        16.90 o                         
  -7 -15   1         38.31         15.24        19.88 o                         
  -6 -15   1        439.12        440.38        26.60 o                         
  -5 -15   1        454.24        501.77        28.51 o                         
  -4 -15   1        462.60        565.03        52.43 o                         
  -3 -15   1         69.56         74.48        15.46 o                         
  -2 -15   1         32.15         33.12        13.76 o                         
  -1 -15   1        105.60         80.12        15.49 o                         
   0 -15   1        136.67        157.75        18.66 o                         
   1 -15   1         19.72          9.61        21.37 o                         
   2 -15   1          9.61        -10.60        21.04 o                         
   3 -15   1         56.85         73.05        25.84 o                         
   4 -15   1         33.92         56.82        23.85 o                         
 -13 -14   1          9.47         -2.30        15.58 o                         
 -12 -14   1        196.81        224.29        23.18 o                         
 -11 -14   1         14.93         25.52        14.76 o                         
 -10 -14   1         77.78         92.98        15.80 o                         
  -9 -14   1        335.13        386.66        20.40 o                         
  -8 -14   1         58.46         81.34        15.96 o                         
  -7 -14   1         64.10         39.29        13.75 o                         
  -6 -14   1         19.35         10.93        14.28 o                         
  -5 -14   1       1021.62       1093.85        51.52 o                         
  -4 -14   1       1136.19       1079.14        51.93 o                         
  -3 -14   1        253.60        258.13        20.08 o                         
  -2 -14   1        103.00        103.44        15.21 o                         
  -1 -14   1         11.09         24.06        23.77 o                         
   0 -14   1        272.73        254.01        20.74 o                         
   1 -14   1        171.62        205.04        19.69 o                         
   2 -14   1          3.21         22.70        14.71 o                         
   3 -14   1         10.24        -17.89        21.20 o                         
   4 -14   1         48.29         65.60        24.68 o                         
   5 -14   1        135.20        151.41        30.31 o                         
   6 -14   1         82.93         35.45        26.67 o                         
 -14 -13   1        148.19        145.77        31.14 o                         
 -13 -13   1        149.67        191.33        22.13 o                         
 -12 -13   1          0.77         12.04        14.41 o                         
 -11 -13   1         48.42         36.63        15.08 o                         
 -10 -13   1         34.07         38.01        11.77 o                         
  -9 -13   1          0.95          4.40        10.67 o                         
  -8 -13   1         32.15         14.22        10.91 o                         
  -7 -13   1        295.11        318.71        17.15 o                         
  -6 -13   1         55.99         31.14        17.06 o                         
  -5 -13   1        185.11        176.07        28.16 o                         
  -4 -13   1        770.68        725.96        32.97 o                         
  -3 -13   1       1607.50       1553.19        55.99 o                         
  -2 -13   1        471.32        498.18        41.08 o                         
  -1 -13   1         50.67         61.65        13.18 o                         
   0 -13   1        177.41        183.19        17.56 o                         
   1 -13   1        119.34        101.61        15.89 o                         
   2 -13   1        134.67        101.68        33.54 o                         
   3 -13   1         58.87         28.62        43.48 o                         
   4 -13   1        121.43        114.07        29.90 o                         
   5 -13   1          0.04          5.30        22.03 o                         
   6 -13   1         64.99         71.23        26.67 o                         
   7 -13   1         46.18         87.63        29.82 o                         
 -14 -12   1          5.70         -5.27        15.54 o                         
 -13 -12   1         84.72         68.43        17.43 o                         
 -12 -12   1        158.37        160.29        32.14 o                         
 -11 -12   1        138.73        168.46        18.91 o                         
 -10 -12   1         20.03         13.84        11.51 o                         
  -9 -12   1        244.90        252.34        26.84 o                         
  -8 -12   1       1087.86       1116.83        30.72 o                         
  -7 -12   1        301.77        291.90        23.43 o                         
  -6 -12   1        219.73        253.50        16.31 o                         
  -5 -12   1          0.85         -5.41         8.59 o                         
  -4 -12   1        539.22        555.42        49.45 o                         
  -3 -12   1       1462.20       1390.35        64.02 o                         
  -2 -12   1        876.41        772.25        85.48 o                         
  -1 -12   1        108.13         83.03        13.66 o                         
   0 -12   1        128.62         98.30        24.02 o                         
   1 -12   1        150.14        167.63        19.22 o                         
   2 -12   1        119.24         76.55        14.29 o                         
   3 -12   1         50.56         35.10        13.53 o                         
   4 -12   1          0.56          8.18        29.40 o                         
   5 -12   1        519.17        516.86        29.90 o                         
   6 -12   1          0.03         -1.91        13.57 o                         
   7 -12   1         13.49         35.45        26.01 o                         
   8 -12   1         15.33         14.41        24.19 o                         
 -14 -11   1        182.79        188.61        22.12 o                         
 -13 -11   1         34.98         35.85        15.71 o                         
 -12 -11   1         37.94         16.19        14.82 o                         
 -11 -11   1        182.41        244.59        21.25 o                         
 -10 -11   1         18.75         22.63        11.30 o                         
  -9 -11   1        414.27        414.32        20.22 o                         
  -8 -11   1       2251.20       2309.14        53.20 o                         
  -7 -11   1       1178.75       1213.17        32.82 o                         
  -6 -11   1          5.83          0.99         8.24 o                         
  -5 -11   1        365.89        384.93        16.91 o                         
  -4 -11   1        589.16        618.04        30.65 o                         
  -3 -11   1         58.43         61.85         9.14 o                         
  -2 -11   1        108.93         96.99        13.29 o                         
  -1 -11   1        238.98        233.87        17.64 o                         
   0 -11   1        585.35        561.13        27.07 o                         
   1 -11   1        164.81        188.80        16.50 o                         
   2 -11   1        277.62        296.17        20.61 o                         
   3 -11   1         16.78         15.41        13.09 o                         
   4 -11   1          0.41         -8.88        12.85 o                         
   5 -11   1        223.75        229.84        20.01 o                         
   6 -11   1        336.17        346.04        25.07 o                         
   7 -11   1          1.76        -11.33        18.88 o                         
   8 -11   1          1.90         31.52        15.24 o                         
   9 -11   1         20.35        -23.19        23.19 o                         
 -15 -10   1          4.31         10.60        16.93 o                         
 -14 -10   1          0.75          2.66        15.49 o                         
 -13 -10   1        161.52        140.78        39.18 o                         
 -12 -10   1         49.88         59.23        14.99 o                         
 -11 -10   1        145.00        193.35        49.53 o                         
 -10 -10   1         23.94          3.45        10.35 o                         
  -9 -10   1        218.51        313.26        27.09 o                         
  -8 -10   1        545.49        545.16        18.58 o                         
  -7 -10   1          7.67         15.36         7.93 o                         
  -6 -10   1          3.73          5.72        12.59 o                         
  -5 -10   1          2.61         -0.62         7.95 o                         
  -4 -10   1          1.46         -0.75         7.03 o                         
  -3 -10   1        728.51        715.77        23.15 o                         
  -2 -10   1         45.03         49.89         7.80 o                         
  -1 -10   1         18.89          8.60         9.41 o                         
   0 -10   1        714.39        714.46        56.57 o                         
   1 -10   1       1351.76       1322.97        72.14 o                         
   2 -10   1        557.31        560.26        29.24 o                         
   3 -10   1        398.27        394.78        25.26 o                         
   4 -10   1        920.07        899.16        38.45 o                         
   5 -10   1        180.23        175.55        18.20 o                         
   6 -10   1         62.92         61.46        18.39 o                         
   7 -10   1        216.96        225.04        20.32 o                         
   8 -10   1        124.45        112.54        17.65 o                         
   9 -10   1         11.37         30.80        15.65 o                         
  10 -10   1         33.52         35.18        21.12 o                         
 -15  -9   1         26.43         38.34        17.34 o                         
 -14  -9   1          2.07          6.59        15.22 o                         
 -13  -9   1          6.52         10.51        13.46 o                         
 -12  -9   1         19.02         25.33        14.41 o                         
 -11  -9   1          8.09         14.98        16.40 o                         
 -10  -9   1          2.57        -11.41        11.41 o                         
  -9  -9   1        975.52        898.79        25.44 o                         
  -8  -9   1       2177.32       2145.78        49.02 o                         
  -7  -9   1        139.00        109.13         9.49 o                         
  -6  -9   1        141.41        139.82        11.32 o                         
  -5  -9   1        167.67        174.09        11.48 o                         
  -4  -9   1        222.33        190.26        11.17 o                         
  -3  -9   1         77.21         66.55         7.99 o                         
  -2  -9   1        115.25        100.27         8.68 o                         
  -1  -9   1        104.63        107.95         8.42 o                         
   0  -9   1        117.61        176.23        25.11 o                         
   1  -9   1         92.95         95.71        14.91 o                         
   2  -9   1        252.16        229.47        30.98 o                         
   3  -9   1        355.23        371.83        22.05 o                         
   4  -9   1          0.29          6.06        12.49 o                         
   5  -9   1        719.25        655.11        31.20 o                         
   6  -9   1          4.47          2.59        13.29 o                         
   7  -9   1         22.78         16.52        12.19 o                         
   8  -9   1        445.46        439.09        31.64 o                         
   9  -9   1        206.58        206.12        38.51 o                         
  10  -9   1         47.60         79.38        18.11 o                         
 -15  -8   1         11.51         28.10        32.39 o                         
 -14  -8   1         31.16          7.56        14.54 o                         
 -13  -8   1        176.70        215.14        21.66 o                         
 -12  -8   1         14.55        -13.55        14.49 o                         
 -11  -8   1        197.96        152.78        35.78 o                         
 -10  -8   1        297.47        312.34        31.23 o                         
  -9  -8   1        955.02        887.65        24.76 o                         
  -8  -8   1         27.16         24.50         7.11 o                         
  -7  -8   1       1410.58       1308.91        31.94 o                         
  -6  -8   1        155.02        167.83         9.65 o                         
  -5  -8   1       1618.21       1697.30        45.02 o                         
  -4  -8   1        158.48        144.05         9.74 o                         
  -3  -8   1       1041.02        928.21        26.66 o                         
  -2  -8   1          6.46         10.49         8.37 o                         
  -1  -8   1        689.25        772.98        22.67 o                         
   0  -8   1         56.01         49.95        10.56 o                         
   1  -8   1         91.24         85.92         7.20 o                         
   2  -8   1         69.14         60.54         7.99 o                         
   3  -8   1        502.12        481.99        17.21 o                         
   4  -8   1        504.03        524.27        31.14 o                         
   5  -8   1          9.29          6.70        11.13 o                         
   6  -8   1          7.26          0.07        12.09 o                         
   7  -8   1          3.64         -3.09        19.30 o                         
   8  -8   1         28.94         16.67        13.24 o                         
   9  -8   1         80.15         75.24        29.98 o                         
  10  -8   1        107.23        133.30        29.49 o                         
  11  -8   1         59.57         64.78        17.45 o                         
 -15  -7   1         57.25         62.65        17.40 o                         
 -14  -7   1         12.03         -5.27        13.13 o                         
 -13  -7   1         33.53          4.44        14.51 o                         
 -12  -7   1          5.01          7.69        13.60 o                         
 -11  -7   1          2.13        -12.59        17.89 o                         
 -10  -7   1         10.62          6.28        12.84 o                         
  -9  -7   1        372.87        378.42        14.75 o                         
  -8  -7   1        655.17        654.94        21.09 o                         
  -7  -7   1         71.88         61.73         7.74 o                         
  -6  -7   1         24.35         67.85         7.43 o                         
  -5  -7   1       1318.10       1396.46        37.72 o                         
  -4  -7   1       3468.70       3588.07        86.63 o                         
  -3  -7   1        673.02        694.35        21.02 o                         
  -2  -7   1        298.71        359.33        13.20 o                         
  -1  -7   1       1069.56       1059.00        28.56 o                         
   0  -7   1        989.49       1055.66        28.41 o                         
   1  -7   1        805.33       1033.79        28.14 o                         
   2  -7   1       2502.56       2591.35        63.93 o                         
   3  -7   1          1.45          5.73         6.73 o                         
   4  -7   1        394.64        355.61        17.32 o                         
   5  -7   1        656.29        617.39        40.41 o                         
   6  -7   1         26.00         27.98        11.82 o                         
   7  -7   1        103.84         47.94        13.97 o                         
   8  -7   1         43.89         40.45        13.87 o                         
   9  -7   1          0.70         13.60        13.47 o                         
  10  -7   1          0.02         -9.54        13.46 o                         
  11  -7   1         43.73         49.08        16.74 o                         
  12  -7   1         90.69        125.07        21.08 o                         
 -15  -6   1         30.74         47.14        16.50 o                         
 -14  -6   1         56.57         33.34        35.62 o                         
 -13  -6   1          2.07         -9.55        13.96 o                         
 -12  -6   1         18.27          8.10        20.13 o                         
 -11  -6   1         53.63         41.63        14.61 o                         
 -10  -6   1        528.26        556.91        22.01 o                         
  -9  -6   1         63.09         56.30         8.25 o                         
  -8  -6   1        538.28        544.08        18.46 o                         
  -7  -6   1        817.04        827.32        22.01 o                         
  -6  -6   1        736.40        691.71        18.85 o                         
  -5  -6   1         15.30          5.64         5.86 o                         
  -4  -6   1        254.14        247.97        11.18 o                         
  -3  -6   1       2551.23       2653.24        64.46 o                         
  -2  -6   1       1197.33       1150.22        30.30 o                         
  -1  -6   1        550.57        540.59        16.39 o                         
   0  -6   1        163.11        204.73        10.16 o                         
   1  -6   1        897.64        929.46        25.31 o                         
   2  -6   1        451.07        554.13        17.33 o                         
   3  -6   1       3496.41       3453.51        83.44 o                         
   4  -6   1        745.89        705.14        22.26 o                         
   5  -6   1         45.88         17.57         7.90 o                         
   6  -6   1        204.38        248.24        16.46 o                         
   7  -6   1        521.92        506.28        28.79 o                         
   8  -6   1        282.39        259.40        20.67 o                         
   9  -6   1          1.21          3.86        13.45 o                         
  10  -6   1         18.16          4.95        13.92 o                         
  11  -6   1         43.07         36.86        15.86 o                         
  12  -6   1          2.76          2.91        21.37 o                         
 -15  -5   1        100.12         89.86        19.09 o                         
 -14  -5   1         91.38         66.41        15.75 o                         
 -13  -5   1          2.55         17.98        13.35 o                         
 -12  -5   1         18.59         43.70        14.87 o                         
 -11  -5   1        122.07        132.92        16.86 o                         
 -10  -5   1        826.76        759.63        26.84 o                         
  -9  -5   1        234.39        224.26        13.17 o                         
  -8  -5   1       1030.93       1031.80        26.16 o                         
  -7  -5   1        143.08        177.03         9.21 o                         
  -6  -5   1       3727.34       4059.29        83.07 o                         
  -5  -5   1         38.44         46.56         6.16 o                         
  -4  -5   1       1527.56       1644.28        41.84 o                         
  -3  -5   1          2.61          3.95         5.44 o                         
  -2  -5   1         23.10         22.52         5.40 o                         
  -1  -5   1        252.22        221.58         9.07 o                         
   0  -5   1         28.87         43.95         5.48 o                         
   1  -5   1         84.75         70.98         6.77 o                         
   2  -5   1        127.95        123.23         7.37 o                         
   3  -5   1       3188.72       3794.47        90.66 o                         
   4  -5   1        280.65        329.96        15.55 o                         
   5  -5   1        269.73        256.98        12.48 o                         
   6  -5   1         43.01         28.91         9.27 o                         
   7  -5   1         19.25         25.50         9.22 o                         
   8  -5   1        851.73        798.86        27.65 o                         
   9  -5   1         72.93         81.29        16.86 o                         
  10  -5   1          0.06        -13.01        13.01 o                         
  11  -5   1        107.98        143.75        27.91 o                         
  12  -5   1         86.11         89.04        18.48 o                         
  13  -5   1         47.28         56.26        18.21 o                         
 -15  -4   1        142.60        183.37        22.20 o                         
 -14  -4   1        385.27        428.10        48.62 o                         
 -13  -4   1         96.23         64.47        17.72 o                         
 -12  -4   1          0.96          7.12        14.33 o                         
 -11  -4   1       1225.63       1396.53        42.25 o                         
 -10  -4   1         86.81         64.31        16.66 o                         
  -9  -4   1         17.13         24.08        14.23 o                         
  -8  -4   1        200.98        147.25         9.61 o                         
  -7  -4   1       3731.48       3757.26        77.53 o                         
  -6  -4   1       1744.04       1806.16        51.55 o                         
  -5  -4   1        600.48        561.60        15.24 o                         
  -4  -4   1         87.43        147.35         7.41 o                         
  -3  -4   1        822.25        674.71        19.26 o                         
  -2  -4   1         15.83          0.87         4.68 o                         
  -1  -4   1       3553.87       3582.89        83.72 o                         
   0  -4   1         18.63         19.94         4.60 o                         
   1  -4   1         24.04         12.45         5.08 o                         
   2  -4   1       2817.03       2852.66        68.10 o                         
   3  -4   1      11841.04      12933.79       295.93 o                         
   4  -4   1       3391.29       3398.65        82.00 o                         
   5  -4   1        365.31        350.64        14.62 o                         
   6  -4   1         12.09         30.75         7.87 o                         
   7  -4   1         73.78         65.74        12.49 o                         
   8  -4   1        428.31        428.01        33.16 o                         
   9  -4   1        380.14        395.35        22.48 o                         
  10  -4   1          8.99         13.05        10.85 o                         
  11  -4   1          1.67          3.87        15.59 o                         
  12  -4   1         30.71         46.84        16.91 o                         
  13  -4   1        124.68        111.61        23.69 o                         
 -15  -3   1          1.01          7.01        17.39 o                         
 -14  -3   1          0.05          8.94        14.52 o                         
 -13  -3   1         98.67        103.80        17.64 o                         
 -12  -3   1        451.47        490.18        29.04 o                         
 -11  -3   1        202.80        262.73        23.23 o                         
 -10  -3   1        380.06        367.48        29.70 o                         
  -9  -3   1        597.19        565.08        28.36 o                         
  -8  -3   1         47.19         15.81        14.78 o                         
  -7  -3   1       2568.11       2750.14        68.05 o                         
  -6  -3   1       8981.54       9460.86       186.48 o                         
  -5  -3   1       7770.28       8180.74       194.20 o                         
  -4  -3   1       1629.64       1597.27        34.20 o                         
  -3  -3   1       3060.93       3417.79        80.48 o                         
  -2  -3   1       4434.07       4771.02       110.41 o                         
  -1  -3   1        371.34        362.78        10.87 o                         
   0  -3   1      13184.84      14392.98       326.95 o                         
   1  -3   1       1777.93       1774.17       107.67 o                         
   2  -3   1       4428.29       4135.04        99.06 o                         
   3  -3   1         10.20          2.22         6.38 o                         
   4  -3   1        241.49        259.73        11.15 o                         
   5  -3   1          2.09          9.41         7.24 o                         
   6  -3   1          0.26         -1.65         7.53 o                         
   7  -3   1        318.83        358.30        15.89 o                         
   8  -3   1        156.26        143.70        12.30 o                         
   9  -3   1        758.06        837.02        28.68 o                         
  10  -3   1          7.88          1.03        10.41 o                         
  11  -3   1          7.41         -9.08        10.42 o                         
  12  -3   1         14.13          2.77        11.98 o                         
  13  -3   1          1.85         35.28        23.19 o                         
  14  -3   1        105.66        125.40        29.82 o                         
 -15  -2   1          0.43         26.34        21.04 o                         
 -14  -2   1          3.48         22.02        14.62 o                         
 -13  -2   1        136.63        125.65        18.18 o                         
 -12  -2   1         32.27         46.33        14.04 o                         
 -11  -2   1        963.96       1020.44        51.70 o                         
 -10  -2   1        703.03        658.80        53.96 o                         
  -9  -2   1          0.79         -5.28         9.36 o                         
  -8  -2   1        489.47        485.86        18.97 o                         
  -7  -2   1         93.68         96.50        18.18 o                         
  -6  -2   1        429.21        458.27        16.56 o                         
  -5  -2   1        951.83        965.00        22.52 o                         
  -4  -2   1       7302.25       7453.03       161.73 o                         
  -3  -2   1       1261.30       1374.49        28.99 o                         
  -2  -2   1        565.53        704.94        18.54 o                         
  -1  -2   1       2064.74       2237.46        52.27 o                         
   0  -2   1       3296.75       2807.99        92.89 o                         
   1  -2   1        122.89        145.65         5.71 o                         
   2  -2   1      37063.46      39508.52       893.13 o                         
   3  -2   1        446.92        493.14        15.21 o                         
   4  -2   1        880.66        830.95        23.42 o                         
   5  -2   1        353.10        357.57        14.10 o                         
   6  -2   1        758.55        787.48        24.30 o                         
   7  -2   1        114.66        130.20        10.48 o                         
   8  -2   1       1245.98       1131.29        33.95 o                         
   9  -2   1       1025.49       1043.83        33.08 o                         
  10  -2   1        744.93        692.98        26.05 o                         
  11  -2   1          1.32         -3.27        10.31 o                         
  12  -2   1         29.11         39.08        15.35 o                         
  13  -2   1        187.76        207.50        21.12 o                         
  14  -2   1          4.45         17.09        15.04 o                         
 -15  -1   1          0.92        -10.01        16.28 o                         
 -14  -1   1          4.17          4.23        14.32 o                         
 -13  -1   1          5.55          5.96        21.53 o                         
 -12  -1   1        296.92        290.39        18.15 o                         
 -11  -1   1          8.51          7.81        10.36 o                         
 -10  -1   1        574.48        558.48        27.08 o                         
  -9  -1   1        316.61        347.86        17.34 o                         
  -8  -1   1          0.28          2.01         8.44 o                         
  -7  -1   1       1602.42       1492.85        45.22 o                         
  -6  -1   1       1371.06       1396.55        37.73 o                         
  -5  -1   1        507.69        482.09        16.37 o                         
  -4  -1   1       3182.39       3238.86        77.32 o                         
  -3  -1   1       8693.38       9626.02       188.23 o                         
  -2  -1   1      20198.48      20897.30       473.77 o                         
  -1  -1   1        156.72        118.36         4.33 o                         
   0  -1   1      17600.44      18807.97       671.31 o                         
   1  -1   1       6699.18       7236.67       165.06 o                         
   2  -1   1      14812.70      16248.12       368.69 o                         
   3  -1   1       1851.81       1943.13        46.91 o                         
   4  -1   1        523.59        449.94        14.71 o                         
   5  -1   1       2345.43       2554.36        62.57 o                         
   6  -1   1          0.28         -4.95         6.77 o                         
   7  -1   1       1334.60       1316.24        36.77 o                         
   8  -1   1        216.21        193.18        12.48 o                         
   9  -1   1        203.94        206.07        13.75 o                         
  10  -1   1       1369.48       1192.29        37.42 o                         
  11  -1   1        560.82        592.92        26.84 o                         
  12  -1   1         65.89         54.60        12.02 o                         
  13  -1   1        102.83        107.20        17.05 o                         
  14  -1   1        103.48         86.80        17.26 o                         
 -14   0   1          7.95         11.01        28.49 o                         
 -13   0   1          1.45         -6.54        14.46 o                         
 -12   0   1        176.07        186.17        20.27 o                         
 -11   0   1        970.71        980.91        33.77 o                         
 -10   0   1        899.51        839.67        29.41 o                         
  -9   0   1         47.20         40.25        15.54 o                         
  -8   0   1        269.69        263.03        14.33 o                         
  -7   0   1         27.41         21.71         9.77 o                         
  -6   0   1        759.55        834.30        25.29 o                         
  -5   0   1        986.09       1067.78        40.29 o                         
  -4   0   1       1350.41       1316.91        50.34 o                         
  -3   0   1         95.62         89.79         6.80 o                         
  -2   0   1       5288.95       5725.72       131.54 o                         
  -1   0   1      39758.04      40006.34       906.50 o                         
   1   0   1       7648.39       8038.63       318.38 o                         
   2   0   1        642.20        589.65        15.15 o                         
   3   0   1       3152.70       3619.83        84.33 o                         
   4   0   1        572.41        513.34        15.75 o                         
   5   0   1       2282.98       2433.74        59.47 o                         
   6   0   1       1920.57       1778.99        45.79 o                         
   7   0   1          7.60          2.69         8.95 o                         
   8   0   1       1936.06       1956.25        51.92 o                         
   9   0   1       1277.63       1388.28        40.30 o                         
  10   0   1          3.19         24.85        10.51 o                         
  11   0   1        518.02        498.55        22.16 o                         
  12   0   1        371.68        340.31        24.21 o                         
  13   0   1        104.19         79.55        16.32 o                         
  14   0   1         10.68         10.87        15.74 o                         
  15   0   1         53.78         53.24        18.27 o                         
 -14   1   1          6.04         12.00        16.57 o                         
 -13   1   1        197.25        189.40        21.12 o                         
 -12   1   1         11.20         28.66        12.03 o                         
 -11   1   1        232.00        216.19        16.11 o                         
 -10   1   1       1171.36       1176.15        37.56 o                         
  -9   1   1        959.73        866.54        29.37 o                         
  -8   1   1        523.97        501.05        20.05 o                         
  -7   1   1        487.57        405.07        16.84 o                         
  -6   1   1        359.71        322.47        14.13 o                         
  -5   1   1       2826.95       3090.69        75.26 o                         
  -4   1   1         28.79         30.79         7.11 o                         
  -3   1   1        175.76        162.94         8.40 o                         
  -2   1   1         80.19        141.01         6.82 o                         
  -1   1   1        734.10        541.67        13.95 o                         
   0   1   1      10811.07      11934.25       332.03 o                         
   1   1   1        858.02       1006.57        23.76 o                         
   2   1   1       1584.08       1757.09        41.17 o                         
   3   1   1       1900.85       1900.82        38.90 o                         
   4   1   1        219.45        301.17         9.44 o                         
   5   1   1         59.43         36.45         6.51 o                         
   6   1   1        187.50        144.37         9.24 o                         
   7   1   1        955.69        735.74        23.27 o                         
   8   1   1        634.62        687.92        23.15 o                         
   9   1   1        795.48        894.55        41.07 o                         
  10   1   1        552.27        586.45        22.93 o                         
  11   1   1        227.74        235.60        15.82 o                         
  12   1   1         26.32         23.95        13.49 o                         
  13   1   1        204.68        194.38        20.68 o                         
  14   1   1         16.31          2.14        14.20 o                         
  15   1   1         17.38         17.37        22.94 o                         
 -14   2   1          5.84        -21.53        22.03 o                         
 -13   2   1          2.66          2.11        11.66 o                         
 -12   2   1        189.94        205.69        19.08 o                         
 -11   2   1         14.78         12.94        10.19 o                         
 -10   2   1        131.97        147.47        13.64 o                         
  -9   2   1        668.18        722.81        38.37 o                         
  -8   2   1       1135.78       1097.48        33.83 o                         
  -7   2   1          6.96         -0.66        13.09 o                         
  -6   2   1        578.85        573.97        37.32 o                         
  -5   2   1       1690.42       1714.99        44.57 o                         
  -4   2   1          0.75          3.91         5.99 o                         
  -3   2   1       1156.29       1370.85        35.00 o                         
  -2   2   1       3171.33       3286.23        77.15 o                         
  -1   2   1       5560.91       5171.57       122.14 o                         
   0   2   1        309.00        334.00        11.93 o                         
   1   2   1       9138.53       9947.20       226.28 o                         
   2   2   1      24618.83      24662.93       553.36 o                         
   3   2   1       4257.12       4378.38        94.13 o                         
   4   2   1        786.55        744.56        20.01 o                         
   5   2   1        477.85        549.80        14.54 o                         
   6   2   1       2225.74       2189.92        46.44 o                         
   7   2   1       2512.54       2658.03        66.07 o                         
   8   2   1       3453.45       3437.22        84.84 o                         
   9   2   1        924.52        934.62        39.39 o                         
  10   2   1         97.06         80.48        10.93 o                         
  11   2   1       1093.30       1125.98        40.50 o                         
  12   2   1        756.31        736.02        35.86 o                         
  13   2   1         64.64         58.46        15.28 o                         
  14   2   1          2.17         11.83        14.40 o                         
  15   2   1          0.63        -14.66        14.66 o                         
 -13   3   1         28.06         28.33        16.58 o                         
 -12   3   1          0.06          3.86        11.77 o                         
 -11   3   1          3.91          4.99        10.76 o                         
 -10   3   1        321.53        307.16        21.23 o                         
  -9   3   1          0.81         -8.84         8.84 o                         
  -8   3   1        159.38        191.14        17.54 o                         
  -7   3   1        553.78        492.16        19.99 o                         
  -6   3   1         98.16         94.41         9.50 o                         
  -5   3   1       1209.58       1214.16        33.68 o                         
  -4   3   1         89.02         67.76         7.28 o                         
  -3   3   1        698.23        867.75        24.04 o                         
  -2   3   1          1.77         -3.39         4.96 o                         
  -1   3   1      13953.83      14355.76       468.22 o                         
   0   3   1       1976.61       1777.71        52.51 o                         
   1   3   1       4608.59       4746.28       135.31 o                         
   2   3   1       8086.97       8829.65       172.45 o                         
   3   3   1        363.84        349.36         9.66 o                         
   4   3   1        483.35        528.97        19.85 o                         
   5   3   1         48.29         52.03         6.26 o                         
   6   3   1       3353.58       3285.28        67.49 o                         
   7   3   1        123.21        118.43         7.96 o                         
   8   3   1        132.38        166.30         9.36 o                         
   9   3   1        265.58        293.01        14.72 o                         
  10   3   1        663.98        585.86        22.44 o                         
  11   3   1          0.20         -2.13        12.53 o                         
  12   3   1        192.39        183.66        30.81 o                         
  13   3   1        446.20        468.69        28.91 o                         
  14   3   1        182.03        196.47        20.66 o                         
  15   3   1          0.22        -15.90        20.38 o                         
 -13   4   1         83.12        108.28        21.62 o                         
 -12   4   1         46.88        100.51        18.31 o                         
 -11   4   1         40.96         39.56        15.58 o                         
 -10   4   1          0.38          2.58        10.18 o                         
  -9   4   1        841.99        788.70        28.43 o                         
  -8   4   1        163.18        167.43        12.93 o                         
  -7   4   1         66.77         56.28         9.94 o                         
  -6   4   1        870.06        799.06        25.61 o                         
  -5   4   1         44.90         57.15         8.32 o                         
  -4   4   1        312.55        350.26        13.84 o                         
  -3   4   1        186.47        204.27         9.99 o                         
  -2   4   1        332.54        402.56        13.11 o                         
  -1   4   1       1613.65       1753.02        53.75 o                         
   0   4   1        345.66        366.52        15.40 o                         
   1   4   1        450.83        510.00        14.31 o                         
   2   4   1       6593.42       7105.09       162.82 o                         
   3   4   1       1799.07       1882.82        44.38 o                         
   4   4   1        853.67        809.15        19.12 o                         
   5   4   1        182.67        174.83         7.71 o                         
   6   4   1        240.30        283.11        14.78 o                         
   7   4   1       1372.60       1350.00        31.14 o                         
   8   4   1          1.71         -3.13         6.54 o                         
   9   4   1         64.19         57.82        10.38 o                         
  10   4   1         10.51          8.41         9.49 o                         
  11   4   1        144.45        171.05        17.33 o                         
  12   4   1        101.15        139.02        17.66 o                         
  13   4   1          8.90         -2.04        13.49 o                         
  14   4   1          7.60         24.21        14.97 o                         
  15   4   1         23.00         14.66        15.52 o                         
 -12   5   1         33.43         34.11        19.13 o                         
 -11   5   1          6.23          7.23        14.47 o                         
 -10   5   1        100.43        103.57        22.86 o                         
  -9   5   1         26.89         61.33        14.91 o                         
  -8   5   1         43.79         35.38        10.35 o                         
  -7   5   1        408.03        446.50        19.05 o                         
  -6   5   1         16.19         13.68        10.44 o                         
  -5   5   1        103.78         79.35         8.81 o                         
  -4   5   1        149.67        171.43         9.96 o                         
  -3   5   1        412.54        496.67        16.50 o                         
  -2   5   1        430.33        378.19        12.82 o                         
  -1   5   1       3366.91       3329.64        98.05 o                         
   0   5   1        755.78        753.50        26.64 o                         
   1   5   1          0.09         14.24         4.27 o                         
   2   5   1        203.34        229.03         9.39 o                         
   3   5   1        642.77        694.87        19.47 o                         
   4   5   1        268.47        255.74         9.19 o                         
   5   5   1          2.19          0.32         4.86 o                         
   6   5   1        121.14         95.33         7.13 o                         
   7   5   1        397.09        402.88        12.03 o                         
   8   5   1         23.54         23.03         6.65 o                         
   9   5   1        115.11        111.76        11.01 o                         
  10   5   1         39.95         61.35        11.41 o                         
  11   5   1          0.10          3.57        12.95 o                         
  12   5   1        145.94        142.25        19.80 o                         
  13   5   1          2.13          6.74        13.37 o                         
  14   5   1         10.76         -2.74        13.94 o                         
  15   5   1          6.70         10.10        15.14 o                         
  16   5   1         53.20         45.56        17.85 o                         
 -12   6   1          1.92          9.06        16.86 o                         
 -11   6   1          1.04         -3.18        15.34 o                         
 -10   6   1         11.07         39.50        15.39 o                         
  -9   6   1         58.63         52.28        14.76 o                         
  -8   6   1          5.77         16.05        13.54 o                         
  -7   6   1          1.08        -12.09        12.09 o                         
  -6   6   1        804.53        781.37        25.94 o                         
  -5   6   1         54.94         64.98         8.93 o                         
  -4   6   1          0.38          4.04         9.47 o                         
  -3   6   1        938.56        809.96        24.27 o                         
  -2   6   1        629.55        573.26        18.96 o                         
  -1   6   1        969.60        972.33        34.26 o                         
   0   6   1        555.23        513.41        20.97 o                         
   1   6   1       2950.95       2915.47        71.60 o                         
   2   6   1          1.12          5.85         7.02 o                         
   3   6   1        899.80        910.59        24.97 o                         
   4   6   1       1652.84       1497.71        33.18 o                         
   5   6   1       1654.36       1637.19        41.40 o                         
   6   6   1        529.41        577.77        16.36 o                         
   7   6   1        162.47        129.69         8.27 o                         
   8   6   1        191.28        183.80        12.57 o                         
   9   6   1          2.07         -7.21         7.21 o                         
  10   6   1         39.37         55.48        17.64 o                         
  11   6   1        624.54        569.30        30.01 o                         
  12   6   1         83.08        106.77        17.56 o                         
  13   6   1          5.09          9.51        13.58 o                         
  14   6   1          1.05          9.41        14.07 o                         
  15   6   1          7.70         43.99        16.56 o                         
  16   6   1         45.06         23.34        17.58 o                         
 -11   7   1         82.26         81.50        18.91 o                         
 -10   7   1         54.50         48.87        19.88 o                         
  -9   7   1          0.17          6.68        23.85 o                         
  -8   7   1        242.62        313.59        23.37 o                         
  -7   7   1          1.14          1.03        12.41 o                         
  -6   7   1          0.26          3.39        11.28 o                         
  -5   7   1        268.34        324.15        21.05 o                         
  -4   7   1         38.91         22.65         7.99 o                         
  -3   7   1        480.60        510.27        24.94 o                         
  -2   7   1       1636.54       1497.55        50.54 o                         
  -1   7   1       5215.84       5081.24       148.40 o                         
   0   7   1       1314.07       1177.86        40.10 o                         
   1   7   1       1760.55       1750.34        43.81 o                         
   2   7   1       1514.87       1554.22        43.40 o                         
   3   7   1        260.98        237.67        10.51 o                         
   4   7   1          0.99          2.28         8.01 o                         
   5   7   1       1004.00       1149.65        27.31 o                         
   6   7   1       4261.91       4358.69        89.54 o                         
   7   7   1          1.73         18.03         6.52 o                         
   8   7   1          0.65         -1.34         7.24 o                         
   9   7   1         10.80         17.66        11.53 o                         
  10   7   1         21.05         16.95        10.27 o                         
  11   7   1          2.16          7.77        13.28 o                         
  12   7   1         62.64         24.92        27.17 o                         
  13   7   1         13.85          2.49        13.35 o                         
  14   7   1         27.15         11.99        14.40 o                         
  15   7   1         16.09         -0.60        30.48 o                         
  16   7   1        141.76        152.02        21.88 o                         
 -11   8   1         24.23         18.08        17.11 o                         
 -10   8   1         83.02        118.17        25.68 o                         
  -9   8   1         82.88         68.10        16.37 o                         
  -8   8   1         47.25         41.37        20.04 o                         
  -7   8   1        215.62        237.07        20.65 o                         
  -6   8   1        138.91        161.54        17.52 o                         
  -5   8   1        332.05        348.37        28.74 o                         
  -4   8   1        302.32        295.06        19.33 o                         
  -3   8   1        542.65        504.84        24.54 o                         
  -2   8   1         50.87         45.47        11.46 o                         
  -1   8   1          1.21          5.54        10.27 o                         
   0   8   1       2444.03       2298.77        72.30 o                         
   1   8   1         25.86         17.03         6.22 o                         
   2   8   1         26.17         29.85         5.94 o                         
   3   8   1         25.13         15.50         6.42 o                         
   4   8   1         49.42         65.99         7.51 o                         
   5   8   1        507.64        530.55        17.00 o                         
   6   8   1        251.50        260.26        11.19 o                         
   7   8   1       2783.68       2714.81        58.60 o                         
   8   8   1       1318.67       1292.18        31.77 o                         
   9   8   1         15.67         20.73         9.89 o                         
  10   8   1       1301.38       1333.17        40.35 o                         
  11   8   1       1122.24       1108.00        65.76 o                         
  12   8   1         57.50         60.02        19.38 o                         
  13   8   1         14.02         -6.52        13.48 o                         
  14   8   1        252.73        240.69        23.12 o                         
  15   8   1        110.20         98.61        18.74 o                         
 -10   9   1          7.63         -1.12        16.78 o                         
  -9   9   1         59.65         47.18        16.86 o                         
  -8   9   1         51.12         42.22        17.81 o                         
  -7   9   1         49.06         50.14        14.45 o                         
  -6   9   1        109.19         97.03        30.15 o                         
  -5   9   1        338.94        302.11        28.00 o                         
  -4   9   1       1958.76       1909.20        66.06 o                         
  -3   9   1         29.20         20.96        11.58 o                         
  -2   9   1       1199.13       1216.17        48.78 o                         
  -1   9   1        211.51        173.71        15.21 o                         
   0   9   1        384.11        469.87        22.65 o                         
   1   9   1          0.97          5.51         9.59 o                         
   2   9   1       2080.43       1896.26        48.41 o                         
   3   9   1        572.78        518.96        17.56 o                         
   4   9   1        619.98        530.81        18.32 o                         
   5   9   1       1434.11       1385.02        38.01 o                         
   6   9   1        939.11        843.96        25.79 o                         
   7   9   1          1.85          6.74         8.01 o                         
   8   9   1        824.39        855.64        27.48 o                         
   9   9   1        169.64        175.30        13.85 o                         
  10   9   1         53.53         43.88        10.20 o                         
  11   9   1        110.20        107.65        12.65 o                         
  12   9   1         81.12         68.23        15.77 o                         
  13   9   1         81.54        103.58        17.51 o                         
  14   9   1          0.99          5.58        27.17 o                         
  15   9   1        131.58        133.57        20.26 o                         
  -9  10   1          5.75        -10.80        19.38 o                         
  -8  10   1          0.12          5.75        14.29 o                         
  -7  10   1         17.31          7.52        13.77 o                         
  -6  10   1          4.49         22.37        14.13 o                         
  -5  10   1         24.79         34.47        14.33 o                         
  -4  10   1        236.54        270.33        27.33 o                         
  -3  10   1       2595.89       2622.03        85.80 o                         
  -2  10   1        312.49        259.59        24.10 o                         
  -1  10   1        325.03        323.98        20.38 o                         
   0  10   1        209.32        226.57        16.99 o                         
   1  10   1        651.28        659.15        50.69 o                         
   2  10   1         22.92         41.38        10.58 o                         
   3  10   1        345.35        347.86        14.37 o                         
   4  10   1         32.22         34.25         7.90 o                         
   5  10   1        162.85        175.56        18.01 o                         
   6  10   1         99.62        126.41        11.19 o                         
   7  10   1        804.23        852.04        30.99 o                         
   8  10   1        187.30        235.06        15.40 o                         
   9  10   1        484.13        490.64        21.67 o                         
  10  10   1        318.64        315.80        18.06 o                         
  11  10   1         97.18        110.12        13.45 o                         
  12  10   1          5.44          2.88        12.23 o                         
  13  10   1         23.39         32.73        15.04 o                         
  14  10   1         38.55         31.55        14.80 o                         
  15  10   1          1.43         -3.85        15.38 o                         
  -8  11   1         10.50          8.91        15.14 o                         
  -7  11   1          5.51          1.14        14.48 o                         
  -6  11   1         71.83         73.85        16.50 o                         
  -5  11   1        137.68        136.78        19.55 o                         
  -4  11   1        147.50        166.42        43.65 o                         
  -3  11   1        172.47        161.67        17.95 o                         
  -2  11   1        764.76        794.27        35.30 o                         
  -1  11   1        196.69        174.92        17.19 o                         
   0  11   1         18.32         19.49        15.32 o                         
   1  11   1       1033.52       1036.51        40.17 o                         
   2  11   1       2576.24       2442.96        78.50 o                         
   3  11   1         93.63         81.03        12.18 o                         
   4  11   1        318.95        327.03        19.16 o                         
   5  11   1       1428.49       1420.70        39.79 o                         
   6  11   1         87.26         98.05        18.00 o                         
   7  11   1         34.44         46.05        14.37 o                         
   8  11   1        566.64        561.48        23.24 o                         
   9  11   1         44.44         60.78        12.26 o                         
  10  11   1         65.73         57.00        12.23 o                         
  11  11   1        257.66        252.41        17.27 o                         
  12  11   1        190.15        229.61        21.29 o                         
  13  11   1         57.60         32.43        27.58 o                         
  14  11   1         58.71         47.47        16.57 o                         
  15  11   1         37.25         34.22        17.80 o                         
  -7  12   1         39.35         27.22        15.97 o                         
  -6  12   1          1.44         -1.14        14.20 o                         
  -5  12   1         21.97         27.85        14.01 o                         
  -4  12   1        347.40        313.64        25.68 o                         
  -3  12   1         73.70         65.54        19.13 o                         
  -2  12   1          0.05          7.21        12.00 o                         
  -1  12   1         53.95         48.97        14.19 o                         
   0  12   1        322.74        319.72        21.35 o                         
   1  12   1          0.08         -4.11        11.37 o                         
   2  12   1       1766.22       1624.02        57.04 o                         
   3  12   1        994.18        924.06        37.28 o                         
   4  12   1        500.72        534.02        26.33 o                         
   5  12   1          1.17          0.19        11.10 o                         
   6  12   1       1197.91       1098.38        29.29 o                         
   7  12   1         26.28         14.82         8.85 o                         
   8  12   1         64.59         60.76        11.97 o                         
   9  12   1         22.57          7.21        10.84 o                         
  10  12   1          1.79         -3.67        10.67 o                         
  11  12   1         52.74         33.89        11.84 o                         
  12  12   1         22.99         12.85        17.97 o                         
  13  12   1        164.90        207.87        39.92 o                         
  14  12   1         98.55        103.36        19.38 o                         
  -6  13   1        128.52        117.15        26.17 o                         
  -5  13   1        271.49        285.77        24.15 o                         
  -4  13   1          8.63         29.79        13.67 o                         
  -3  13   1         78.73         84.51        31.23 o                         
  -2  13   1        254.17        297.54        22.51 o                         
  -1  13   1        103.81         91.31        15.97 o                         
   0  13   1          4.83          3.49        20.87 o                         
   1  13   1        106.94         97.86        26.17 o                         
   2  13   1         39.46         38.72        12.73 o                         
   3  13   1        625.11        538.89        27.47 o                         
   4  13   1        251.47        242.79        30.40 o                         
   5  13   1          9.73         -8.41        11.53 o                         
   6  13   1         58.41         69.19        13.30 o                         
   7  13   1         34.13         60.40        34.21 o                         
   8  13   1        987.88       1000.85        40.56 o                         
   9  13   1        558.69        585.22        24.93 o                         
  10  13   1         26.39         29.86        11.65 o                         
  11  13   1        156.31        178.56        15.95 o                         
  12  13   1          8.49          2.79        12.19 o                         
  13  13   1          2.90         -3.64        14.93 o                         
  14  13   1        261.84        306.25        26.59 o                         
  -5  14   1        112.44        136.16        20.32 o                         
  -4  14   1        258.21        299.30        75.12 o                         
  -3  14   1         12.14          4.00        14.09 o                         
  -2  14   1          1.20          2.98        20.38 o                         
  -1  14   1        343.12        341.32        43.65 o                         
   0  14   1        122.57        128.09        17.74 o                         
   1  14   1         31.53         19.59        15.49 o                         
   2  14   1         22.32         37.57        15.24 o                         
   3  14   1        174.39        170.72        20.87 o                         
   4  14   1        637.12        539.89        30.40 o                         
   5  14   1        385.47        343.57        22.31 o                         
   6  14   1        158.29        151.31        21.37 o                         
   7  14   1         23.00         23.76        14.57 o                         
   8  14   1         51.73         54.23        15.05 o                         
   9  14   1        117.08        159.92        26.84 o                         
  10  14   1         13.01          8.35        13.68 o                         
  11  14   1         14.81         31.21        14.16 o                         
  12  14   1         27.34         25.93        15.06 o                         
  13  14   1         98.29        103.63        19.13 o                         
  -4  15   1         21.12         16.89        16.55 o                         
  -3  15   1         95.45        105.52        27.58 o                         
  -2  15   1         51.17         39.95        21.29 o                         
  -1  15   1          1.58         -1.21        23.44 o                         
   0  15   1        102.48        104.35        16.66 o                         
   1  15   1        113.71        156.08        18.22 o                         
   2  15   1         42.78         50.22        14.17 o                         
   3  15   1          0.63         -2.29        12.65 o                         
   4  15   1        305.34        335.59        37.35 o                         
   5  15   1        118.92        103.14        32.22 o                         
   6  15   1         20.00         21.33        26.67 o                         
   7  15   1        131.47        149.10        18.09 o                         
   8  15   1        230.36        197.43        20.77 o                         
   9  15   1          0.07        -11.76        19.55 o                         
  10  15   1         39.89         22.02        28.99 o                         
  11  15   1         29.32          8.32        17.63 o                         
  12  15   1          0.59        -16.73        16.73 o                         
  13  15   1        135.68        157.06        28.82 o                         
  -2  16   1        116.11        126.20        19.54 o                         
  -1  16   1        195.40        200.61        21.16 o                         
   0  16   1         30.73         23.20        15.34 o                         
   1  16   1         11.28          2.94        14.41 o                         
   2  16   1        215.08        266.97        22.78 o                         
   3  16   1        125.60        146.36        43.32 o                         
   4  16   1         17.70         15.16        13.94 o                         
   5  16   1         38.97         49.56        15.87 o                         
   6  16   1         37.89         64.44        23.69 o                         
   7  16   1        105.28         93.10        17.62 o                         
   8  16   1         34.28         40.90        16.02 o                         
   9  16   1         41.23         48.09        16.54 o                         
  10  16   1         20.66         26.24        16.43 o                         
  11  16   1          0.81         -6.82        16.56 o                         
  12  16   1        171.25        172.11        31.97 o                         
  -1  17   1          0.07         -5.80        23.19 o                         
   0  17   1         24.91         13.85        30.98 o                         
   1  17   1         43.81         24.27        21.37 o                         
   2  17   1         14.71         30.05        15.14 o                         
   3  17   1         34.69         17.37        15.28 o                         
   4  17   1        106.82        140.33        19.32 o                         
   5  17   1         17.14         37.84        14.99 o                         
   6  17   1         42.23         41.74        21.70 o                         
   7  17   1        153.24        167.70        20.67 o                         
   8  17   1         60.86         59.13        17.59 o                         
   9  17   1         42.13         58.47        16.73 o                         
  10  17   1          0.54          2.74        16.27 o                         
   2  18   1         10.87         30.65        25.84 o                         
   3  18   1         18.62          7.58        16.91 o                         
   4  18   1          5.56         11.66        17.57 o                         
   5  18   1        134.12        146.27        28.33 o                         
   6  18   1        101.02        127.31        20.50 o                         
   7  18   1         15.54         17.55        23.11 o                         
   8  18   1         32.01         59.11        45.14 o                         
  -5 -18   2         82.42         84.65        26.01 o                         
  -4 -18   2         11.38          9.11        24.85 o                         
  -3 -18   2         44.78         65.60        25.84 o                         
  -9 -17   2         26.26         65.99        18.68 o                         
  -8 -17   2         13.08        -14.93        14.93 o                         
  -6 -17   2          2.36          8.12        21.04 o                         
  -5 -17   2         21.10         16.73        23.85 o                         
  -4 -17   2        173.42        189.18        29.82 o                         
  -3 -17   2        106.53        103.37        25.84 o                         
  -2 -17   2        107.57         92.43        26.84 o                         
  -1 -17   2        324.96        350.85        38.76 o                         
   0 -17   2        104.62         67.92        26.84 o                         
   1 -17   2          0.90         -2.98        26.67 o                         
 -11 -16   2         22.65         64.77        28.33 o                         
 -10 -16   2         73.02         19.22        21.04 o                         
  -9 -16   2         13.91          3.05        15.09 o                         
  -8 -16   2         53.13         39.51        15.40 o                         
  -7 -16   2         53.18         27.33        23.03 o                         
  -6 -16   2        289.83        274.99        22.76 o                         
  -5 -16   2        131.80        137.00        17.86 o                         
  -4 -16   2          7.97          6.63        21.70 o                         
  -3 -16   2         11.50         37.44        21.87 o                         
  -2 -16   2          0.81         16.73        20.21 o                         
  -1 -16   2         12.85         -0.33        21.04 o                         
   0 -16   2        230.29        214.35        31.97 o                         
   1 -16   2         51.13         52.68        25.18 o                         
   2 -16   2          0.32        -12.59        22.86 o                         
 -12 -15   2         48.60         55.70        17.04 o                         
 -11 -15   2        131.99        167.72        39.34 o                         
 -10 -15   2          7.27         -4.47        20.04 o                         
  -9 -15   2         31.44         40.08        15.63 o                         
  -8 -15   2         12.05         -3.04        24.60 o                         
  -7 -15   2         35.84         15.24        14.67 o                         
  -6 -15   2         24.22         31.36        14.74 o                         
  -5 -15   2       1688.28       1602.96        59.67 o                         
  -4 -15   2         85.23         97.91        17.15 o                         
  -3 -15   2        119.99        131.40        24.02 o                         
  -2 -15   2        133.27        203.07        24.19 o                         
  -1 -15   2          4.28         12.42        20.54 o                         
   0 -15   2          5.78         26.67        21.20 o                         
   1 -15   2         22.48         35.45        22.53 o                         
   2 -15   2         28.02         67.59        24.85 o                         
   3 -15   2         16.23         14.91        19.88 o                         
   4 -15   2          2.35        -20.04        22.69 o                         
 -13 -14   2         98.33         95.22        20.66 o                         
 -12 -14   2         28.79         21.10        15.63 o                         
 -11 -14   2         66.55         72.70        29.57 o                         
 -10 -14   2         93.20         78.93        16.97 o                         
  -9 -14   2         70.10         74.03        13.10 o                         
  -8 -14   2         82.41         99.60        15.88 o                         
  -7 -14   2         56.10         74.60        15.70 o                         
  -6 -14   2       1624.79       1688.73        61.06 o                         
  -5 -14   2        606.76        594.04        33.46 o                         
  -4 -14   2        159.62        123.05        25.84 o                         
  -3 -14   2        220.01        223.98        19.44 o                         
  -2 -14   2         48.58         57.39        29.32 o                         
  -1 -14   2        403.36        395.82        24.91 o                         
   0 -14   2        215.86        236.46        20.00 o                         
   1 -14   2          3.02         16.23        20.38 o                         
   2 -14   2          4.60        -16.57        16.57 o                         
   3 -14   2        161.81        211.70        32.30 o                         
   4 -14   2        102.80         91.11        26.17 o                         
   5 -14   2         11.58         17.72        23.36 o                         
   6 -14   2         55.33         93.59        29.49 o                         
 -13 -13   2          0.20         11.18        15.78 o                         
 -12 -13   2        233.86        265.87        41.41 o                         
 -11 -13   2         92.93        114.60        20.29 o                         
 -10 -13   2          2.58        -13.21        13.21 o                         
  -9 -13   2          7.51          2.05        10.15 o                         
  -8 -13   2         71.12         68.86        11.76 o                         
  -7 -13   2        382.26        367.47        18.90 o                         
  -6 -13   2       2213.05       2306.14       165.32 o                         
  -5 -13   2        922.30        913.64        38.00 o                         
  -4 -13   2        241.73        252.18        19.35 o                         
  -3 -13   2         15.24         22.46        12.52 o                         
  -2 -13   2        186.11        196.09        43.32 o                         
  -1 -13   2        537.16        572.54        28.74 o                         
   0 -13   2         40.31         34.13        13.58 o                         
   1 -13   2         84.89         95.93        15.40 o                         
   2 -13   2        153.81        162.76        18.01 o                         
   3 -13   2        189.44        220.82        30.81 o                         
   4 -13   2        172.16        186.52        30.48 o                         
   5 -13   2        165.35        155.05        28.99 o                         
   6 -13   2         20.49          8.28        23.52 o                         
   7 -13   2         33.36         27.00        25.68 o                         
 -14 -12   2        149.42        153.70        21.82 o                         
 -13 -12   2        164.30        207.82        32.30 o                         
 -12 -12   2         22.55        -10.54        13.70 o                         
 -11 -12   2         46.05         53.30        15.82 o                         
 -10 -12   2        111.17         70.98        16.22 o                         
  -9 -12   2        340.69        327.05        25.02 o                         
  -8 -12   2         39.34         15.71         9.31 o                         
  -7 -12   2         25.72         20.90        18.93 o                         
  -6 -12   2         47.26         56.64        10.42 o                         
  -5 -12   2        268.23        286.00        15.41 o                         
  -4 -12   2       1071.01       1107.24        42.44 o                         
  -3 -12   2        729.16        747.65        32.33 o                         
  -2 -12   2          3.22          4.36        10.43 o                         
  -1 -12   2         61.83         44.50        22.69 o                         
   0 -12   2        283.29        269.25        32.30 o                         
   1 -12   2          0.18         -6.69        11.54 o                         
   2 -12   2        493.23        514.96        28.74 o                         
   3 -12   2        451.28        437.31        25.83 o                         
   4 -12   2        490.06        473.04        27.21 o                         
   5 -12   2          0.36          7.29        18.72 o                         
   6 -12   2        386.28        471.94        43.73 o                         
   7 -12   2        134.84         82.66        26.84 o                         
   8 -12   2          2.27         -3.31        24.68 o                         
 -14 -11   2          0.14        -12.01        15.70 o                         
 -13 -11   2         88.08        119.31        19.39 o                         
 -12 -11   2        206.97        178.21        20.43 o                         
 -11 -11   2        178.98        177.96        19.54 o                         
 -10 -11   2         31.94         34.79        39.34 o                         
  -9 -11   2         29.82         39.73        11.47 o                         
  -8 -11   2         95.68         90.87        10.59 o                         
  -7 -11   2          4.91         17.27        23.27 o                         
  -6 -11   2        248.04        262.08        14.94 o                         
  -5 -11   2        259.05        213.97        12.91 o                         
  -4 -11   2          7.21          9.71         8.21 o                         
  -3 -11   2       1329.33       1365.05        56.99 o                         
  -2 -11   2        397.48        358.43        20.17 o                         
  -1 -11   2          1.16        -10.06        10.06 o                         
   0 -11   2         68.37         69.14        12.82 o                         
   1 -11   2        431.06        391.44        22.55 o                         
   2 -11   2          0.92          7.57        11.86 o                         
   3 -11   2        862.09        986.54        40.64 o                         
   4 -11   2        202.51        255.62        20.65 o                         
   5 -11   2        956.73        915.76        40.16 o                         
   6 -11   2         71.71         96.60        17.24 o                         
   7 -11   2        204.83        164.69        20.13 o                         
   8 -11   2        172.89        170.62        31.64 o                         
   9 -11   2         11.57          0.17        23.85 o                         
 -14 -10   2         38.82         50.02        17.24 o                         
 -13 -10   2         21.54         11.18        17.39 o                         
 -12 -10   2         42.73          2.14        14.10 o                         
 -11 -10   2        618.17        683.67        35.08 o                         
 -10 -10   2        296.78        242.29        40.58 o                         
  -9 -10   2         19.38         23.54         8.70 o                         
  -8 -10   2        513.39        509.03        19.62 o                         
  -7 -10   2        725.75        734.52        27.86 o                         
  -6 -10   2          5.14          8.51         8.90 o                         
  -5 -10   2        151.44        165.80        11.25 o                         
  -4 -10   2        268.62        262.20        21.55 o                         
  -3 -10   2         10.73         -2.49         7.35 o                         
  -2 -10   2        440.38        463.59        17.55 o                         
  -1 -10   2        114.07        109.11         9.11 o                         
   0 -10   2        899.04        930.19        36.15 o                         
   1 -10   2          7.72         -0.21        17.64 o                         
   2 -10   2        776.67        725.12        45.80 o                         
   3 -10   2        836.96        830.19        34.94 o                         
   4 -10   2        120.98        124.26        15.48 o                         
   5 -10   2         81.88         82.59        31.14 o                         
   6 -10   2        410.17        412.44        26.92 o                         
   7 -10   2         22.66         -1.36        13.17 o                         
   8 -10   2         13.43          5.30        23.85 o                         
   9 -10   2         99.86        132.65        18.82 o                         
  10 -10   2         40.94         31.97        26.01 o                         
 -15  -9   2          0.16          2.23        15.88 o                         
 -14  -9   2          0.09          5.39        14.87 o                         
 -13  -9   2         26.50         58.12        16.47 o                         
 -12  -9   2         38.57         16.05        18.80 o                         
 -11  -9   2         98.90         89.26        15.63 o                         
 -10  -9   2        164.39        125.52        16.87 o                         
  -9  -9   2        563.01        534.94        18.67 o                         
  -8  -9   2        624.87        562.67        16.99 o                         
  -7  -9   2          5.79         -2.54         7.36 o                         
  -6  -9   2         81.73         74.76         9.52 o                         
  -5  -9   2        262.76        265.04        13.38 o                         
  -4  -9   2        110.75        109.48         9.79 o                         
  -3  -9   2       1528.26       1433.40        38.91 o                         
  -2  -9   2       1322.15       1309.32        43.18 o                         
  -1  -9   2        527.24        608.59        19.83 o                         
   0  -9   2        163.30        167.87        10.07 o                         
   1  -9   2        280.67        284.51        15.36 o                         
   2  -9   2         16.99         17.25        17.39 o                         
   3  -9   2        213.62        209.17        17.03 o                         
   4  -9   2        980.95        923.13        38.00 o                         
   5  -9   2        763.15        715.94        32.93 o                         
   6  -9   2         45.85         35.99        13.05 o                         
   7  -9   2          8.11         -4.70        12.85 o                         
   8  -9   2          3.84         19.47        14.78 o                         
   9  -9   2          1.24          1.17        14.34 o                         
  10  -9   2         11.37         23.77        15.58 o                         
 -15  -8   2         47.93         54.91        17.69 o                         
 -14  -8   2         10.48         23.66        15.61 o                         
 -13  -8   2          6.20         22.51        14.70 o                         
 -12  -8   2        251.59        257.53        22.53 o                         
 -11  -8   2         65.69         58.31        14.41 o                         
 -10  -8   2          6.62         11.26        13.33 o                         
  -9  -8   2        725.63        811.63        32.80 o                         
  -8  -8   2       1786.61       1673.98        39.79 o                         
  -7  -8   2        101.35        105.74        10.21 o                         
  -6  -8   2         14.42          8.15         7.79 o                         
  -5  -8   2          2.53          3.40         7.36 o                         
  -4  -8   2          4.08         12.47         6.97 o                         
  -3  -8   2          0.31         13.19        11.34 o                         
  -2  -8   2       2499.10       2247.57        56.47 o                         
  -1  -8   2       1568.79       1612.84        42.00 o                         
   0  -8   2       2520.93       2504.46        79.84 o                         
   1  -8   2         38.48         49.17         7.66 o                         
   2  -8   2        941.89        869.60        25.68 o                         
   3  -8   2        465.90        430.63        16.67 o                         
   4  -8   2          0.44         18.13        11.18 o                         
   5  -8   2        920.50        913.99        36.99 o                         
   6  -8   2         17.32         10.88        12.84 o                         
   7  -8   2          2.99         -3.61        12.58 o                         
   8  -8   2          4.36         -3.51        13.30 o                         
   9  -8   2          0.57        -10.28        15.65 o                         
  10  -8   2          3.88         -5.93        13.98 o                         
  11  -8   2          1.68         18.22        16.22 o                         
 -15  -7   2          0.71          6.13        23.85 o                         
 -14  -7   2         12.20         15.80        15.22 o                         
 -13  -7   2        180.07        187.71        32.39 o                         
 -12  -7   2         23.61          8.72        15.49 o                         
 -11  -7   2         16.57         -2.53        13.25 o                         
 -10  -7   2          3.33          1.51        12.03 o                         
  -9  -7   2        321.45        381.73        15.03 o                         
  -8  -7   2        115.95        135.67         9.67 o                         
  -7  -7   2       1541.79       1575.59        36.86 o                         
  -6  -7   2         20.80         -2.60         6.33 o                         
  -5  -7   2       1811.92       1931.92        50.23 o                         
  -4  -7   2       3562.23       3865.21        93.15 o                         
  -3  -7   2        109.79        118.92         8.64 o                         
  -2  -7   2        241.72        241.66        15.14 o                         
  -1  -7   2        449.33        528.12        21.16 o                         
   0  -7   2         16.82         12.67         5.58 o                         
   1  -7   2          3.08          5.24         5.75 o                         
   2  -7   2        561.81        643.63        20.10 o                         
   3  -7   2        808.43        813.06        24.56 o                         
   4  -7   2       1807.89       1702.22        45.29 o                         
   5  -7   2        260.31        282.18        20.17 o                         
   6  -7   2         28.26         32.71        12.06 o                         
   7  -7   2          2.29         -4.06        11.78 o                         
   8  -7   2          2.67        -12.18        12.18 o                         
   9  -7   2        146.27        189.88        35.28 o                         
  10  -7   2          0.87          9.64        14.75 o                         
  11  -7   2         47.46         99.64        18.08 o                         
  12  -7   2          0.47         28.39        18.05 o                         
 -15  -6   2        127.77        140.20        21.26 o                         
 -14  -6   2        103.37         67.15        17.64 o                         
 -13  -6   2          0.10        -11.08        13.81 o                         
 -12  -6   2          9.55         25.27        13.50 o                         
 -11  -6   2        130.94        171.40        17.50 o                         
 -10  -6   2         40.80         16.48        10.64 o                         
  -9  -6   2        373.53        332.34        16.71 o                         
  -8  -6   2        228.71        208.39        10.86 o                         
  -7  -6   2         16.21          8.87         6.63 o                         
  -6  -6   2         16.98         18.70         6.51 o                         
  -5  -6   2        337.86        278.86        12.59 o                         
  -4  -6   2       1026.56        933.98        26.83 o                         
  -3  -6   2         52.58         70.51         7.59 o                         
  -2  -6   2       1220.75       1125.23        29.96 o                         
  -1  -6   2       1149.76       1180.52        31.06 o                         
   0  -6   2        153.58        159.11         8.17 o                         
   1  -6   2        360.52        401.48        13.57 o                         
   2  -6   2       3231.32       3511.01       102.37 o                         
   3  -6   2       2211.43       2219.93        65.86 o                         
   4  -6   2          1.11          8.96         7.92 o                         
   5  -6   2        839.91        770.00        24.61 o                         
   6  -6   2          7.32         -2.13         8.25 o                         
   7  -6   2        201.08        198.98        13.01 o                         
   8  -6   2        141.57        134.43        17.36 o                         
   9  -6   2         14.20          7.62        18.39 o                         
  10  -6   2        154.85        162.52        18.74 o                         
  11  -6   2          4.14          5.17        24.35 o                         
  12  -6   2        131.20        137.91        20.58 o                         
 -15  -5   2          7.46         20.89        16.39 o                         
 -14  -5   2        196.90        222.32        22.60 o                         
 -13  -5   2        232.28        249.69        22.83 o                         
 -12  -5   2          0.05         24.71        20.62 o                         
 -11  -5   2         10.97         20.39        13.13 o                         
 -10  -5   2       1615.56       1605.17        67.00 o                         
  -9  -5   2         61.30         55.25        10.09 o                         
  -8  -5   2          7.58          6.82         8.41 o                         
  -7  -5   2       1070.89       1025.19        25.56 o                         
  -6  -5   2        132.16        167.95         8.90 o                         
  -5  -5   2       2978.62       3055.75        63.51 o                         
  -4  -5   2       1378.34       1322.81        34.97 o                         
  -3  -5   2        820.49        751.38        21.67 o                         
  -2  -5   2         99.22        148.70         8.17 o                         
  -1  -5   2       1981.81       1952.76        47.81 o                         
   0  -5   2         66.52         45.53         5.91 o                         
   1  -5   2        152.08        142.65         7.81 o                         
   2  -5   2        398.74        460.04        14.97 o                         
   3  -5   2      10867.80      12081.77       277.33 o                         
   4  -5   2      10711.75      10757.26       248.26 o                         
   5  -5   2        337.95        357.42        15.01 o                         
   6  -5   2         38.82         31.77         8.28 o                         
   7  -5   2        226.38        233.73        15.93 o                         
   8  -5   2          1.15          6.27        10.97 o                         
   9  -5   2          6.25         -7.17         9.43 o                         
  10  -5   2         27.88         10.21        12.20 o                         
  11  -5   2        145.77        142.77        41.08 o                         
  12  -5   2         58.80         70.30        16.72 o                         
  13  -5   2         26.13         33.84        31.47 o                         
 -15  -4   2        116.35        143.00        30.98 o                         
 -14  -4   2         48.85         41.00        16.57 o                         
 -13  -4   2          7.55          1.66        13.80 o                         
 -12  -4   2          4.09         -8.96        13.63 o                         
 -11  -4   2        487.15        460.56        33.10 o                         
 -10  -4   2        814.73        764.79        66.64 o                         
  -9  -4   2       1334.13       1375.54        40.38 o                         
  -8  -4   2        914.71        812.78        26.61 o                         
  -7  -4   2          4.26          7.03         6.55 o                         
  -6  -4   2         39.70         18.90         6.25 o                         
  -5  -4   2         48.51         47.21         6.34 o                         
  -4  -4   2       1886.15       2134.85        53.10 o                         
  -3  -4   2         32.34         62.39         6.65 o                         
  -2  -4   2       2866.34       3000.44        71.20 o                         
  -1  -4   2          4.38          5.05         4.94 o                         
   0  -4   2       2404.93       2433.07        57.95 o                         
   1  -4   2       2735.78       2752.12        65.41 o                         
   2  -4   2        513.06        548.01        16.59 o                         
   3  -4   2       1796.00       1881.73        46.89 o                         
   4  -4   2       2219.26       2178.84        59.07 o                         
   5  -4   2        877.35        898.37        26.60 o                         
   6  -4   2         32.10         26.88         8.26 o                         
   7  -4   2         62.20         57.96         9.41 o                         
   8  -4   2        350.77        393.02        17.76 o                         
   9  -4   2         40.38         19.74         9.74 o                         
  10  -4   2         31.69         47.57        10.70 o                         
  11  -4   2         99.83        119.85        13.50 o                         
  12  -4   2        175.76        167.23        20.14 o                         
  13  -4   2        145.03        140.47        29.32 o                         
 -15  -3   2         61.59         81.14        23.36 o                         
 -14  -3   2        106.14         80.23        17.68 o                         
 -13  -3   2         86.42         89.62        17.19 o                         
 -12  -3   2         18.20         40.85        13.65 o                         
 -11  -3   2        175.42        151.15        14.07 o                         
 -10  -3   2        156.50        171.19        13.93 o                         
  -9  -3   2         74.29         68.53        16.96 o                         
  -8  -3   2        190.02        153.73        11.59 o                         
  -7  -3   2         70.41         79.07        15.16 o                         
  -6  -3   2        914.92        988.60        29.34 o                         
  -5  -3   2       2227.57       2527.23        56.24 o                         
  -4  -3   2       1274.96       1256.66        27.84 o                         
  -3  -3   2      17661.59      18978.13       431.99 o                         
  -2  -3   2        244.32        250.37        16.57 o                         
  -1  -3   2       3140.86       3375.28       108.30 o                         
   0  -3   2       5895.40       6610.70       151.48 o                         
   1  -3   2       4001.77       4672.89       108.05 o                         
   2  -3   2     148539.78     161751.88      3649.59 o                         
   3  -3   2       8364.81       8484.83       219.45 o                         
   4  -3   2        659.42        820.99        23.74 o                         
   5  -3   2       5181.08       5308.93       125.40 o                         
   6  -3   2       1400.40       1426.09        38.85 o                         
   7  -3   2        318.16        280.39        14.11 o                         
   8  -3   2        111.75         77.59        20.87 o                         
   9  -3   2         76.01         46.73        10.68 o                         
  10  -3   2         64.56         35.13        10.41 o                         
  11  -3   2         21.31         -0.44        12.30 o                         
  12  -3   2        222.42        220.80        17.01 o                         
  13  -3   2        233.90        305.65        24.54 o                         
  14  -3   2         88.61         88.13        26.50 o                         
 -15  -2   2         13.51          6.28        24.43 o                         
 -14  -2   2         28.60         17.00        15.43 o                         
 -13  -2   2          0.73        -13.15        13.61 o                         
 -12  -2   2        139.55        151.39        14.54 o                         
 -11  -2   2         66.27         64.99        18.18 o                         
 -10  -2   2        378.70        346.77        18.41 o                         
  -9  -2   2        272.55        306.77        16.43 o                         
  -8  -2   2        383.66        362.58        38.98 o                         
  -7  -2   2        330.90        318.87        14.49 o                         
  -6  -2   2       1062.47        872.25        34.89 o                         
  -5  -2   2       2108.05       2052.90        43.36 o                         
  -4  -2   2        992.65        941.25        21.67 o                         
  -3  -2   2       9300.15       9703.50       189.65 o                         
  -2  -2   2       6090.60       6363.23       146.33 o                         
  -1  -2   2      13024.10      14386.16       327.07 o                         
   0  -2   2       2658.50       2665.97        62.06 o                         
   1  -2   2        324.69        389.60        14.33 o                         
   2  -2   2         27.67         56.86         5.63 o                         
   3  -2   2       7942.46       9007.57       206.53 o                         
   4  -2   2       1714.00       1560.02        39.61 o                         
   5  -2   2       1289.66       1541.30        40.12 o                         
   6  -2   2         58.87         46.84         7.86 o                         
   7  -2   2       1332.98       1342.16        37.47 o                         
   8  -2   2       1222.45       1210.55        45.71 o                         
   9  -2   2        749.57        740.51        39.33 o                         
  10  -2   2        106.92        112.40        12.36 o                         
  11  -2   2        118.99        131.39        13.80 o                         
  12  -2   2         28.60         24.46        15.80 o                         
  13  -2   2         52.31         76.32        21.87 o                         
  14  -2   2        290.67        316.29        31.14 o                         
 -14  -1   2          9.73         26.23        16.38 o                         
 -13  -1   2         66.10         57.95        16.06 o                         
 -12  -1   2          4.51          0.38        10.81 o                         
 -11  -1   2        645.04        587.03        24.71 o                         
 -10  -1   2        235.94        226.86        15.29 o                         
  -9  -1   2         36.52         20.20        10.14 o                         
  -8  -1   2        305.89        240.41        14.07 o                         
  -7  -1   2       1098.06       1007.59        30.36 o                         
  -6  -1   2       1610.46       1579.50        42.14 o                         
  -5  -1   2        327.48        400.51        15.05 o                         
  -4  -1   2        981.27        960.02        26.53 o                         
  -3  -1   2       1194.64       1227.84        31.58 o                         
  -2  -1   2       1543.12       1629.70        39.61 o                         
  -1  -1   2      45362.29      48345.96      1092.94 o                         
   0  -1   2        485.90        310.60        10.66 o                         
   1  -1   2       1216.87       1428.66        57.56 o                         
   2  -1   2       6425.02       7118.86       162.71 o                         
   3  -1   2       6779.51       7370.84       169.05 o                         
   4  -1   2       2001.93       1945.02        47.85 o                         
   5  -1   2       1026.91        947.10        26.34 o                         
   6  -1   2        652.40        602.37        31.03 o                         
   7  -1   2         88.15         99.59         9.45 o                         
   8  -1   2        289.90        257.34        13.85 o                         
   9  -1   2        958.02       1042.27        32.38 o                         
  10  -1   2        775.13        692.62        25.63 o                         
  11  -1   2        111.08        104.09        13.37 o                         
  12  -1   2         71.33         56.50        15.04 o                         
  13  -1   2        181.30        210.21        20.85 o                         
  14  -1   2         34.50         46.34        16.50 o                         
  15  -1   2        181.48        186.27        29.15 o                         
 -14   0   2         33.46         24.16        19.71 o                         
 -13   0   2         74.34         83.33        16.95 o                         
 -12   0   2         24.67         30.93        11.16 o                         
 -11   0   2         75.33         95.48        14.23 o                         
 -10   0   2        322.96        300.34        17.93 o                         
  -9   0   2        247.58        252.96        15.86 o                         
  -8   0   2          0.43          3.21        12.11 o                         
  -7   0   2        265.34        236.79        13.35 o                         
  -6   0   2        828.95        756.49        24.09 o                         
  -5   0   2        510.10        505.86        23.34 o                         
  -4   0   2        470.50        577.82        18.77 o                         
  -3   0   2       2028.39       2017.31        49.40 o                         
  -2   0   2       3510.53       3787.72       101.66 o                         
  -1   0   2       5782.56       6297.25       144.01 o                         
   0   0   2      11092.17      12050.96       267.91 o                         
   1   0   2      10936.63      11834.08       326.55 o                         
   2   0   2       6875.69       7522.04       171.50 o                         
   3   0   2       5174.94       5459.34       125.76 o                         
   4   0   2       1767.61       1892.81        46.26 o                         
   5   0   2        310.40        271.28        11.08 o                         
   6   0   2        491.53        620.33        19.59 o                         
   7   0   2       2549.54       2497.17        71.62 o                         
   8   0   2       1727.27       1614.70        45.19 o                         
   9   0   2         83.83         81.70        12.19 o                         
  10   0   2        133.05        153.87        12.97 o                         
  11   0   2        236.63        215.78        16.73 o                         
  12   0   2          2.08        -11.26        12.53 o                         
  13   0   2         72.95         55.12        15.46 o                         
  14   0   2        159.23        143.16        19.68 o                         
  15   0   2          3.77          3.15        16.16 o                         
 -14   1   2         22.20          9.97        21.45 o                         
 -13   1   2          0.33         12.26        12.02 o                         
 -12   1   2        153.24        147.43        15.24 o                         
 -11   1   2        117.09        134.33        13.97 o                         
 -10   1   2          2.50         -6.88        10.22 o                         
  -9   1   2        208.52        168.74        13.99 o                         
  -8   1   2        823.64        839.26        28.83 o                         
  -7   1   2         87.59         68.10        13.32 o                         
  -6   1   2        114.36         91.09        17.14 o                         
  -5   1   2        328.48        318.74        17.41 o                         
  -4   1   2        310.33        262.52        11.47 o                         
  -3   1   2       2743.09       2777.69        66.57 o                         
  -2   1   2       3321.51       2968.60        94.36 o                         
  -1   1   2       4032.59       3812.30        93.99 o                         
   0   1   2         83.62         77.60         3.05 o                         
   1   1   2       4047.70       4031.61        91.86 o                         
   2   1   2       3795.63       3490.74        80.18 o                         
   3   1   2       4721.10       5157.95       101.82 o                         
   4   1   2       1366.41       1460.64        31.19 o                         
   5   1   2        400.10        381.98        13.14 o                         
   6   1   2       2822.93       2893.34        85.73 o                         
   7   1   2        101.87        119.78         9.51 o                         
   8   1   2       3495.56       3438.80       179.37 o                         
   9   1   2       1908.72       2037.90        54.25 o                         
  10   1   2        103.14        103.56        20.58 o                         
  11   1   2         34.05         32.39        11.00 o                         
  12   1   2         95.35         88.77        15.68 o                         
  13   1   2        218.92        231.80        21.45 o                         
  14   1   2         23.57         25.09        32.63 o                         
  15   1   2         59.17         41.76        17.72 o                         
 -14   2   2          0.76        -22.03        22.03 o                         
 -13   2   2          9.15         -4.53        12.01 o                         
 -12   2   2         32.24         16.05        11.44 o                         
 -11   2   2         72.94        103.84        13.44 o                         
 -10   2   2         60.65         78.31        12.24 o                         
  -9   2   2          2.20          4.32         9.56 o                         
  -8   2   2        162.43        170.93        12.63 o                         
  -7   2   2       1324.24       1223.19        35.95 o                         
  -6   2   2        134.25        116.69         9.98 o                         
  -5   2   2          9.19         -0.59         6.95 o                         
  -4   2   2       1306.34       1276.44        34.08 o                         
  -3   2   2       1181.19       1249.37        32.60 o                         
  -2   2   2       9768.57       9371.70       265.78 o                         
  -1   2   2       2772.11       2910.11        68.19 o                         
   0   2   2      20423.71      22843.67       632.98 o                         
   1   2   2       3076.50       3305.17        65.27 o                         
   2   2   2        145.51        169.86         6.84 o                         
   3   2   2       2498.29       2771.07       145.94 o                         
   4   2   2        910.77       1052.88        23.28 o                         
   5   2   2        719.17        735.94        18.05 o                         
   6   2   2        279.75        285.49        10.10 o                         
   7   2   2        419.17        422.65        15.60 o                         
   8   2   2       1078.79       1069.59        43.65 o                         
   9   2   2        745.01        711.91        32.23 o                         
  10   2   2       1270.78       1283.25        38.13 o                         
  11   2   2        730.60        710.82        48.54 o                         
  12   2   2        268.90        267.86        21.69 o                         
  13   2   2         61.28         37.27        14.93 o                         
  14   2   2        220.67        245.47        22.94 o                         
  15   2   2          0.15         13.14        15.00 o                         
 -13   3   2          0.11        -15.52        15.52 o                         
 -12   3   2         17.45         42.51        16.16 o                         
 -11   3   2         44.47         50.23        12.02 o                         
 -10   3   2          8.78         -0.59         9.73 o                         
  -9   3   2         48.36         68.57        11.37 o                         
  -8   3   2        250.30        288.89        15.94 o                         
  -7   3   2         52.48         37.32        16.19 o                         
  -6   3   2         17.14         21.49         7.82 o                         
  -5   3   2       1465.06       1372.02        37.49 o                         
  -4   3   2          1.20         -1.49         6.24 o                         
  -3   3   2        143.93        131.49         8.08 o                         
  -2   3   2          2.12          2.30         6.68 o                         
  -1   3   2       2766.68       3109.86        73.21 o                         
   0   3   2      10308.95      12189.05       340.10 o                         
   1   3   2      26228.99      28710.74       650.49 o                         
   2   3   2       7880.06       7636.28       149.52 o                         
   3   3   2       4789.07       5195.45       119.47 o                         
   4   3   2        275.34        247.63         9.22 o                         
   5   3   2        557.83        546.86        18.04 o                         
   6   3   2         14.48          6.96         5.23 o                         
   7   3   2          9.53         -5.15         5.75 o                         
   8   3   2         12.29         23.35         6.59 o                         
   9   3   2        633.16        616.72        21.68 o                         
  10   3   2          0.20         -1.47         8.94 o                         
  11   3   2        791.66        691.09        32.91 o                         
  12   3   2        351.93        298.24        22.83 o                         
  13   3   2        166.23        141.45        18.61 o                         
  14   3   2         21.87         25.84        15.33 o                         
  15   3   2          0.63         -0.22        15.31 o                         
  16   3   2          8.57        -15.95        15.95 o                         
 -13   4   2          0.91         -0.98        16.77 o                         
 -12   4   2         48.30         40.47        34.46 o                         
 -11   4   2          8.81          3.94        14.88 o                         
 -10   4   2         98.98        117.82        12.87 o                         
  -9   4   2         38.50         40.31        10.97 o                         
  -8   4   2          0.41        -10.89        11.92 o                         
  -7   4   2        828.58        779.81        41.02 o                         
  -6   4   2        122.45        118.62        10.46 o                         
  -5   4   2        269.24        255.95        13.93 o                         
  -4   4   2       2138.48       1702.64        44.36 o                         
  -3   4   2        453.53        442.85        15.04 o                         
  -2   4   2        194.89        197.66         9.61 o                         
  -1   4   2       4955.18       4837.43       138.95 o                         
   0   4   2      10272.74      10190.55       363.03 o                         
   1   4   2         37.77         45.38         8.83 o                         
   2   4   2       1327.62       1458.08        30.86 o                         
   3   4   2       3760.71       3823.80        87.37 o                         
   4   4   2         99.48         92.71         5.71 o                         
   5   4   2         99.44         83.79         5.65 o                         
   6   4   2        232.79        231.80         8.95 o                         
   7   4   2         69.72        103.70         7.57 o                         
   8   4   2        159.04        150.95        11.05 o                         
   9   4   2          6.43          3.38         9.64 o                         
  10   4   2        237.22        225.01        18.66 o                         
  11   4   2         11.24         28.13        28.99 o                         
  12   4   2        104.98        100.58        24.68 o                         
  13   4   2        140.37        162.55        19.28 o                         
  14   4   2         29.99         29.61        15.00 o                         
  15   4   2          0.76          5.30        20.71 o                         
  16   4   2          5.51         14.05        16.26 o                         
 -12   5   2         70.99         86.95        18.74 o                         
 -11   5   2         97.10        128.80        19.08 o                         
 -10   5   2         56.42         58.45        15.63 o                         
  -9   5   2        376.43        340.61        23.70 o                         
  -8   5   2        153.90        179.87        13.57 o                         
  -7   5   2         49.83         40.25         9.86 o                         
  -6   5   2       2247.78       2161.78        57.05 o                         
  -5   5   2          4.41         -2.39         7.01 o                         
  -4   5   2        752.44        759.27        23.45 o                         
  -3   5   2         97.78        124.03         8.15 o                         
  -2   5   2       1252.25       1178.96        31.08 o                         
  -1   5   2       1334.03       1350.96        43.91 o                         
   0   5   2        382.57        368.62        16.81 o                         
   1   5   2       2162.05       2188.99        96.80 o                         
   2   5   2        933.10        778.68        21.07 o                         
   3   5   2         21.16         25.55         6.25 o                         
   4   5   2       1726.32       1844.75        39.32 o                         
   5   5   2       3487.96       3369.45        69.05 o                         
   6   5   2         53.35         52.07         9.32 o                         
   7   5   2       1602.49       1482.57        33.57 o                         
   8   5   2        485.83        489.40        18.67 o                         
   9   5   2        609.50        548.70        29.41 o                         
  10   5   2         53.70         55.12        11.20 o                         
  11   5   2         96.79         86.84        11.85 o                         
  12   5   2        168.23        183.67        19.49 o                         
  13   5   2          0.07         -1.75        12.54 o                         
  14   5   2          0.71         -7.76        13.79 o                         
  15   5   2          0.46          2.66        15.04 o                         
  16   5   2          6.25          0.79        16.25 o                         
 -12   6   2          3.81         -5.39        16.34 o                         
 -11   6   2         20.17         28.97        16.50 o                         
 -10   6   2         88.15        120.27        25.26 o                         
  -9   6   2         27.01         15.91        14.31 o                         
  -8   6   2        234.17        186.13        18.97 o                         
  -7   6   2        188.45        196.96        19.07 o                         
  -6   6   2        186.99        220.79        13.41 o                         
  -5   6   2        543.38        560.60        23.28 o                         
  -4   6   2          6.74          7.57         6.70 o                         
  -3   6   2        154.66        133.32         8.74 o                         
  -2   6   2        274.44        272.53        10.50 o                         
  -1   6   2        372.49        399.33        19.03 o                         
   0   6   2        349.68        360.50        30.89 o                         
   1   6   2       1863.25       1978.20        60.91 o                         
   2   6   2        300.95        265.71        11.63 o                         
   3   6   2         57.36         60.92         6.33 o                         
   4   6   2       4493.86       4813.10        96.88 o                         
   5   6   2         12.99         19.03         5.46 o                         
   6   6   2       1528.46       1343.59        30.80 o                         
   7   6   2        147.76        151.05         8.29 o                         
   8   6   2         53.56         63.35         7.20 o                         
   9   6   2        423.95        471.06        22.23 o                         
  10   6   2        264.98        287.34        30.47 o                         
  11   6   2         89.94         78.81        12.48 o                         
  12   6   2        132.55        106.14        17.01 o                         
  13   6   2        158.12        159.38        35.28 o                         
  14   6   2          0.26         22.03        13.74 o                         
  15   6   2          1.29         -8.58        22.61 o                         
  16   6   2         16.60          6.32        16.72 o                         
 -11   7   2         67.98         54.05        17.81 o                         
 -10   7   2          5.77         -1.33        21.87 o                         
  -9   7   2        276.34        295.01        38.60 o                         
  -8   7   2         40.78         33.70        21.87 o                         
  -7   7   2         77.70         46.24        14.25 o                         
  -6   7   2        157.00        132.95        40.25 o                         
  -5   7   2        200.98        164.00        15.99 o                         
  -4   7   2        123.89        128.95        15.16 o                         
  -3   7   2        826.53        763.59        22.99 o                         
  -2   7   2        400.80        388.99        20.43 o                         
  -1   7   2        269.99        351.20        18.79 o                         
   0   7   2       2060.24       2059.85        64.75 o                         
   1   7   2        307.84        341.58        17.21 o                         
   2   7   2        891.16       1067.55        28.48 o                         
   3   7   2          1.34         21.56         5.86 o                         
   4   7   2        878.59        898.57        33.45 o                         
   5   7   2       2954.47       2999.22        62.93 o                         
   6   7   2        556.47        582.00        16.52 o                         
   7   7   2       1647.57       1594.02        36.46 o                         
   8   7   2        279.88        254.95        11.02 o                         
   9   7   2         47.54         42.41        10.85 o                         
  10   7   2        514.70        490.40        21.13 o                         
  11   7   2        490.84        493.78        22.81 o                         
  12   7   2        358.20        318.33        23.66 o                         
  13   7   2          0.15        -12.99        12.99 o                         
  14   7   2         54.04         68.68        16.22 o                         
  15   7   2         88.84        108.13        18.91 o                         
  16   7   2         33.82         55.82        18.31 o                         
 -11   8   2        217.55        241.00        37.77 o                         
 -10   8   2        194.28        246.82        68.50 o                         
  -9   8   2         30.25         22.71        14.93 o                         
  -8   8   2        297.59        269.29        37.69 o                         
  -7   8   2         36.01         54.37        14.56 o                         
  -6   8   2         93.44         90.32        14.92 o                         
  -5   8   2          8.63         -6.31        11.42 o                         
  -4   8   2        159.75        196.57        17.78 o                         
  -3   8   2         30.98         35.87        14.08 o                         
  -2   8   2        451.61        476.31        29.24 o                         
  -1   8   2       2790.29       2692.66       105.19 o                         
   0   8   2       1587.61       1685.99        55.68 o                         
   1   8   2        107.93        121.07        15.07 o                         
   2   8   2         91.82         73.71         6.52 o                         
   3   8   2         29.02         31.88        13.18 o                         
   4   8   2         20.04         19.50         6.89 o                         
   5   8   2        425.10        395.25        13.27 o                         
   6   8   2       2918.10       2970.93        73.55 o                         
   7   8   2        271.39        266.87        11.54 o                         
   8   8   2         14.08         19.63        12.07 o                         
   9   8   2        271.23        258.42        17.02 o                         
  10   8   2          4.73         22.76        19.22 o                         
  11   8   2          7.08         19.38        11.31 o                         
  12   8   2         28.34         33.15        14.42 o                         
  13   8   2         43.49         33.42        14.78 o                         
  14   8   2         22.35         25.79        14.91 o                         
  15   8   2        197.59        185.44        22.05 o                         
  16   8   2        289.17        284.03        44.64 o                         
 -10   9   2         86.51         76.77        39.92 o                         
  -9   9   2        118.56        116.80        19.96 o                         
  -8   9   2          3.38          3.29        13.41 o                         
  -7   9   2        115.19        115.29        17.07 o                         
  -6   9   2         43.91         38.81        14.17 o                         
  -5   9   2        271.67        248.54        52.18 o                         
  -4   9   2         19.40         11.67        20.04 o                         
  -3   9   2        450.27        444.28        24.86 o                         
  -2   9   2         74.81         46.75        12.69 o                         
  -1   9   2         14.13          3.78        10.62 o                         
   0   9   2         15.90         19.22        36.28 o                         
   1   9   2        649.94        686.87        35.12 o                         
   2   9   2        833.24        840.72        24.28 o                         
   3   9   2         17.01         30.08         6.99 o                         
   4   9   2        432.09        395.36        15.10 o                         
   5   9   2          2.53          3.26         6.48 o                         
   6   9   2         90.96         90.56        11.60 o                         
   7   9   2       7490.75       7570.26       178.30 o                         
   8   9   2       1542.33       1384.42        40.50 o                         
   9   9   2        150.00        152.62        13.36 o                         
  10   9   2        975.05        844.98        29.91 o                         
  11   9   2       1153.83       1143.58        54.45 o                         
  12   9   2          1.99        -10.28        11.70 o                         
  13   9   2          0.78        -11.32        13.93 o                         
  14   9   2         41.77         43.12        15.87 o                         
  15   9   2         62.49         26.95        16.40 o                         
  -9  10   2         28.36         41.58        24.35 o                         
  -8  10   2         72.67         90.61        17.68 o                         
  -7  10   2         99.61        123.66        28.91 o                         
  -6  10   2        122.46        138.27        18.12 o                         
  -5  10   2          3.91         -2.78        12.17 o                         
  -4  10   2         15.12         22.77        13.39 o                         
  -3  10   2        170.11        136.48        17.45 o                         
  -2  10   2        750.10        654.22        30.78 o                         
  -1  10   2         58.81         67.62        17.48 o                         
   0  10   2         11.64         -4.59        15.24 o                         
   1  10   2         20.18          4.47        15.24 o                         
   2  10   2       2235.07       2327.24        74.47 o                         
   3  10   2        327.31        361.31        14.28 o                         
   4  10   2        158.92        144.76        10.10 o                         
   5  10   2        457.43        440.49        26.30 o                         
   6  10   2        270.38        256.13        13.17 o                         
   7  10   2        215.85        225.09        13.75 o                         
   8  10   2       1337.92       1375.41        57.05 o                         
   9  10   2        188.12        198.65        15.06 o                         
  10  10   2         31.33         19.70        10.54 o                         
  11  10   2         89.56         96.24        13.47 o                         
  12  10   2         59.90         59.38        15.33 o                         
  13  10   2         19.89         -0.40        13.56 o                         
  14  10   2         54.89         32.97        15.93 o                         
  15  10   2        115.52        120.41        24.27 o                         
  -8  11   2         23.76          4.06        16.31 o                         
  -7  11   2         49.87         33.46        16.26 o                         
  -6  11   2         58.26         68.82        16.35 o                         
  -5  11   2          0.39         11.10        18.55 o                         
  -4  11   2         27.93          7.43        13.25 o                         
  -3  11   2         14.19         33.12        13.73 o                         
  -2  11   2         48.88         26.89        13.27 o                         
  -1  11   2        648.22        656.96        33.96 o                         
   0  11   2        484.04        490.63        25.77 o                         
   1  11   2        815.40        829.52        35.95 o                         
   2  11   2         87.38         70.79        12.71 o                         
   3  11   2        370.09        378.18        20.87 o                         
   4  11   2        177.71        189.40        15.19 o                         
   5  11   2          7.01         14.10         8.26 o                         
   6  11   2        994.25       1034.15        35.89 o                         
   7  11   2          4.24          5.07        11.09 o                         
   8  11   2         16.25          3.40        10.82 o                         
   9  11   2          0.32        -10.24        10.24 o                         
  10  11   2        509.30        484.48        22.40 o                         
  11  11   2        305.93        282.15        18.14 o                         
  12  11   2         15.72         54.13        22.45 o                         
  13  11   2        103.33         97.64        17.32 o                         
  14  11   2        117.89        137.15        19.46 o                         
  15  11   2          1.53         -3.50        16.05 o                         
  -7  12   2         11.83         -0.23        15.89 o                         
  -6  12   2         83.24         81.59        18.01 o                         
  -5  12   2         67.30         63.74        16.17 o                         
  -4  12   2        273.14        282.97        25.01 o                         
  -3  12   2          0.14         -1.20        12.88 o                         
  -2  12   2          8.77         22.49        12.98 o                         
  -1  12   2          4.49          8.98        12.36 o                         
   0  12   2        370.63        391.40        23.72 o                         
   1  12   2       1609.39       1492.81        54.26 o                         
   2  12   2       1393.57       1475.45        53.19 o                         
   3  12   2         66.98         27.39        19.38 o                         
   4  12   2         39.19         40.57        12.24 o                         
   5  12   2        657.88        743.20        31.82 o                         
   6  12   2          0.57         -5.49        10.50 o                         
   7  12   2        935.06        941.24        26.50 o                         
   8  12   2        467.21        577.00        23.88 o                         
   9  12   2        395.67        351.39        23.10 o                         
  10  12   2          2.30          7.75        10.93 o                         
  11  12   2        185.54        197.57        15.49 o                         
  12  12   2         15.06         13.39        14.17 o                         
  13  12   2         12.01         23.96        26.34 o                         
  14  12   2         39.11         33.89        16.68 o                         
  15  12   2         44.55         87.61        36.28 o                         
  -6  13   2          0.87          3.61        16.52 o                         
  -5  13   2          4.07         15.49        16.28 o                         
  -4  13   2        200.74        226.99        21.69 o                         
  -3  13   2        466.35        486.61        29.12 o                         
  -2  13   2        107.11        124.84        17.80 o                         
  -1  13   2         16.71         22.34        13.24 o                         
   0  13   2         19.82         17.40        12.95 o                         
   1  13   2        168.00        132.24        16.51 o                         
   2  13   2        745.09        751.62        34.02 o                         
   3  13   2        274.12        251.96        19.52 o                         
   4  13   2          9.99          7.64        11.77 o                         
   5  13   2         10.25         24.59        12.37 o                         
   6  13   2         47.52         23.53        10.58 o                         
   7  13   2        223.91        237.38        45.97 o                         
   8  13   2        357.79        363.71        58.72 o                         
   9  13   2        233.42        224.71        16.85 o                         
  10  13   2        116.20        118.31        13.96 o                         
  11  13   2          4.70          4.65        11.80 o                         
  12  13   2          0.15         25.68        19.71 o                         
  13  13   2         52.57         65.81        17.04 o                         
  14  13   2        105.26        139.47        20.50 o                         
  -5  14   2        105.34        111.75        19.00 o                         
  -4  14   2          0.94          5.14        19.05 o                         
  -3  14   2        119.54        163.65        27.25 o                         
  -2  14   2        217.13        223.17        21.66 o                         
  -1  14   2         50.84         32.16        14.20 o                         
   0  14   2          2.85         -1.32        12.77 o                         
   1  14   2         53.22         62.56        15.02 o                         
   2  14   2         24.52          1.86        12.34 o                         
   3  14   2        450.76        448.39        25.86 o                         
   4  14   2        393.29        371.63        23.77 o                         
   5  14   2          0.76          2.63        11.90 o                         
   6  14   2         15.55         10.05        10.31 o                         
   7  14   2          4.55         29.47        14.11 o                         
   8  14   2        835.95        847.33        39.03 o                         
   9  14   2        318.00        297.79        33.30 o                         
  10  14   2         70.47         71.43        16.50 o                         
  11  14   2        107.96        115.26        14.34 o                         
  12  14   2         24.39         48.21        16.40 o                         
  13  14   2          0.34         24.89        13.64 o                         
  14  14   2        116.07        137.52        53.84 o                         
  -4  15   2        209.60        270.29        39.59 o                         
  -3  15   2          1.73          2.94        16.62 o                         
  -2  15   2          0.35         22.78        17.56 o                         
  -1  15   2         93.53         93.27        22.20 o                         
   0  15   2        100.40        122.00        18.07 o                         
   1  15   2         24.80          8.00        13.55 o                         
   2  15   2        275.91        331.62        23.95 o                         
   3  15   2        250.18        336.47        23.40 o                         
   4  15   2          0.97         27.96        14.25 o                         
   5  15   2         39.42         55.88        14.12 o                         
   6  15   2        216.28        234.49        21.25 o                         
   7  15   2        146.54        156.26        18.56 o                         
   8  15   2         41.49         25.66        14.81 o                         
   9  15   2        153.66        158.33        19.55 o                         
  10  15   2          2.61         -1.52        15.68 o                         
  11  15   2         24.86         44.62        22.36 o                         
  12  15   2        138.68        117.28        28.33 o                         
  13  15   2         67.77         76.76        18.56 o                         
  -2  16   2          2.02         -2.91        17.15 o                         
  -1  16   2          1.70        -17.23        19.22 o                         
   0  16   2         18.30          9.44        13.95 o                         
   1  16   2        104.66        146.42        34.37 o                         
   2  16   2        140.81        193.16        46.47 o                         
   3  16   2         17.61         48.64        25.26 o                         
   4  16   2        413.15        409.68        43.32 o                         
   5  16   2        131.79        154.32        18.92 o                         
   6  16   2         90.82         88.04        17.28 o                         
   7  16   2        131.86        102.80        18.21 o                         
   8  16   2        198.11        210.33        29.24 o                         
   9  16   2         34.09         13.07        25.59 o                         
  10  16   2          0.42         -2.20        20.79 o                         
  11  16   2         22.77         13.41        17.19 o                         
  12  16   2          0.10        -16.29        16.29 o                         
   0  17   2          6.10          2.97        16.39 o                         
   1  17   2          0.17          6.94        14.91 o                         
   2  17   2         12.68         19.86        15.08 o                         
   3  17   2         68.77         89.68        16.98 o                         
   4  17   2          0.15         24.52        22.53 o                         
   5  17   2        294.42        327.33        37.27 o                         
   6  17   2         83.25         82.12        17.63 o                         
   7  17   2        177.64        167.62        23.36 o                         
   8  17   2          2.76          5.04        15.57 o                         
   9  17   2         41.68         67.15        17.92 o                         
  10  17   2         65.90         98.88        28.00 o                         
   2  18   2          1.56         -6.29        22.86 o                         
   3  18   2          6.47        -15.87        15.87 o                         
   4  18   2         25.36         28.89        23.11 o                         
   5  18   2          2.04         11.76        22.20 o                         
   6  18   2         43.18         31.61        16.86 o                         
   7  18   2         70.59        102.28        18.86 o                         
   8  18   2         74.50         58.34        18.03 o                         
  -5 -18   3          1.49          0.50        24.35 o                         
  -4 -18   3         98.25         35.95        25.18 o                         
  -9 -17   3         12.82         67.42        24.02 o                         
  -8 -17   3         42.22         87.63        24.68 o                         
  -6 -17   3          3.61         19.71        23.03 o                         
  -5 -17   3         70.46         95.25        26.50 o                         
  -4 -17   3          0.14         -3.64        23.69 o                         
  -3 -17   3        323.46        411.65        40.42 o                         
  -2 -17   3        250.18        293.21        35.78 o                         
  -1 -17   3          2.45         -1.66        23.03 o                         
   0 -17   3         41.11         10.77        25.51 o                         
 -10 -16   3         30.16         35.45        22.86 o                         
  -9 -16   3         26.80         13.74        15.26 o                         
  -8 -16   3          1.09         22.91        15.39 o                         
  -7 -16   3         25.91         27.50        24.19 o                         
  -6 -16   3        128.81        106.02        23.85 o                         
  -5 -16   3        143.68         78.52        25.01 o                         
  -4 -16   3        286.77        319.71        34.62 o                         
  -3 -16   3          1.80          7.79        20.87 o                         
  -2 -16   3          8.18        -13.75        20.54 o                         
  -1 -16   3        110.11        117.28        27.83 o                         
   0 -16   3        285.35        264.55        34.79 o                         
   1 -16   3          6.32        -15.90        21.70 o                         
   2 -16   3         30.97         18.22        25.34 o                         
   3 -16   3         11.58         22.03        26.17 o                         
 -11 -15   3          0.61          1.24        15.02 o                         
 -10 -15   3        164.20        175.43        29.82 o                         
  -9 -15   3         73.96         71.15        32.72 o                         
  -8 -15   3        142.73        168.27        27.50 o                         
  -7 -15   3         10.12         24.10        14.76 o                         
  -6 -15   3        911.24       1023.88        43.88 o                         
  -5 -15   3        517.36        525.43        29.16 o                         
  -4 -15   3        173.69        169.79        28.00 o                         
  -3 -15   3         76.65         88.29        23.36 o                         
  -2 -15   3         82.34         38.43        21.70 o                         
  -1 -15   3          1.50         60.46        22.36 o                         
   0 -15   3         13.94         -6.46        21.53 o                         
   1 -15   3         15.04         23.85        22.69 o                         
   2 -15   3          0.25         12.92        22.86 o                         
   3 -15   3         35.44         62.12        26.34 o                         
   4 -15   3        119.55        149.25        30.81 o                         
 -12 -14   3         41.80         49.94        17.10 o                         
 -11 -14   3        200.97        243.44        42.99 o                         
 -10 -14   3          0.18        -13.06        13.06 o                         
  -9 -14   3         80.87         78.02        13.94 o                         
  -8 -14   3         24.70         65.27        20.89 o                         
  -7 -14   3         81.57        106.92        18.80 o                         
  -6 -14   3         47.25         13.86        24.85 o                         
  -5 -14   3       1594.12       1641.96       104.94 o                         
  -4 -14   3        252.98        316.42        35.28 o                         
  -3 -14   3        234.73        227.82        19.05 o                         
  -2 -14   3        294.82        253.61        29.98 o                         
  -1 -14   3        156.96        204.75        28.33 o                         
   0 -14   3         41.86         36.28        20.71 o                         
   1 -14   3         48.02         29.65        22.20 o                         
   2 -14   3         11.81        -17.56        19.88 o                         
   3 -14   3         46.16          8.28        22.69 o                         
   4 -14   3         28.96         22.69        20.38 o                         
   5 -14   3         80.10         64.44        26.67 o                         
   6 -14   3         63.06         97.74        28.66 o                         
 -13 -13   3        158.09        135.21        21.26 o                         
 -12 -13   3        107.77        110.07        18.67 o                         
 -11 -13   3         11.80          5.82        22.94 o                         
 -10 -13   3        148.46        109.43        17.64 o                         
  -9 -13   3        127.95        153.25        14.85 o                         
  -8 -13   3         73.02         71.74        10.36 o                         
  -7 -13   3         13.99         12.82        14.07 o                         
  -6 -13   3        790.29        775.73        28.32 o                         
  -5 -13   3         16.02         14.61        12.35 o                         
  -4 -13   3         45.92         32.94        15.16 o                         
  -3 -13   3        211.56        200.60        17.84 o                         
  -2 -13   3       1203.89       1279.58        48.43 o                         
  -1 -13   3         69.06         90.14        14.47 o                         
   0 -13   3        278.28        269.82        19.84 o                         
   1 -13   3        213.29        245.83        29.65 o                         
   2 -13   3        243.67        197.29        26.84 o                         
   3 -13   3         21.96         22.20        22.36 o                         
   4 -13   3         76.56         52.84        24.35 o                         
   5 -13   3          6.25        -10.93        22.69 o                         
   6 -13   3        122.37        126.39        28.99 o                         
   7 -13   3        104.18         74.88        28.33 o                         
 -13 -12   3          1.50         28.58        16.68 o                         
 -12 -12   3        149.76        180.86        21.19 o                         
 -11 -12   3        157.56        222.42        33.30 o                         
 -10 -12   3          1.62         -0.11        12.44 o                         
  -9 -12   3         46.50         50.48        11.84 o                         
  -8 -12   3        143.72        143.61        18.27 o                         
  -7 -12   3          0.53          7.72        10.04 o                         
  -6 -12   3        155.83        160.96        14.55 o                         
  -5 -12   3        358.31        367.77        17.60 o                         
  -4 -12   3         43.13         59.67        10.74 o                         
  -3 -12   3        163.21        154.75        15.78 o                         
  -2 -12   3         15.50         26.67        11.82 o                         
  -1 -12   3        477.67        499.21        46.80 o                         
   0 -12   3         62.55         70.36        13.32 o                         
   1 -12   3          2.57         14.98        11.18 o                         
   2 -12   3         25.28         14.05        12.34 o                         
   3 -12   3        126.61        122.09        25.68 o                         
   4 -12   3         14.01         49.70        22.86 o                         
   5 -12   3         93.12         98.40        25.51 o                         
   6 -12   3        334.61        354.33        38.43 o                         
   7 -12   3          7.68         34.29        24.85 o                         
   8 -12   3         51.94         37.44        26.01 o                         
 -14 -11   3        120.37        134.65        20.76 o                         
 -13 -11   3        117.29        123.66        20.46 o                         
 -12 -11   3         35.26         29.24        14.88 o                         
 -11 -11   3        132.65        129.31        18.21 o                         
 -10 -11   3         68.36         83.99        15.23 o                         
  -9 -11   3        117.23        118.13        16.56 o                         
  -8 -11   3        100.76         77.19         9.88 o                         
  -7 -11   3       1128.20       1109.95        35.09 o                         
  -6 -11   3       1358.36       1360.64        61.89 o                         
  -5 -11   3         41.38         45.40         9.43 o                         
  -4 -11   3        421.80        444.93        18.38 o                         
  -3 -11   3        974.17        896.28        28.27 o                         
  -2 -11   3         62.43         74.46         9.67 o                         
  -1 -11   3        138.38        174.79        22.78 o                         
   0 -11   3        986.84        893.71        36.05 o                         
   1 -11   3        251.61        246.59        18.44 o                         
   2 -11   3         35.69         29.39        12.33 o                         
   3 -11   3        118.77        112.19        17.72 o                         
   4 -11   3        102.47         82.05        13.98 o                         
   5 -11   3          0.29         27.33        22.69 o                         
   6 -11   3        162.92        144.78        28.16 o                         
   7 -11   3        687.47        657.81        50.52 o                         
   8 -11   3        135.96        116.45        28.82 o                         
   9 -11   3          0.36        -21.87        21.87 o                         
 -14 -10   3          0.99         20.51        17.15 o                         
 -13 -10   3         68.39         52.27        23.27 o                         
 -12 -10   3        331.62        353.89        26.00 o                         
 -11 -10   3        118.80        122.49        17.98 o                         
 -10 -10   3        100.56         77.27        15.34 o                         
  -9 -10   3          9.35          6.83        12.76 o                         
  -8 -10   3         48.74         47.41         8.84 o                         
  -7 -10   3          0.09         -8.87         8.87 o                         
  -6 -10   3        471.51        458.88        19.30 o                         
  -5 -10   3        173.98        214.51        13.23 o                         
  -4 -10   3         18.23         -3.91         7.59 o                         
  -3 -10   3        461.83        492.16        18.63 o                         
  -2 -10   3        491.47        463.28        17.76 o                         
  -1 -10   3          5.07         -2.09         7.10 o                         
   0 -10   3          9.79         -6.73         6.73 o                         
   1 -10   3        892.69        951.97        36.80 o                         
   2 -10   3        586.92        559.64        26.86 o                         
   3 -10   3        310.82        310.43        20.10 o                         
   4 -10   3        133.20        102.42        21.04 o                         
   5 -10   3          1.33        -10.75        12.84 o                         
   6 -10   3         33.31         29.34        20.54 o                         
   7 -10   3        173.02        165.63        18.63 o                         
   8 -10   3        225.26        146.27        28.66 o                         
   9 -10   3         78.45        121.92        28.49 o                         
  10 -10   3          8.16        -16.23        23.85 o                         
 -14  -9   3          2.19         12.89        20.71 o                         
 -13  -9   3         16.67          4.16        14.22 o                         
 -12  -9   3          8.10         17.94        14.17 o                         
 -11  -9   3        250.56        249.10        21.72 o                         
 -10  -9   3        132.62        151.99        18.16 o                         
  -9  -9   3        109.41        101.08        12.11 o                         
  -8  -9   3        468.55        494.10        17.60 o                         
  -7  -9   3        835.89        782.64        22.79 o                         
  -6  -9   3        466.85        483.85        19.26 o                         
  -5  -9   3        282.29        270.69        13.83 o                         
  -4  -9   3         28.73         15.06         7.22 o                         
  -3  -9   3        631.22        622.86        21.08 o                         
  -2  -9   3         12.96         14.16         7.42 o                         
  -1  -9   3         60.15         98.09        10.42 o                         
   0  -9   3        643.28        568.98        19.45 o                         
   1  -9   3         21.05         26.89        11.69 o                         
   2  -9   3          0.67          1.92         7.14 o                         
   3  -9   3        188.35        205.95        25.18 o                         
   4  -9   3        193.58        225.30        17.87 o                         
   6  -9   3        540.92        562.23        54.09 o                         
   7  -9   3         72.96         34.82        13.48 o                         
   8  -9   3         35.19         21.06        13.52 o                         
   9  -9   3        177.57        232.76        21.71 o                         
  10  -9   3         54.14         94.75        27.17 o                         
 -15  -8   3         22.82         29.72        16.36 o                         
 -14  -8   3          4.31         -9.80        14.86 o                         
 -13  -8   3         50.52         44.81        18.30 o                         
 -12  -8   3        159.37        199.39        20.59 o                         
 -11  -8   3         24.99         34.56        14.57 o                         
 -10  -8   3         24.24         20.99         9.61 o                         
  -9  -8   3          2.24         13.36         9.65 o                         
  -8  -8   3         19.72          9.57         8.08 o                         
  -7  -8   3        260.71        270.64        12.92 o                         
  -6  -8   3        578.31        554.42        22.68 o                         
  -5  -8   3         66.84         52.21         8.36 o                         
  -4  -8   3        302.52        325.94        14.56 o                         
  -3  -8   3         12.26         17.23         7.06 o                         
  -2  -8   3         78.77         89.55         8.36 o                         
  -1  -8   3       1047.99       1002.90        28.58 o                         
   0  -8   3        455.00        499.21        17.12 o                         
   1  -8   3        205.83        168.11         9.92 o                         
   2  -8   3         52.37         59.98        11.72 o                         
   3  -8   3        168.39        160.75        10.59 o                         
   4  -8   3         38.33         30.03         8.95 o                         
   5  -8   3        706.50        738.16        32.17 o                         
   6  -8   3         13.64         24.10        13.09 o                         
   7  -8   3         19.44          1.70        11.78 o                         
   8  -8   3          6.07         21.52        13.42 o                         
   9  -8   3          3.81          1.68        13.25 o                         
  10  -8   3        113.42         86.33        17.39 o                         
  11  -8   3         83.47         98.69        19.25 o                         
 -15  -7   3         75.86         60.34        21.95 o                         
 -14  -7   3        143.46        156.42        21.04 o                         
 -13  -7   3          4.47          0.85        14.36 o                         
 -12  -7   3        599.98        600.68        33.42 o                         
 -11  -7   3         13.26         12.50        13.88 o                         
 -10  -7   3          0.49         -6.78         9.59 o                         
  -9  -7   3        391.10        377.72        18.26 o                         
  -8  -7   3        387.67        353.04        14.03 o                         
  -7  -7   3        228.21        257.62        14.36 o                         
  -6  -7   3          6.50          8.59        10.15 o                         
  -5  -7   3        654.87        704.09        22.87 o                         
  -4  -7   3        685.82        672.78        21.68 o                         
  -3  -7   3        335.02        365.98        24.10 o                         
  -2  -7   3        311.05        332.76        13.00 o                         
  -1  -7   3       1128.64       1417.81        49.12 o                         
   0  -7   3         14.92          6.53         5.88 o                         
   1  -7   3        323.99        273.49        12.03 o                         
   2  -7   3          7.27          3.76         6.64 o                         
   3  -7   3        345.79        274.73        17.04 o                         
   4  -7   3         94.10         97.90         9.73 o                         
   5  -7   3       2178.89       2413.86        98.15 o                         
   6  -7   3        662.45        622.33        40.07 o                         
   7  -7   3        130.20        102.90        14.52 o                         
   8  -7   3         96.14         94.97        16.57 o                         
   9  -7   3         34.33         26.38        21.37 o                         
  10  -7   3        141.28        142.19        18.20 o                         
  11  -7   3         19.38         26.48        15.19 o                         
  12  -7   3         81.06         87.34        26.17 o                         
 -15  -6   3         50.99         70.87        18.55 o                         
 -14  -6   3         44.63         67.11        21.95 o                         
 -13  -6   3        108.65        137.91        36.61 o                         
 -12  -6   3         30.15         18.07        18.97 o                         
 -11  -6   3         68.18         79.20        16.32 o                         
 -10  -6   3          8.07          4.82        10.13 o                         
  -9  -6   3        722.11        618.56        39.35 o                         
  -8  -6   3         71.18         82.18         8.89 o                         
  -7  -6   3       1515.12       1550.79        36.15 o                         
  -6  -6   3         75.33         33.14         6.76 o                         
  -5  -6   3         12.08         10.17         7.10 o                         
  -4  -6   3       2696.16       2739.46        67.66 o                         
  -3  -6   3       3230.85       3535.36        85.16 o                         
  -2  -6   3         31.41         38.85         6.54 o                         
  -1  -6   3        189.43        203.25        11.67 o                         
   0  -6   3       1056.39        862.32        24.03 o                         
   1  -6   3         16.36          4.43         6.47 o                         
   2  -6   3       5423.65       5961.53       139.51 o                         
   3  -6   3         16.12         22.40         7.01 o                         
   4  -6   3       1366.77       1262.71        34.91 o                         
   5  -6   3        361.86        356.98        15.76 o                         
   6  -6   3        330.58        289.94        17.42 o                         
   7  -6   3         20.73         14.19         9.21 o                         
   8  -6   3         58.13         57.86        25.90 o                         
   9  -6   3         48.49         38.92        14.29 o                         
  10  -6   3          3.77         -5.06        21.04 o                         
  11  -6   3        345.73        434.89        27.52 o                         
  12  -6   3         65.64         76.68        19.38 o                         
 -15  -5   3        208.36        206.10        50.36 o                         
 -14  -5   3        171.37        217.46        38.93 o                         
 -13  -5   3         13.71          7.89        14.10 o                         
 -12  -5   3        110.59        148.39        42.24 o                         
 -11  -5   3         40.45         45.68        11.45 o                         
 -10  -5   3        612.79        557.32        22.98 o                         
  -9  -5   3        379.22        336.99        17.01 o                         
  -8  -5   3       1027.48       1045.41        36.31 o                         
  -7  -5   3       1065.36        985.44        24.91 o                         
  -6  -5   3         20.83         40.67        10.35 o                         
  -5  -5   3        193.56        216.18        11.52 o                         
  -4  -5   3       1256.09       1280.90        37.56 o                         
  -3  -5   3         46.93         70.24         7.28 o                         
  -2  -5   3        445.41        391.44        13.62 o                         
  -1  -5   3        405.91        442.41        14.19 o                         
   0  -5   3        304.03        344.32        11.95 o                         
   1  -5   3       1482.39       1297.09        33.33 o                         
   2  -5   3       6183.40       6497.25       150.83 o                         
   3  -5   3       6976.42       7488.33       173.97 o                         
   4  -5   3       1576.04       1436.99        38.31 o                         
   5  -5   3        992.12        847.34        25.75 o                         
   6  -5   3          9.10         -2.66         8.26 o                         
   7  -5   3        134.08        131.29        11.43 o                         
   8  -5   3        283.98        284.64        24.42 o                         
   9  -5   3        171.96        154.09        20.22 o                         
  10  -5   3         14.28         13.16        16.92 o                         
  11  -5   3          5.68         18.91        18.88 o                         
  12  -5   3        164.06        189.12        21.45 o                         
  13  -5   3        116.50        178.08        30.48 o                         
 -15  -4   3          1.21          9.32        16.62 o                         
 -14  -4   3        215.55        213.67        22.63 o                         
 -13  -4   3        112.48        120.57        18.67 o                         
 -12  -4   3          5.93         -7.21        20.62 o                         
 -11  -4   3         24.67         36.65        11.32 o                         
 -10  -4   3       1006.42        954.11        32.36 o                         
  -9  -4   3        445.69        420.58        19.33 o                         
  -8  -4   3         36.14         48.63         9.73 o                         
  -7  -4   3        763.86        723.34        19.67 o                         
  -6  -4   3       1799.88       1774.28        39.19 o                         
  -5  -4   3        490.36        505.77        14.53 o                         
  -4  -4   3       1098.49       1056.18        29.25 o                         
  -3  -4   3        852.96        791.11        22.59 o                         
  -2  -4   3       1728.73       1801.43        44.63 o                         
  -1  -4   3       3712.10       4015.90        94.00 o                         
   0  -4   3       5749.27       5833.41       166.32 o                         
   1  -4   3        234.96        268.45        10.01 o                         
   2  -4   3       6472.19       7166.50       204.15 o                         
   3  -4   3       3931.79       4538.55       106.91 o                         
   4  -4   3          7.84          0.39        12.59 o                         
   5  -4   3       1545.86       1438.55        38.70 o                         
   6  -4   3        171.53        164.24        11.13 o                         
   7  -4   3        398.50        443.98        18.13 o                         
   8  -4   3        259.37        259.67        14.71 o                         
   9  -4   3         34.85         50.45        10.56 o                         
  10  -4   3         19.33         12.39         9.72 o                         
  11  -4   3        111.07        102.26        14.79 o                         
  12  -4   3          5.88         29.68        28.58 o                         
  13  -4   3         70.56         53.51        23.19 o                         
 -15  -3   3        117.44        139.72        22.06 o                         
 -14  -3   3         47.81         32.95        16.15 o                         
 -13  -3   3          5.25          1.89        23.52 o                         
 -12  -3   3         15.36         12.25        10.77 o                         
 -11  -3   3        106.42         99.88        13.22 o                         
 -10  -3   3         24.23         23.37        10.84 o                         
  -9  -3   3        708.80        701.92        25.65 o                         
  -8  -3   3        975.03        921.65        29.67 o                         
  -7  -3   3         48.75         37.11        11.05 o                         
  -6  -3   3         83.10         97.80         7.65 o                         
  -5  -3   3       9394.63       9722.32       191.57 o                         
  -4  -3   3      11451.41      12261.79       239.64 o                         
  -3  -3   3        142.49        136.66         8.90 o                         
  -2  -3   3       4230.57       4430.04       103.48 o                         
  -1  -3   3        159.62        127.82         9.03 o                         
   0  -3   3       5134.51       5670.67       152.15 o                         
   1  -3   3      32488.33      34072.62       771.88 o                         
   2  -3   3       5556.87       6446.94       148.78 o                         
   3  -3   3       2161.67       2204.78        53.78 o                         
   4  -3   3       3320.87       3411.78        81.66 o                         
   5  -3   3        502.65        666.35        20.97 o                         
   6  -3   3        114.13        108.75        11.65 o                         
   7  -3   3        628.32        637.37        22.05 o                         
   8  -3   3        730.03        705.30        24.69 o                         
   9  -3   3        228.44        240.84        15.03 o                         
  10  -3   3          3.43          4.88        10.01 o                         
  11  -3   3        203.37        220.35        15.83 o                         
  12  -3   3        321.66        334.79        19.89 o                         
  13  -3   3          7.47          6.20        15.40 o                         
  14  -3   3         41.24          2.82        22.03 o                         
 -14  -2   3         34.32         29.37        15.23 o                         
 -13  -2   3        205.69        204.71        21.15 o                         
 -12  -2   3          0.44        -10.56        10.56 o                         
 -11  -2   3        387.75        365.20        26.29 o                         
 -10  -2   3        578.13        576.15        23.73 o                         
  -9  -2   3          0.52          4.03         9.05 o                         
  -8  -2   3         16.62         13.20         8.97 o                         
  -7  -2   3        807.55        787.40        25.68 o                         
  -6  -2   3       1359.78       1383.76        46.52 o                         
  -5  -2   3       1556.70       1564.12        44.07 o                         
  -4  -2   3       6202.38       6129.16       121.62 o                         
  -3  -2   3      18457.16      19884.56       452.37 o                         
  -2  -2   3        909.39        846.13        22.76 o                         
  -1  -2   3      14123.42      15555.59       306.49 o                         
   0  -2   3       5917.97       5914.78       165.18 o                         
   1  -2   3        163.72        129.17        13.34 o                         
   2  -2   3      10893.63      11775.54       268.49 o                         
   3  -2   3      49932.83      53866.90      1218.76 o                         
   4  -2   3       6770.78       6840.77       158.39 o                         
   5  -2   3        809.76        898.85        25.60 o                         
   6  -2   3        256.81        226.95        12.84 o                         
   7  -2   3          9.77         -1.46         7.43 o                         
   8  -2   3        267.39        245.48        13.81 o                         
   9  -2   3        294.28        304.42        15.86 o                         
  10  -2   3        215.27        244.07        15.26 o                         
  11  -2   3        168.48        175.68        15.79 o                         
  12  -2   3        221.89        226.63        20.33 o                         
  13  -2   3        202.11        211.11        21.41 o                         
  14  -2   3         66.01         44.85        17.50 o                         
 -14  -1   3          0.20          4.47        23.03 o                         
 -13  -1   3          0.43        -12.69        12.69 o                         
 -12  -1   3         65.63         77.96        13.45 o                         
 -11  -1   3        142.99        177.49        14.83 o                         
 -10  -1   3        345.24        378.30        19.28 o                         
  -9  -1   3        208.84        207.79        17.75 o                         
  -8  -1   3        477.47        425.30        20.05 o                         
  -7  -1   3         28.98         28.40         8.89 o                         
  -6  -1   3        495.32        460.84        17.61 o                         
  -5  -1   3         18.21          4.04         6.65 o                         
  -4  -1   3        105.96        135.40         9.09 o                         
  -3  -1   3      12498.23      12252.89       280.42 o                         
  -2  -1   3      19057.33      20668.20       629.64 o                         
  -1  -1   3        623.13        717.90        18.96 o                         
   0  -1   3       3274.53       3597.68       101.41 o                         
   1  -1   3       4416.66       4510.77       126.35 o                         
   2  -1   3       4321.05       4466.81       101.98 o                         
   3  -1   3      76235.78      82366.70      1861.28 o                         
   4  -1   3        605.29        633.75        18.72 o                         
   5  -1   3       5933.16       6279.58       146.07 o                         
   6  -1   3       1131.43       1087.16        30.28 o                         
   7  -1   3         25.26         12.47         7.59 o                         
   8  -1   3       2288.02       2297.34        59.39 o                         
   9  -1   3       1507.20       1525.71        44.07 o                         
  10  -1   3        196.39        188.22        15.80 o                         
  11  -1   3        396.59        427.72        20.25 o                         
  12  -1   3        171.08        193.03        21.12 o                         
  13  -1   3         43.65         45.61        15.75 o                         
  14  -1   3        284.26        348.22        27.11 o                         
  15  -1   3         78.71         90.81        22.03 o                         
 -14   0   3          7.97         15.93        25.10 o                         
 -13   0   3          4.39          8.63        12.32 o                         
 -12   0   3         54.21         43.66        12.64 o                         
 -11   0   3        153.84        162.33        15.06 o                         
 -10   0   3        349.50        330.00        18.54 o                         
  -9   0   3        235.00        213.34        14.85 o                         
  -8   0   3        181.27        170.66        12.93 o                         
  -7   0   3        415.64        373.70        16.65 o                         
  -6   0   3        788.78        766.08        24.51 o                         
  -5   0   3        774.80        630.63        20.55 o                         
  -4   0   3       2245.36       2478.06        61.09 o                         
  -3   0   3        208.68        197.21        10.91 o                         
  -2   0   3       2422.74       2445.38        80.40 o                         
  -1   0   3      24286.22      25623.72       497.20 o                         
   0   0   3       2987.96       2956.61        84.19 o                         
   1   0   3        200.37        305.47        12.38 o                         
   2   0   3       6257.80       6321.90       144.60 o                         
   3   0   3       1095.90       1100.97        27.75 o                         
   4   0   3        975.06        842.14        22.74 o                         
   5   0   3          3.26          7.65         8.62 o                         
   6   0   3        181.71        140.72         9.08 o                         
   7   0   3       1028.57        902.77        26.67 o                         
   8   0   3        293.17        280.40        14.05 o                         
   9   0   3        589.09        595.51        22.00 o                         
  10   0   3        285.02        273.16        15.59 o                         
  11   0   3          9.09          3.21         9.71 o                         
  12   0   3         87.49         81.57        16.12 o                         
  13   0   3        194.21        175.20        19.25 o                         
  14   0   3          0.08          0.53        14.62 o                         
  15   0   3        205.08        224.85        23.23 o                         
 -14   1   3         16.75         10.27        16.52 o                         
 -13   1   3         14.84         27.57        12.83 o                         
 -12   1   3         27.68         34.95        12.45 o                         
 -11   1   3         89.44        102.20        14.01 o                         
 -10   1   3        241.85        241.89        16.51 o                         
  -9   1   3        577.60        583.12        23.51 o                         
  -8   1   3         32.29         41.10        17.56 o                         
  -7   1   3       1692.77       1645.09        45.65 o                         
  -6   1   3       3317.72       3329.36        82.50 o                         
  -5   1   3        763.09        734.63        22.97 o                         
  -4   1   3        392.85        445.08        15.87 o                         
  -3   1   3       2367.38       2563.43        62.34 o                         
  -2   1   3       3121.35       3201.06        75.85 o                         
  -1   1   3       1824.79       2027.76        41.28 o                         
   0   1   3       2582.62       2502.81        50.12 o                         
   1   1   3       1457.64       1694.28        34.36 o                         
   2   1   3       2367.58       2655.81        61.79 o                         
   3   1   3      12244.95      13553.02       263.79 o                         
   4   1   3       1450.39       1366.40        29.39 o                         
   5   1   3        128.55        155.27         8.15 o                         
   6   1   3       1832.71       1898.69        47.80 o                         
   7   1   3       3036.29       2911.20        71.39 o                         
   8   1   3        535.57        475.45        24.14 o                         
   9   1   3          2.34          7.77         9.21 o                         
  10   1   3        125.29        126.82        18.80 o                         
  11   1   3         82.60         89.48        15.90 o                         
  12   1   3        160.93        145.43        17.59 o                         
  13   1   3          1.95        -15.74        17.39 o                         
  14   1   3        198.80        245.07        22.60 o                         
  15   1   3         18.83         27.33        21.53 o                         
 -13   2   3         11.26         14.53        12.59 o                         
 -12   2   3          0.43          9.90        11.42 o                         
 -11   2   3        182.83        173.51        19.85 o                         
 -10   2   3         23.67         37.78        11.71 o                         
  -9   2   3         81.97         95.89        24.96 o                         
  -8   2   3        467.32        497.99        21.24 o                         
  -7   2   3       1091.29       1122.60        34.12 o                         
  -6   2   3        261.04        233.23        17.50 o                         
  -5   2   3       3836.21       3965.42        96.01 o                         
  -4   2   3       2448.56       2302.91        57.64 o                         
  -3   2   3        352.08        341.25        12.83 o                         
  -2   2   3        182.41        197.23         9.36 o                         
  -1   2   3        413.25        343.75        11.34 o                         
   0   2   3       2343.84       2589.62        52.13 o                         
   1   2   3       1046.75        999.40        21.41 o                         
   2   2   3         50.91        103.10         6.14 o                         
   3   2   3       8817.91       9157.03       282.16 o                         
   4   2   3        382.24        401.18        13.99 o                         
   5   2   3       2732.16       2764.28        56.91 o                         
   6   2   3        641.89        579.48        15.54 o                         
   7   2   3        857.65        803.93        23.93 o                         
   8   2   3         65.95         69.05        10.61 o                         
   9   2   3        835.48        738.80        26.48 o                         
  10   2   3        275.88        282.97        18.05 o                         
  11   2   3          0.97         -0.99        18.72 o                         
  12   2   3         35.47         15.19        13.37 o                         
  13   2   3        179.88        181.46        19.88 o                         
  14   2   3         24.43          6.51        14.44 o                         
  15   2   3          3.08         -4.77        14.99 o                         
 -13   3   3          9.38         22.37        17.43 o                         
 -12   3   3         50.68         49.70        16.86 o                         
 -11   3   3          0.39          1.83        11.30 o                         
 -10   3   3        220.00        201.47        16.29 o                         
  -9   3   3         22.57         24.33         9.92 o                         
  -8   3   3         12.80         21.98         9.70 o                         
  -7   3   3        123.46        143.50        11.50 o                         
  -6   3   3        230.40        192.57        13.33 o                         
  -5   3   3        990.88        944.29        28.21 o                         
  -4   3   3       2545.52       2639.41        69.20 o                         
  -3   3   3        555.61        571.42        18.15 o                         
  -2   3   3       2460.78       2569.38        62.12 o                         
  -1   3   3          0.45         -2.38         4.82 o                         
   0   3   3        352.71        388.69        13.45 o                         
   1   3   3      13114.76      13571.63       264.32 o                         
   2   3   3       4326.75       4330.98        94.16 o                         
   3   3   3        720.79        775.26        36.27 o                         
   4   3   3       1615.97       1463.45        37.12 o                         
   5   3   3         79.93         79.34         8.12 o                         
   6   3   3        101.17         98.94         6.29 o                         
   7   3   3        476.32        624.76        17.12 o                         
   8   3   3         37.38         53.11         7.07 o                         
   9   3   3         79.12         74.18         9.30 o                         
  10   3   3        157.87        136.71        15.81 o                         
  11   3   3        333.88        380.64        24.01 o                         
  12   3   3          0.84         -3.64        14.74 o                         
  13   3   3         84.87         68.53        15.34 o                         
  14   3   3        117.56        122.45        18.35 o                         
  15   3   3          0.54         -5.74        19.46 o                         
  16   3   3          3.32          1.22        16.13 o                         
 -12   4   3          7.60          3.51        16.11 o                         
 -11   4   3        127.28        169.58        29.65 o                         
 -10   4   3          4.76         -7.02        13.05 o                         
  -9   4   3        264.68        241.03        16.11 o                         
  -8   4   3        256.42        236.22        15.07 o                         
  -7   4   3          3.66          0.45         8.79 o                         
  -6   4   3        456.97        484.05        26.12 o                         
  -5   4   3        120.73        122.17         9.90 o                         
  -4   4   3        115.18        104.69         9.08 o                         
  -3   4   3        221.21        218.19        10.81 o                         
  -2   4   3       1347.23       1265.11        33.09 o                         
  -1   4   3       1116.28       1084.61        28.17 o                         
   0   4   3        157.07        173.25         7.40 o                         
   1   4   3      26208.43      28364.77       652.70 o                         
   2   4   3         18.70         19.01         7.00 o                         
   3   4   3         10.45         19.65         6.84 o                         
   4   4   3       2960.37       2917.89        61.81 o                         
   5   4   3       1006.96        918.71        26.15 o                         
   6   4   3        591.81        522.91        14.05 o                         
   7   4   3        284.18        262.04        12.19 o                         
   8   4   3         52.98         76.54         7.54 o                         
   9   4   3        242.40        195.10        14.15 o                         
  10   4   3        117.80        117.75        14.32 o                         
  11   4   3         62.33         69.25        14.79 o                         
  12   4   3         32.16         33.74        14.50 o                         
  13   4   3          5.52         19.67        13.21 o                         
  14   4   3          6.80         12.15        19.96 o                         
  15   4   3          1.87          1.26        15.33 o                         
  16   4   3         12.86          2.48        15.92 o                         
 -12   5   3         91.85        118.10        30.15 o                         
 -11   5   3          0.71         10.70        16.03 o                         
 -10   5   3         18.19         24.35        15.19 o                         
  -9   5   3         36.98         41.36        14.57 o                         
  -8   5   3         17.10         33.62        13.35 o                         
  -7   5   3       1250.19       1183.32        36.46 o                         
  -6   5   3         18.56          2.58         8.32 o                         
  -5   5   3        473.54        455.01        17.83 o                         
  -4   5   3        534.14        535.87        18.64 o                         
  -3   5   3          2.11          4.99         5.92 o                         
  -2   5   3        947.25       1057.60        28.80 o                         
  -1   5   3        197.92        202.53        13.08 o                         
   0   5   3       2195.54       2324.17        70.18 o                         
   1   5   3        416.84        421.88        13.10 o                         
   2   5   3       3324.11       3113.52        63.47 o                         
   3   5   3       1185.27       1307.12        28.78 o                         
   4   5   3        553.62        653.24        19.89 o                         
   5   5   3        637.68        652.28        16.54 o                         
   6   5   3        369.86        348.60        10.95 o                         
   7   5   3        490.27        462.02        13.72 o                         
   8   5   3        282.13        285.69        10.86 o                         
   9   5   3        515.63        513.71        23.89 o                         
  10   5   3        949.40       1000.60        36.25 o                         
  11   5   3        157.08        146.24        13.98 o                         
  12   5   3         17.55         10.19        12.29 o                         
  13   5   3        357.12        372.75        30.07 o                         
  14   5   3         58.19         79.04        17.15 o                         
  15   5   3          0.16        -15.57        15.57 o                         
  16   5   3         18.82         18.36        19.05 o                         
 -11   6   3         72.12         90.21        18.51 o                         
 -10   6   3          8.85          6.87        14.76 o                         
  -9   6   3        251.73        293.21        23.65 o                         
  -8   6   3         57.43         32.52        14.41 o                         
  -7   6   3         42.21         33.53        13.93 o                         
  -6   6   3        563.56        585.83        29.33 o                         
  -5   6   3          3.69         -1.46        11.72 o                         
  -4   6   3        338.83        434.61        16.46 o                         
  -3   6   3        136.31        133.36        15.00 o                         
  -2   6   3       1365.88       1315.42        34.66 o                         
  -1   6   3        965.83        835.17        32.63 o                         
   0   6   3          1.31         16.78         8.78 o                         
   1   6   3       5502.58       5613.47       161.28 o                         
   2   6   3       3127.36       3303.79        78.35 o                         
   3   6   3       2113.50       2051.84        50.06 o                         
   4   6   3       2034.15       1942.37        47.34 o                         
   5   6   3       5573.26       6063.90       121.39 o                         
   6   6   3        705.52        775.93        19.60 o                         
   7   6   3        796.55        710.05        18.82 o                         
   8   6   3        511.22        501.26        15.25 o                         
   9   6   3        508.17        568.78        21.40 o                         
  10   6   3         71.47         79.80        12.01 o                         
  11   6   3          4.29          2.27        10.06 o                         
  12   6   3         93.35         94.74        15.64 o                         
  13   6   3         45.78         28.49        14.76 o                         
  14   6   3          4.73         -5.40        11.93 o                         
  15   6   3          0.52        -10.21        14.60 o                         
  16   6   3          2.47         -1.67        15.99 o                         
 -11   7   3         28.51         36.36        17.97 o                         
 -10   7   3         20.67         47.45        16.57 o                         
  -9   7   3          2.47          6.81        14.46 o                         
  -8   7   3        373.55        394.09        26.59 o                         
  -7   7   3          5.81          8.31        19.71 o                         
  -6   7   3        382.03        428.77        66.59 o                         
  -5   7   3          0.50          4.47        15.41 o                         
  -4   7   3          4.12          3.13        11.90 o                         
  -3   7   3        374.31        382.43        14.75 o                         
  -2   7   3        157.28        158.20        14.49 o                         
  -1   7   3       5807.45       5436.33       159.08 o                         
   0   7   3       1391.35       1435.24        47.89 o                         
   1   7   3        341.29        397.38        41.33 o                         
   2   7   3          6.44          8.43         5.79 o                         
   3   7   3        967.42        974.37        26.71 o                         
   4   7   3       1113.67       1107.27        27.77 o                         
   5   7   3        122.01        140.84         9.67 o                         
   6   7   3        312.87        360.46        15.73 o                         
   7   7   3        166.05        165.50         8.63 o                         
   8   7   3          0.22         -8.21         8.21 o                         
   9   7   3        802.76        775.64        27.46 o                         
  10   7   3        856.43        816.34        28.68 o                         
  11   7   3        223.06        262.34        16.47 o                         
  12   7   3         59.58         63.06        15.86 o                         
  13   7   3        385.18        396.62        26.79 o                         
  14   7   3        113.79         74.94        16.50 o                         
  15   7   3         17.35         -0.26        14.05 o                         
  16   7   3         28.71         16.05        22.86 o                         
 -10   8   3          0.51         -8.66        17.06 o                         
  -9   8   3         60.01         47.20        36.61 o                         
  -8   8   3          7.84         -3.71        14.20 o                         
  -7   8   3        150.61        109.67        16.90 o                         
  -6   8   3         77.10         79.27        16.15 o                         
  -5   8   3        595.50        548.07        39.01 o                         
  -4   8   3         23.49         16.03        12.45 o                         
  -3   8   3        438.89        408.85        22.84 o                         
  -2   8   3       1906.39       1811.75        65.18 o                         
  -1   8   3       2807.15       2932.53        90.87 o                         
   0   8   3       1066.85        990.80        36.70 o                         
   1   8   3       1310.51       1370.05        46.53 o                         
   2   8   3        311.12        278.21        11.33 o                         
   3   8   3        336.35        384.61        14.11 o                         
   4   8   3       3203.01       3004.71        77.57 o                         
   5   8   3        354.65        388.08        15.03 o                         
   6   8   3         86.02         74.99         7.25 o                         
   7   8   3       1412.27       1476.33        38.57 o                         
   8   8   3        682.73        653.81        23.64 o                         
   9   8   3        141.63        131.93        12.27 o                         
  10   8   3        605.27        634.01        24.93 o                         
  11   8   3        179.24        137.97        14.34 o                         
  12   8   3        315.94        304.39        18.53 o                         
  13   8   3          3.98          8.51        13.89 o                         
  14   8   3        163.28        148.45        19.03 o                         
  15   8   3        256.91        307.91        25.99 o                         
  16   8   3          8.71         -9.74        15.14 o                         
 -10   9   3         41.08         34.33        17.66 o                         
  -9   9   3          1.12         55.33        26.17 o                         
  -8   9   3          5.15         -2.28        15.22 o                         
  -7   9   3         22.68         23.26        14.44 o                         
  -6   9   3         14.38         -5.23        16.90 o                         
  -5   9   3        128.64        125.06        17.07 o                         
  -4   9   3        520.48        468.45        26.60 o                         
  -3   9   3        320.97        401.54        59.39 o                         
  -2   9   3         10.09         14.61        11.42 o                         
  -1   9   3        273.06        248.38        25.18 o                         
   0   9   3       3469.17       3523.33       153.81 o                         
   1   9   3         77.77         80.56        12.29 o                         
   2   9   3        236.67        233.52        10.11 o                         
   3   9   3       1495.70       1446.03        38.27 o                         
   4   9   3        375.33        437.99        17.77 o                         
   5   9   3        653.42        595.49        18.36 o                         
   6   9   3       2594.44       2534.21        62.81 o                         
   7   9   3        281.18        280.71        12.57 o                         
   8   9   3        904.10        902.18        51.04 o                         
   9   9   3        271.90        300.14        17.80 o                         
  10   9   3         17.39         22.93        17.74 o                         
  11   9   3        345.23        361.69        17.11 o                         
  12   9   3         29.66         27.62        11.76 o                         
  13   9   3         16.48         -9.19        13.34 o                         
  14   9   3          0.67         11.17        14.25 o                         
  15   9   3        176.18        130.57        20.17 o                         
  16   9   3        325.70        347.85        28.93 o                         
  -9  10   3         11.84          6.96        15.85 o                         
  -8  10   3         27.54         25.08        15.79 o                         
  -7  10   3          7.56         -5.01        13.81 o                         
  -6  10   3        153.65        156.89        20.54 o                         
  -5  10   3          4.66          3.13        13.67 o                         
  -4  10   3        549.81        559.61        41.74 o                         
  -3  10   3       2251.76       2148.95        73.85 o                         
  -2  10   3       2499.52       2345.66        78.00 o                         
  -1  10   3         59.37         51.13        22.45 o                         
   0  10   3        484.97        472.53        30.98 o                         
   1  10   3       1162.66       1220.05        44.56 o                         
   2  10   3         64.29         48.84        11.57 o                         
   3  10   3         41.43         44.58        14.49 o                         
   4  10   3          6.62          9.54         7.02 o                         
   5  10   3        154.05        134.19         9.26 o                         
   6  10   3         52.46         47.63         7.83 o                         
   7  10   3        394.39        386.63        14.61 o                         
   8  10   3         18.62         29.61        10.36 o                         
   9  10   3         82.19         90.15        12.64 o                         
  10  10   3       1553.91       1527.46        68.25 o                         
  11  10   3       1824.34       1845.92        53.56 o                         
  12  10   3         72.06         69.24        18.78 o                         
  13  10   3         48.35         69.29        15.32 o                         
  14  10   3          0.76         -5.47        19.38 o                         
  15  10   3         26.69         26.71        16.30 o                         
  -8  11   3         69.24         50.51        17.99 o                         
  -7  11   3         55.49         59.08        16.97 o                         
  -6  11   3         15.34          1.91        13.23 o                         
  -5  11   3         48.79         48.29        15.40 o                         
  -4  11   3         55.76         62.21        32.55 o                         
  -3  11   3         73.23         56.53        14.92 o                         
  -2  11   3       1644.50       1523.26        56.16 o                         
  -1  11   3       2719.31       2516.12        82.94 o                         
   0  11   3        102.90        154.25        16.81 o                         
   1  11   3       1264.47       1226.15       135.42 o                         
   2  11   3       1475.83       1506.42        53.35 o                         
   3  11   3        292.95        297.96        26.84 o                         
   4  11   3         48.84         38.56        10.75 o                         
   5  11   3       1060.87       1023.85        28.41 o                         
   6  11   3        590.01        674.84        20.31 o                         
   7  11   3         38.43         39.21         8.36 o                         
   8  11   3       1008.69       1002.29        54.49 o                         
   9  11   3        191.08        169.56        14.57 o                         
  10  11   3        187.19        182.46        15.21 o                         
  11  11   3        130.59        111.93        13.48 o                         
  12  11   3        207.37        250.02        17.97 o                         
  13  11   3          3.25         -7.12        18.39 o                         
  14  11   3         84.16         98.10        18.49 o                         
  15  11   3         74.52         94.38        22.61 o                         
  -7  12   3        138.41        197.86        24.68 o                         
  -6  12   3         27.35         23.88        16.34 o                         
  -5  12   3         33.63         19.32        15.68 o                         
  -4  12   3          0.87          6.57        14.07 o                         
  -3  12   3        801.05        740.55        69.08 o                         
  -2  12   3        550.21        492.69        32.39 o                         
  -1  12   3         26.74         22.84        29.73 o                         
   0  12   3        558.14        517.94        27.58 o                         
   1  12   3         39.57         35.35        13.30 o                         
   2  12   3         69.15         64.85        14.07 o                         
   3  12   3        124.69        109.23        21.53 o                         
   4  12   3         59.91         42.44        12.23 o                         
   5  12   3        180.01        181.21        16.90 o                         
   6  12   3        812.45        782.49        32.66 o                         
   7  12   3        985.93       1016.86        38.17 o                         
   8  12   3        460.62        466.57        21.40 o                         
   9  12   3          7.39         17.61        11.42 o                         
  10  12   3        406.36        428.06        21.25 o                         
  11  12   3        124.85        135.14        14.57 o                         
  12  12   3          0.19         11.15        14.41 o                         
  13  12   3         12.95          4.53        14.87 o                         
  14  12   3         38.83         49.76        16.78 o                         
  15  12   3         11.99        -15.61        15.61 o                         
  -6  13   3         72.10         55.76        17.19 o                         
  -5  13   3         15.66         19.49        15.80 o                         
  -4  13   3        121.06         96.89        17.80 o                         
  -3  13   3         10.44         36.23        13.94 o                         
  -2  13   3        582.60        596.24        32.26 o                         
  -1  13   3        399.00        354.27        24.89 o                         
   0  13   3          2.25         -8.44        12.17 o                         
   1  13   3        287.81        287.44        21.59 o                         
   2  13   3         92.73         57.33        13.82 o                         
   3  13   3        168.74        174.41        16.81 o                         
   4  13   3         65.97         68.58        14.31 o                         
   5  13   3          3.39         11.51        11.54 o                         
   6  13   3        262.64        273.47        19.57 o                         
   7  13   3        227.18        207.61        19.73 o                         
   8  13   3        524.33        498.66        28.62 o                         
   9  13   3        526.89        610.57        32.84 o                         
  10  13   3        193.82        198.58        16.10 o                         
  11  13   3        159.42        138.27        14.83 o                         
  12  13   3         16.75         22.53        12.31 o                         
  13  13   3         13.79          9.02        14.86 o                         
  14  13   3         28.73         60.26        17.26 o                         
  -5  14   3          4.89        -12.77        15.82 o                         
  -4  14   3         63.95         27.98        16.51 o                         
  -3  14   3        208.59        222.71        22.20 o                         
  -2  14   3          2.15         15.04        15.49 o                         
  -1  14   3         23.96         26.84        20.71 o                         
   0  14   3        271.71        270.89        21.84 o                         
   1  14   3         91.43         82.02        15.50 o                         
   2  14   3        235.96        230.38        24.93 o                         
   3  14   3        183.44        176.53        32.63 o                         
   4  14   3         11.11         -5.31        12.17 o                         
   5  14   3          4.08         18.38        10.85 o                         
   6  14   3         10.13          3.56        27.58 o                         
   7  14   3        340.19        326.91        23.72 o                         
   8  14   3        360.39        372.29        34.79 o                         
   9  14   3         98.76         96.86        17.22 o                         
  10  14   3        129.80        130.99        18.85 o                         
  11  14   3          6.25          1.87        12.02 o                         
  12  14   3         16.82         20.37        12.88 o                         
  13  14   3         68.47         76.76        18.17 o                         
  14  14   3         97.12        113.19        19.59 o                         
  -4  15   3         35.70         17.98        24.85 o                         
  -3  15   3         60.68         55.83        26.50 o                         
  -2  15   3         37.38         44.98        16.18 o                         
  -1  15   3         20.60         40.76        16.40 o                         
   0  15   3         92.96         71.92        16.87 o                         
   1  15   3        182.82        221.74        20.79 o                         
   2  15   3        524.91        567.39        30.85 o                         
   3  15   3         12.82         14.08        20.71 o                         
   4  15   3          3.20          6.12        13.34 o                         
   5  15   3        149.45        149.55        26.62 o                         
   6  15   3         97.80         84.44        16.92 o                         
   7  15   3        103.71        118.06        30.56 o                         
   8  15   3        222.64        211.01        21.01 o                         
   9  15   3         36.04         27.02        16.23 o                         
  10  15   3         32.95         43.82        15.94 o                         
  11  15   3         76.42         83.74        27.00 o                         
  12  15   3          0.43         15.74        15.92 o                         
  13  15   3         36.75         25.36        17.78 o                         
  -2  16   3         14.69        -12.95        19.71 o                         
  -1  16   3         27.29         45.67        15.98 o                         
   0  16   3          1.45        -13.82        13.82 o                         
   1  16   3        108.38        123.86        23.61 o                         
   2  16   3          1.31          7.72        13.75 o                         
   3  16   3        136.07        137.08        17.85 o                         
   4  16   3         62.66         58.09        15.80 o                         
   5  16   3          6.47         20.42        22.20 o                         
   6  16   3        130.73        149.30        19.27 o                         
   7  16   3        199.23        197.70        20.73 o                         
   8  16   3         12.80         12.33        15.01 o                         
   9  16   3         35.52         46.53        16.03 o                         
  10  16   3         97.19         59.08        17.92 o                         
  11  16   3          9.29         -0.80        16.79 o                         
  12  16   3         25.44         34.88        18.61 o                         
   0  17   3         34.44         49.43        19.30 o                         
   1  17   3         26.18         17.14        15.26 o                         
   2  17   3          0.34          8.71        15.03 o                         
   3  17   3          1.21         -0.20        30.40 o                         
   4  17   3         53.19         36.53        17.15 o                         
   5  17   3          8.76         30.24        18.55 o                         
   6  17   3          2.64         11.09        13.84 o                         
   7  17   3         75.04         54.34        34.21 o                         
   8  17   3        153.49        160.00        21.02 o                         
   9  17   3         36.73         20.35        16.37 o                         
  10  17   3          0.42         11.26        22.53 o                         
  11  17   3          9.99          0.82        17.50 o                         
   3  18   3          8.25        -16.54        16.54 o                         
   4  18   3          8.75         -9.61        21.04 o                         
   5  18   3        174.57        184.75        22.02 o                         
   6  18   3         24.89         27.06        16.27 o                         
   7  18   3        111.77        138.00        20.29 o                         
   8  18   3         13.49         10.08        17.44 o                         
  -6 -17   4         68.26         38.43        22.86 o                         
  -5 -17   4         38.18         13.25        21.53 o                         
  -4 -17   4        105.21        134.84        27.50 o                         
  -3 -17   4         85.00        120.93        29.32 o                         
  -2 -17   4         12.94          7.29        24.02 o                         
  -1 -17   4        125.94        113.31        28.33 o                         
   0 -17   4         43.21         73.22        28.16 o                         
  -7 -16   4         11.40         11.76        22.53 o                         
  -6 -16   4         23.92         41.25        23.52 o                         
  -5 -16   4         63.11         70.90        22.69 o                         
  -4 -16   4         36.00         54.00        25.51 o                         
  -3 -16   4         66.31         31.97        24.35 o                         
  -2 -16   4         21.43         12.92        21.37 o                         
  -1 -16   4         58.31         35.62        23.85 o                         
   0 -16   4          5.85        -11.26        22.36 o                         
   1 -16   4        296.30        350.36        39.43 o                         
   2 -16   4         37.50          3.48        24.35 o                         
 -11 -15   4         34.25         40.07        16.39 o                         
 -10 -15   4         51.79         65.74        16.28 o                         
  -9 -15   4         11.37         -0.99        22.20 o                         
  -8 -15   4         18.58         12.09        21.53 o                         
  -7 -15   4        331.68        396.24        45.47 o                         
  -6 -15   4        364.79        363.11        35.28 o                         
  -5 -15   4          3.91         17.06        19.55 o                         
  -4 -15   4        268.80        252.12        31.81 o                         
  -3 -15   4          0.83         -5.96        18.88 o                         
  -2 -15   4         81.44         72.06        23.36 o                         
  -1 -15   4          0.56        -19.55        20.54 o                         
   0 -15   4        241.46        212.20        31.47 o                         
   1 -15   4         36.67        -17.06        17.06 o                         
   2 -15   4        108.20        193.98        31.81 o                         
   3 -15   4        183.93        247.49        34.79 o                         
   4 -15   4         52.47         42.74        25.68 o                         
 -12 -14   4         98.39        150.56        57.23 o                         
 -11 -14   4         20.17         53.08        15.93 o                         
 -10 -14   4        115.85        152.78        19.79 o                         
  -9 -14   4         70.28         75.91        12.60 o                         
  -8 -14   4         24.07         37.83        15.36 o                         
  -7 -14   4         50.32         40.25        14.38 o                         
  -6 -14   4        558.75        589.56        30.81 o                         
  -5 -14   4        848.28        834.22        40.67 o                         
  -4 -14   4         34.15         54.17        20.71 o                         
  -3 -14   4          5.62        -16.73        17.72 o                         
  -2 -14   4        134.01         94.59        24.02 o                         
  -1 -14   4        239.26        227.61        29.65 o                         
   0 -14   4         60.20         58.97        22.53 o                         
   1 -14   4         61.02         75.54        23.36 o                         
   2 -14   4        112.29        101.55        23.69 o                         
   3 -14   4         14.95         -4.64        21.37 o                         
   4 -14   4         75.25         32.14        24.52 o                         
   5 -14   4          8.65        -21.37        21.37 o                         
   6 -14   4          7.39         17.06        25.01 o                         
 -13 -13   4         36.98         27.33        26.50 o                         
 -12 -13   4         41.39         45.15        20.54 o                         
 -11 -13   4        293.86        352.92        25.89 o                         
 -10 -13   4        105.84        102.17        20.71 o                         
  -9 -13   4         28.50         33.96        14.64 o                         
  -8 -13   4         14.14         10.86        10.18 o                         
  -7 -13   4        111.73         98.02        12.27 o                         
  -6 -13   4        513.33        541.22        29.10 o                         
  -5 -13   4       1814.43       1740.96        61.54 o                         
  -4 -13   4        444.99        426.64        24.46 o                         
  -3 -13   4        669.89        737.98        33.54 o                         
  -2 -13   4          2.93         11.60        18.55 o                         
   0 -13   4         23.89         11.43        19.38 o                         
   1 -13   4         39.05         32.80        18.22 o                         
   2 -13   4        261.27        301.49        33.63 o                         
   3 -13   4        457.12        354.99        37.11 o                         
   4 -13   4          4.11          6.46        21.70 o                         
   5 -13   4        116.62         87.96        26.84 o                         
   6 -13   4        105.34        161.84        30.65 o                         
   7 -13   4          5.65         -9.11        22.86 o                         
 -13 -12   4        117.38        106.68        18.90 o                         
 -12 -12   4         72.03         83.64        17.56 o                         
 -11 -12   4          0.30          4.00        14.29 o                         
 -10 -12   4        261.65        310.18        24.01 o                         
  -9 -12   4        232.10        245.85        16.87 o                         
  -8 -12   4        123.13        112.57        11.01 o                         
  -7 -12   4         11.06          9.26        10.07 o                         
  -6 -12   4        135.25        152.96        13.41 o                         
  -5 -12   4          0.16         -3.32         8.22 o                         
  -4 -12   4        273.29        245.84        14.56 o                         
  -3 -12   4        138.87        154.34        25.68 o                         
  -2 -12   4        830.11        853.73        43.32 o                         
  -1 -12   4          7.93         21.46        12.22 o                         
   0 -12   4        200.13        190.33        24.85 o                         
   1 -12   4          7.19         28.16        19.88 o                         
   2 -12   4        123.87         99.23        23.36 o                         
   3 -12   4        454.87        466.81        40.09 o                         
   4 -12   4        578.73        527.77        43.90 o                         
   5 -12   4        119.27        129.37        27.66 o                         
   6 -12   4          9.65         36.61        25.01 o                         
   7 -12   4        302.85        243.84        34.12 o                         
   8 -12   4         94.12         73.22        27.33 o                         
 -13 -11   4          0.95         -0.26        15.40 o                         
 -12 -11   4        146.97        140.50        19.85 o                         
 -11 -11   4        131.77        158.83        19.52 o                         
 -10 -11   4         31.68         37.05        14.34 o                         
  -9 -11   4          1.19         -2.22        13.57 o                         
  -8 -11   4          5.33         17.64         8.72 o                         
  -7 -11   4         19.35         29.40        10.44 o                         
  -6 -11   4        713.97        649.37        24.48 o                         
  -5 -11   4        486.23        512.47        20.77 o                         
  -4 -11   4        195.94        180.28        12.70 o                         
  -3 -11   4          2.32          3.43        10.58 o                         
  -2 -11   4        110.35        109.38        10.60 o                         
  -1 -11   4       1143.72       1091.76        80.09 o                         
   0 -11   4          1.74          5.83        10.32 o                         
   1 -11   4        140.62        125.91        18.55 o                         
   2 -11   4         23.44         26.39        12.37 o                         
   3 -11   4        114.76        116.79        22.53 o                         
   4 -11   4        712.82        736.49        49.70 o                         
   5 -11   4        242.65        233.90        30.98 o                         
   6 -11   4        239.54        215.02        30.81 o                         
   7 -11   4         50.79         39.92        23.36 o                         
   8 -11   4         57.00         18.22        23.36 o                         
   9 -11   4         22.59          6.96        26.01 o                         
 -14 -10   4         55.77         57.34        18.39 o                         
 -13 -10   4        109.48         90.64        50.44 o                         
 -12 -10   4         25.19         -3.92        14.41 o                         
 -11 -10   4        520.37        497.80        29.87 o                         
 -10 -10   4        150.19        211.53        20.38 o                         
  -9 -10   4         73.97         74.61        11.86 o                         
  -8 -10   4        114.59         97.08        10.07 o                         
  -7 -10   4         23.44         34.57         9.57 o                         
  -6 -10   4         78.41         43.87        10.36 o                         
  -5 -10   4        110.87        100.21        10.72 o                         
  -4 -10   4        493.62        512.54        32.48 o                         
  -3 -10   4        315.62        323.69        15.10 o                         
  -2 -10   4          4.13         -6.50         8.85 o                         
  -1 -10   4         68.07         43.27         8.35 o                         
   0 -10   4        832.07        837.92        26.10 o                         
   1 -10   4        206.96        191.11        15.19 o                         
   2 -10   4         98.63        116.60        20.62 o                         
   3 -10   4         80.43         85.85        21.53 o                         
   4 -10   4         16.02         11.18        12.25 o                         
   5 -10   4        304.74        334.29        33.96 o                         
   6 -10   4        183.06        163.83        25.51 o                         
   7 -10   4        242.94        206.24        31.14 o                         
   8 -10   4         54.64         45.22        24.02 o                         
   9 -10   4          0.67          9.94        22.53 o                         
  10 -10   4          3.31          2.15        25.18 o                         
 -14  -9   4          0.09         -8.07        15.66 o                         
 -13  -9   4         44.81         56.41        17.50 o                         
 -12  -9   4        264.11        269.17        23.43 o                         
 -11  -9   4         18.48         17.29        17.56 o                         
 -10  -9   4        275.91        241.72        16.16 o                         
  -9  -9   4          3.67         -8.02         9.30 o                         
  -8  -9   4          1.06         11.69         8.45 o                         
  -7  -9   4        122.99        104.60        14.62 o                         
  -6  -9   4         33.21         18.21         8.56 o                         
  -5  -9   4        550.21        555.11        20.59 o                         
  -4  -9   4        136.72        136.67        10.88 o                         
  -3  -9   4         17.50         13.35         7.37 o                         
  -2  -9   4        234.56        201.74        10.08 o                         
  -1  -9   4        515.20        528.66        18.54 o                         
   0  -9   4        627.77        693.46        22.24 o                         
   1  -9   4        486.99        488.87        17.86 o                         
   2  -9   4        196.03        190.04        13.50 o                         
   3  -9   4          0.88         12.45        10.57 o                         
   4  -9   4        132.08        183.54        39.43 o                         
   5  -9   4        675.59        563.84        27.95 o                         
   6  -9   4        123.71        113.23        15.52 o                         
   7  -9   4        119.11        121.09        25.84 o                         
   8  -9   4         20.82         19.38        20.87 o                         
   9  -9   4          1.78          2.15        21.04 o                         
  10  -9   4          6.57        -24.19        24.19 o                         
 -14  -8   4         26.81         -8.16        23.61 o                         
 -13  -8   4         29.45          8.00        14.97 o                         
 -12  -8   4         36.13         34.63        18.30 o                         
 -11  -8   4         78.92         41.73        15.08 o                         
 -10  -8   4          3.15         -9.75         9.75 o                         
  -9  -8   4        285.33        261.79        25.67 o                         
  -8  -8   4        434.74        415.79        25.75 o                         
  -7  -8   4        577.66        590.90        20.60 o                         
  -6  -8   4        610.59        573.38        21.19 o                         
  -5  -8   4        884.64       1028.41        31.08 o                         
  -4  -8   4        384.28        325.94        14.56 o                         
  -3  -8   4        354.17        471.70        28.17 o                         
  -2  -8   4        161.35        123.49         9.32 o                         
  -1  -8   4         39.34         35.41         7.48 o                         
   0  -8   4        689.82        728.83        22.43 o                         
   1  -8   4         53.26         86.72         8.11 o                         
   2  -8   4        164.62        163.69        10.24 o                         
   3  -8   4         72.83         60.00         8.76 o                         
   4  -8   4          0.74         14.48         7.94 o                         
   5  -8   4         90.52         99.94        24.10 o                         
   6  -8   4       1577.73       1666.68        58.75 o                         
   7  -8   4         47.34         56.70        13.81 o                         
   8  -8   4         77.81         74.70        14.17 o                         
   9  -8   4          4.98          3.66        12.45 o                         
  10  -8   4         83.87        126.72        28.00 o                         
  11  -8   4         21.57         11.76        23.52 o                         
 -14  -7   4          4.01          9.97        15.40 o                         
 -13  -7   4         64.97         82.30        26.92 o                         
 -12  -7   4        183.94        199.28        21.12 o                         
 -11  -7   4         15.14         15.53        14.17 o                         
 -10  -7   4         10.26         36.21        11.07 o                         
  -9  -7   4         22.98         12.14        10.73 o                         
  -8  -7   4        326.75        271.40        15.40 o                         
  -7  -7   4        585.63        521.85        21.88 o                         
  -6  -7   4       1304.18       1404.77        39.69 o                         
  -5  -7   4        922.07        891.16        27.57 o                         
  -4  -7   4        578.76        639.14        21.80 o                         
  -3  -7   4          6.25          7.95         6.76 o                         
  -2  -7   4        239.42        220.69        11.08 o                         
  -1  -7   4          0.63         -5.24         5.73 o                         
   0  -7   4         57.92         45.40         6.75 o                         
   1  -7   4       3164.68       3365.10        81.45 o                         
   2  -7   4        651.94        547.62        18.19 o                         
   3  -7   4       1235.05       1400.66        49.61 o                         
   4  -7   4       1281.99       1374.34        38.07 o                         
   5  -7   4        889.15        799.82        30.98 o                         
   6  -7   4         53.68         51.43        11.85 o                         
   7  -7   4          8.13          2.58        12.10 o                         
   8  -7   4        103.90         72.50        14.47 o                         
   9  -7   4         67.88         51.92        14.72 o                         
  10  -7   4          7.70         -7.04        13.99 o                         
  11  -7   4        169.51        196.86        21.37 o                         
  12  -7   4         38.28         33.79        25.01 o                         
 -14  -6   4        234.62        265.33        33.38 o                         
 -13  -6   4          3.45          4.89        13.35 o                         
 -12  -6   4         78.05         69.71        16.98 o                         
 -11  -6   4         83.88        109.36        14.30 o                         
 -10  -6   4        172.54        226.48        15.96 o                         
  -9  -6   4          9.09          2.27         9.26 o                         
  -8  -6   4        151.73        175.80        13.32 o                         
  -7  -6   4        635.05        675.51        19.61 o                         
  -6  -6   4         87.24         97.26         8.27 o                         
  -5  -6   4        104.05        156.27        10.41 o                         
  -4  -6   4       1700.26       1709.47        44.94 o                         
  -3  -6   4       1687.87       1764.21        57.63 o                         
  -2  -6   4        578.85        583.98        27.70 o                         
  -1  -6   4       5004.72       4692.02       113.52 o                         
   0  -6   4       1972.78       2003.01        49.89 o                         
   1  -6   4       1307.99       1340.50        35.10 o                         
   2  -6   4       1202.98       1215.35        35.42 o                         
   3  -6   4        985.66        944.68        27.08 o                         
   4  -6   4        470.90        496.22        17.77 o                         
   5  -6   4       1409.37       1410.07        38.94 o                         
   6  -6   4        312.51        303.10        34.17 o                         
   7  -6   4        169.13        204.57        13.36 o                         
   8  -6   4         57.17         59.87        22.66 o                         
   9  -6   4          7.73         17.22        12.69 o                         
  10  -6   4        138.07        157.40        25.76 o                         
  11  -6   4        227.01        222.44        20.85 o                         
  12  -6   4         18.10         58.28        16.32 o                         
 -14  -5   4         29.51         91.72        18.47 o                         
 -13  -5   4         70.94        101.57        17.93 o                         
 -12  -5   4        200.89        163.50        18.68 o                         
 -11  -5   4          7.57          8.23        10.31 o                         
 -10  -5   4        116.44         79.70        12.23 o                         
  -9  -5   4       1814.66       1810.09        51.03 o                         
  -8  -5   4        570.21        538.84        21.53 o                         
  -7  -5   4         41.66         86.25        11.50 o                         
  -6  -5   4       1189.51       1098.70        28.12 o                         
  -5  -5   4          4.21          1.34         7.06 o                         
  -4  -5   4        231.95        219.79        11.57 o                         
  -3  -5   4       2962.02       3014.07        80.12 o                         
  -2  -5   4       1431.60       1317.79        29.95 o                         
  -1  -5   4       1228.55       1213.04        31.74 o                         
   0  -5   4       2110.12       2323.11        56.49 o                         
   1  -5   4       4343.42       4566.29       107.14 o                         
   2  -5   4       2120.58       1883.77        47.08 o                         
   3  -5   4        136.31        118.27         9.57 o                         
   4  -5   4          1.80          3.08         9.53 o                         
   5  -5   4        289.42        288.94        13.98 o                         
   6  -5   4         24.12         34.53         9.31 o                         
   7  -5   4         83.28         62.75        15.80 o                         
   8  -5   4         10.96          7.64         9.26 o                         
   9  -5   4          0.29         -6.87         9.40 o                         
  10  -5   4        212.08        228.07        17.11 o                         
  11  -5   4        298.33        295.61        23.11 o                         
  12  -5   4        178.91        240.76        33.30 o                         
  13  -5   4          0.63         33.30        24.68 o                         
 -14  -4   4        208.11        194.07        22.25 o                         
 -13  -4   4         14.43         11.46        14.62 o                         
 -12  -4   4        131.16        171.08        15.39 o                         
 -11  -4   4         16.53         12.79        11.39 o                         
 -10  -4   4        287.62        269.22        17.73 o                         
  -9  -4   4        201.46        155.42        13.38 o                         
  -8  -4   4       1247.70       1137.91        54.94 o                         
  -7  -4   4       3659.38       3787.40        78.67 o                         
  -6  -4   4        332.59        382.01        19.18 o                         
  -5  -4   4        619.99        661.06        32.21 o                         
  -4  -4   4      14611.81      15422.63       353.31 o                         
  -3  -4   4         68.27         69.63         7.74 o                         
  -2  -4   4         66.82         51.76         8.73 o                         
  -1  -4   4         16.81          8.90         5.27 o                         
   0  -4   4        119.32        144.81         8.31 o                         
   1  -4   4       6536.96       6811.13       157.21 o                         
   2  -4   4       5179.47       5279.76       122.98 o                         
   3  -4   4         43.73         48.34         7.37 o                         
   4  -4   4       2364.99       2842.00        69.40 o                         
   5  -4   4        503.41        421.15        16.30 o                         
   6  -4   4       2324.29       2334.96        59.67 o                         
   7  -4   4         35.69          1.16        10.27 o                         
   8  -4   4        107.75        127.37        13.39 o                         
   9  -4   4         31.89         23.20         9.95 o                         
  10  -4   4        115.23        150.74        13.51 o                         
  11  -4   4        450.34        449.33        21.22 o                         
  12  -4   4        377.13        427.02        22.22 o                         
  13  -4   4        123.28        160.85        28.16 o                         
  14  -4   4          0.48        -14.41        24.68 o                         
 -14  -3   4        142.69        145.74        20.57 o                         
 -13  -3   4        177.31        166.40        29.32 o                         
 -12  -3   4          8.58         19.92        13.23 o                         
 -11  -3   4         11.56         14.58        11.44 o                         
 -10  -3   4         19.11         18.11        11.73 o                         
  -9  -3   4         55.89         28.05        10.24 o                         
  -8  -3   4        114.57        107.99        11.19 o                         
  -7  -3   4        529.35        461.49        18.70 o                         
  -6  -3   4       1215.08       1191.31        27.91 o                         
  -5  -3   4       1265.63       1339.27        36.21 o                         
  -4  -3   4       8821.89       9391.10       216.92 o                         
  -3  -3   4       7406.95       8262.29       263.39 o                         
  -2  -3   4         67.87         89.94         7.44 o                         
  -1  -3   4         28.70         46.82         7.76 o                         
   0  -3   4       4579.07       4585.37       106.63 o                         
   1  -3   4          4.22         12.59         7.46 o                         
   2  -3   4        288.64        334.27        11.56 o                         
   3  -3   4       1328.11       1387.55        35.41 o                         
   4  -3   4       1221.55       1188.81        31.78 o                         
   5  -3   4       1055.45       1067.04        30.00 o                         
   6  -3   4        923.13       1023.99        30.00 o                         
   7  -3   4       2082.66       2113.72        60.80 o                         
   8  -3   4       1052.45        944.58        29.95 o                         
   9  -3   4        201.58        189.99        14.99 o                         
  10  -3   4        487.77        486.54        21.05 o                         
  11  -3   4        772.76        776.07        28.78 o                         
  12  -3   4        150.54        143.01        14.41 o                         
  13  -3   4        308.79        331.03        24.64 o                         
  14  -3   4        141.35        145.72        19.76 o                         
 -14  -2   4         44.15         30.60        16.60 o                         
 -13  -2   4         13.59         21.37        14.69 o                         
 -12  -2   4        259.08        279.58        18.40 o                         
 -11  -2   4        360.44        352.26        19.47 o                         
 -10  -2   4         94.84        116.55        17.59 o                         
  -9  -2   4        392.57        382.64        18.56 o                         
  -8  -2   4        157.14        141.89        12.20 o                         
  -7  -2   4        862.36        815.42        26.75 o                         
  -6  -2   4         92.98         81.26        12.32 o                         
  -5  -2   4       1895.95       1646.62        43.57 o                         
  -4  -2   4       6364.93       6304.12       147.61 o                         
  -3  -2   4       2671.05       3015.48        72.66 o                         
  -2  -2   4       7199.35       7570.05       273.66 o                         
  -1  -2   4       1535.55       1656.95        40.70 o                         
   0  -2   4        385.76        360.79        14.99 o                         
   1  -2   4      15781.76      16947.54       467.84 o                         
   2  -2   4       4936.54       4921.50       113.88 o                         
   3  -2   4      31964.32      35058.02       794.46 o                         
   4  -2   4        197.39        219.07        10.14 o                         
   5  -2   4       5506.34       5440.21       127.71 o                         
   6  -2   4         88.68         85.32        10.82 o                         
   7  -2   4       1200.36       1236.70        34.94 o                         
   8  -2   4        562.88        509.70        19.43 o                         
   9  -2   4        434.66        432.63        18.78 o                         
  10  -2   4        383.57        375.40        18.32 o                         
  11  -2   4        417.33        473.01        21.39 o                         
  12  -2   4        554.04        576.36        30.97 o                         
  13  -2   4          5.85          3.46        14.08 o                         
  14  -2   4        108.80        127.96        22.86 o                         
 -14  -1   4         37.76         36.22        16.74 o                         
 -13  -1   4         67.91         74.59        14.20 o                         
 -12  -1   4          0.04         -4.25        10.59 o                         
 -11  -1   4        120.83        133.84        14.31 o                         
 -10  -1   4       1750.39       1723.16        50.67 o                         
  -9  -1   4         61.51         63.01        13.03 o                         
  -8  -1   4         41.13         37.47        11.80 o                         
  -7  -1   4         39.48         50.74         9.24 o                         
  -6  -1   4        301.40        284.84        14.18 o                         
  -5  -1   4        380.85        386.77        25.22 o                         
  -4  -1   4        890.43       1015.54        28.63 o                         
  -3  -1   4       1283.76       1408.08        43.61 o                         
  -2  -1   4        123.17        120.23         8.00 o                         
  -1  -1   4       1775.37       1888.30        45.78 o                         
   0  -1   4         11.77         35.68         4.47 o                         
   1  -1   4      20488.85      21690.43       597.17 o                         
   2  -1   4      10298.59      10746.68       245.25 o                         
   3  -1   4        156.83        179.75         9.80 o                         
   4  -1   4      16496.36      17776.13       404.41 o                         
   5  -1   4        489.93        479.17        15.98 o                         
   6  -1   4        189.92        280.31        24.45 o                         
   7  -1   4        458.71        385.82        15.34 o                         
   8  -1   4        184.22        175.03        13.96 o                         
   9  -1   4        183.64        171.61        12.38 o                         
  10  -1   4        130.56        159.28        12.86 o                         
  11  -1   4         18.55         12.54        10.18 o                         
  12  -1   4        295.34        264.12        21.62 o                         
  13  -1   4        196.33        179.75        19.79 o                         
  14  -1   4         33.16         40.24        15.97 o                         
  15  -1   4         70.89         95.43        19.92 o                         
 -14   0   4         12.17         22.16        16.80 o                         
 -13   0   4         43.52         47.09        13.34 o                         
 -12   0   4          8.72         23.79        12.56 o                         
 -11   0   4          0.66          1.78        10.91 o                         
 -10   0   4        133.42        105.65        15.30 o                         
  -9   0   4       1090.23        976.63        32.75 o                         
  -8   0   4        587.62        516.11        37.66 o                         
  -7   0   4         26.09         13.46         8.81 o                         
  -6   0   4        539.31        509.47        19.26 o                         
  -5   0   4        138.73        208.65        14.66 o                         
  -4   0   4        367.87        437.07        24.42 o                         
  -3   0   4       2328.20       2449.48        60.14 o                         
  -2   0   4        709.59        599.12        17.94 o                         
  -1   0   4       2118.97       2372.29        63.83 o                         
   0   0   4         14.88         12.64         4.57 o                         
   1   0   4        730.53        785.57        20.07 o                         
   2   0   4       1139.36       1230.31        30.17 o                         
   3   0   4       4014.82       4101.95        95.30 o                         
   4   0   4        653.60        684.37        19.26 o                         
   5   0   4       1835.30       1947.07        54.42 o                         
   6   0   4        663.57        623.62        19.32 o                         
   7   0   4         21.69         23.37         7.34 o                         
   8   0   4       2450.24       2541.19        74.87 o                         
   9   0   4        327.40        301.58        16.03 o                         
  10   0   4          3.41          6.76        10.31 o                         
  11   0   4        176.51        172.77        17.50 o                         
  12   0   4        272.00        271.29        22.01 o                         
  13   0   4         42.18         41.62        14.54 o                         
  14   0   4         30.64         37.39        24.10 o                         
  15   0   4         55.64         43.80        26.75 o                         
 -13   1   4          0.97        -11.28        11.28 o                         
 -12   1   4         52.99         53.30        17.46 o                         
 -11   1   4         84.09        110.03        13.25 o                         
 -10   1   4        268.44        230.08        16.23 o                         
  -9   1   4         15.28          6.11        10.28 o                         
  -8   1   4        676.53        655.04        24.81 o                         
  -7   1   4       1454.98       1340.79        39.28 o                         
  -6   1   4        266.88        236.45        22.51 o                         
  -5   1   4        906.16        848.31        51.46 o                         
  -4   1   4          9.40          4.42         6.65 o                         
  -3   1   4          9.67          1.57         5.21 o                         
  -2   1   4       2217.43       2508.64        53.92 o                         
  -1   1   4       1590.10       1745.68        36.37 o                         
   0   1   4       1166.36       1198.80        25.56 o                         
   1   1   4       1191.89       1285.85        27.07 o                         
   2   1   4      19730.19      21140.15       409.62 o                         
   3   1   4       5197.27       5563.23       136.44 o                         
   4   1   4       1484.23       1460.05        31.40 o                         
   5   1   4        271.90        256.43        10.16 o                         
   6   1   4         11.95          9.80         6.32 o                         
   7   1   4       1462.88       1391.18        40.11 o                         
   8   1   4         71.91         95.49        21.76 o                         
   9   1   4        264.38        233.36        12.93 o                         
  10   1   4        121.63        104.73        11.07 o                         
  11   1   4         62.25         46.62        13.51 o                         
  12   1   4         14.85         -8.22        11.74 o                         
  13   1   4         91.48         93.79        20.62 o                         
  14   1   4         44.94         62.92        15.64 o                         
  15   1   4          3.74         -6.38        15.50 o                         
 -13   2   4         45.61         27.89        16.90 o                         
 -12   2   4          1.96          0.27        14.50 o                         
 -11   2   4          5.65         21.85        19.88 o                         
 -10   2   4        416.42        433.63        21.46 o                         
  -9   2   4        692.35        667.68        26.21 o                         
  -8   2   4         50.00         64.09        13.55 o                         
  -7   2   4        328.50        362.04        17.26 o                         
  -6   2   4       1261.17       1319.52        37.95 o                         
  -5   2   4        210.85        152.38        10.47 o                         
  -4   2   4       1640.72       1690.32        49.47 o                         
  -3   2   4        312.93        299.91        17.40 o                         
  -2   2   4       4447.90       4362.79       102.71 o                         
  -1   2   4       2546.78       2360.30        48.52 o                         
   0   2   4       7789.86       8627.01       168.84 o                         
   1   2   4       8169.50       9311.77       182.06 o                         
   2   2   4      35157.61      36204.82       701.64 o                         
   3   2   4      16113.59      16610.09       374.37 o                         
   4   2   4        146.64        155.18         8.77 o                         
   5   2   4        110.80        118.94         8.94 o                         
   6   2   4          1.26          7.42         5.77 o                         
   7   2   4       2082.56       2035.41        51.54 o                         
   8   2   4        544.24        595.83        19.82 o                         
   9   2   4          0.17          3.81        12.42 o                         
  10   2   4        661.72        642.98        63.28 o                         
  11   2   4        658.07        619.03        31.23 o                         
  12   2   4         53.51         55.83        14.62 o                         
  13   2   4         13.03          5.49        13.41 o                         
  14   2   4         56.92         40.72        19.30 o                         
  15   2   4         12.31          7.07        15.23 o                         
  16   2   4         74.95         70.55        19.20 o                         
 -13   3   4         32.75         38.24        17.83 o                         
 -12   3   4         51.23         65.81        17.57 o                         
 -11   3   4        118.32        113.99        19.57 o                         
 -10   3   4         36.15         41.93        16.17 o                         
  -9   3   4        137.21        109.50        13.17 o                         
  -8   3   4        131.66        126.98        12.73 o                         
  -7   3   4         77.65         74.17        12.89 o                         
  -6   3   4          0.41         -4.69         7.57 o                         
  -5   3   4         49.60         70.42         8.55 o                         
  -4   3   4        326.63        295.24        13.33 o                         
  -3   3   4        713.45        812.51        23.83 o                         
  -2   3   4        106.00        125.58         7.77 o                         
  -1   3   4        457.80        524.16        18.59 o                         
   0   3   4         10.10         17.58         4.66 o                         
   1   3   4       2215.18       2172.13        44.75 o                         
   2   3   4       3331.31       3551.96        71.17 o                         
   3   3   4       7116.42       7658.47       173.13 o                         
   4   3   4       2202.98       2016.35        49.82 o                         
   5   3   4         17.06         28.01        14.87 o                         
   6   3   4        365.85        347.45        14.37 o                         
   7   3   4        405.76        447.62        13.41 o                         
   8   3   4        364.97        342.23        16.50 o                         
   9   3   4         15.63          5.22         7.88 o                         
  10   3   4        161.96        156.84        15.45 o                         
  11   3   4        175.16        163.02        17.55 o                         
  12   3   4        431.42        471.20        27.55 o                         
  13   3   4        195.50        207.53        48.87 o                         
  14   3   4          0.91         -7.05        13.93 o                         
  15   3   4         33.46         67.67        17.49 o                         
  16   3   4          1.20          1.80        16.30 o                         
 -12   4   4        196.46        258.89        24.71 o                         
 -11   4   4         27.01         23.71        23.52 o                         
 -10   4   4        330.74        387.41        34.12 o                         
  -9   4   4        289.57        292.14        17.54 o                         
  -8   4   4          0.28          5.09         9.62 o                         
  -7   4   4        549.50        539.55        21.61 o                         
  -6   4   4         15.52          0.82        12.34 o                         
  -5   4   4         11.77         20.61         7.40 o                         
  -4   4   4        308.71        330.78        19.45 o                         
  -3   4   4         15.25         28.27         6.59 o                         
  -2   4   4        139.24        185.81         9.10 o                         
  -1   4   4        345.07        352.01        12.40 o                         
   0   4   4       1083.66       1134.19        29.44 o                         
   1   4   4      12479.95      12613.21       246.38 o                         
   2   4   4       2514.44       2885.07        58.87 o                         
   3   4   4        351.26        380.73        11.05 o                         
   4   4   4       3077.00       2920.09        70.08 o                         
   5   4   4       1362.99       1497.78        39.13 o                         
   6   4   4       2728.59       3010.10        73.55 o                         
   7   4   4       3510.95       3448.40        84.09 o                         
   8   4   4        559.91        615.55        21.11 o                         
   9   4   4        465.51        466.90        19.15 o                         
  10   4   4          4.82         -3.77        11.40 o                         
  11   4   4          7.20        -11.67        11.67 o                         
  12   4   4          6.58         -6.17        13.46 o                         
  13   4   4        164.21        171.86        19.63 o                         
  14   4   4        181.01        151.94        22.94 o                         
  15   4   4          3.32         -5.14        21.70 o                         
  16   4   4          2.83          7.08        16.13 o                         
 -12   5   4         44.41         52.41        18.57 o                         
 -11   5   4        177.87        177.67        21.88 o                         
 -10   5   4          0.18         23.86        14.98 o                         
  -9   5   4        213.72        231.56        21.43 o                         
  -8   5   4        496.03        510.81        79.26 o                         
  -7   5   4         36.95         26.36         9.53 o                         
  -6   5   4        503.64        476.76        19.52 o                         
  -5   5   4         10.72          2.65         8.05 o                         
  -4   5   4        402.38        406.86        16.25 o                         
  -3   5   4        470.52        485.64        17.13 o                         
  -2   5   4         94.47         91.22         7.00 o                         
  -1   5   4        104.92         92.92         6.52 o                         
   0   5   4        117.88         91.57         9.13 o                         
   1   5   4       2662.80       2780.94        57.29 o                         
   2   5   4        817.20        920.00        21.52 o                         
   3   5   4       1312.59       1448.96        31.69 o                         
   4   5   4         34.77         36.17         5.09 o                         
   5   5   4       1426.63       1497.55        32.98 o                         
   6   5   4        662.26        564.17        19.55 o                         
   7   5   4         34.58         40.62         8.78 o                         
   8   5   4        302.67        269.63        14.38 o                         
   9   5   4       2096.37       1981.57        53.41 o                         
  10   5   4        160.87        144.80        13.66 o                         
  11   5   4          5.48         24.21        10.92 o                         
  12   5   4        189.55        188.65        19.19 o                         
  13   5   4        298.89        220.12        22.11 o                         
  14   5   4         16.18         21.17        23.03 o                         
  15   5   4          5.39          8.38        22.36 o                         
  16   5   4          0.34          4.73        15.73 o                         
 -11   6   4         20.71          3.66        16.43 o                         
 -10   6   4         57.76         32.32        16.34 o                         
  -9   6   4        224.17        194.80        21.08 o                         
  -8   6   4          1.34          3.32        11.85 o                         
  -7   6   4        235.55        204.84        19.73 o                         
  -6   6   4         37.76         17.32        16.73 o                         
  -5   6   4         73.03         72.50         9.54 o                         
  -4   6   4         66.16         48.99         8.00 o                         
  -3   6   4        545.85        480.60        17.50 o                         
  -2   6   4       1979.51       1974.64        57.96 o                         
  -1   6   4       1050.04       1022.76        36.93 o                         
   0   6   4       1621.38       1649.64        53.32 o                         
   1   6   4       1531.09       1704.39        42.74 o                         
   2   6   4        208.22        245.32        14.25 o                         
   3   6   4        200.55        226.73        12.58 o                         
   4   6   4       5486.87       6179.80       123.33 o                         
   5   6   4        790.40        879.89        28.40 o                         
   6   6   4        532.26        454.72        14.90 o                         
   7   6   4        139.56        125.61        10.64 o                         
   8   6   4        197.27        173.80        12.24 o                         
   9   6   4        418.54        425.37        19.23 o                         
  10   6   4       1958.46       1747.04        49.24 o                         
  11   6   4         20.50         34.46        13.12 o                         
  12   6   4         47.53         44.83        12.03 o                         
  13   6   4        871.67        793.13        38.54 o                         
  14   6   4        345.35        334.32        25.77 o                         
  15   6   4          1.96        -10.04        14.61 o                         
  16   6   4         10.58         50.02        17.21 o                         
 -11   7   4         92.36        116.23        20.64 o                         
 -10   7   4          4.55          7.09        15.50 o                         
  -9   7   4        277.48        274.50        49.86 o                         
  -8   7   4        596.86        622.18        33.55 o                         
  -7   7   4        178.92        176.12        18.45 o                         
  -6   7   4        185.30        156.95        17.90 o                         
  -5   7   4         34.94         37.66        13.65 o                         
  -4   7   4         12.45         16.36        12.15 o                         
  -3   7   4        124.37        135.69        14.86 o                         
  -2   7   4        124.58        120.70        13.77 o                         
  -1   7   4       4044.69       3797.77       114.27 o                         
   0   7   4         38.03         29.68        10.38 o                         
   1   7   4          8.20         -6.52         8.84 o                         
   2   7   4        779.66       1034.18        32.60 o                         
   3   7   4          2.14         -3.32         5.37 o                         
   4   7   4       7120.82       7385.62       147.30 o                         
   5   7   4       5739.35       5803.71       116.89 o                         
   6   7   4         34.77         28.59         7.91 o                         
   7   7   4        635.62        592.69        19.46 o                         
   8   7   4        890.10        883.07        43.50 o                         
   9   7   4         99.62         80.84        11.75 o                         
  10   7   4         31.18         36.68        11.21 o                         
  11   7   4         23.32         -0.36        10.26 o                         
  12   7   4          0.88         23.29        11.89 o                         
  13   7   4        227.95        266.48        27.00 o                         
  14   7   4         83.17         69.63        19.71 o                         
  15   7   4         84.40        125.10        19.69 o                         
  16   7   4          5.19          1.51        15.63 o                         
 -10   8   4         19.42         35.20        17.22 o                         
  -9   8   4          7.12          8.68        15.39 o                         
  -8   8   4        133.96        104.93        17.98 o                         
  -7   8   4        202.15        186.41        20.32 o                         
  -6   8   4        764.45        756.49        36.36 o                         
  -5   8   4        162.76        125.23        27.25 o                         
  -4   8   4          9.86          4.02        12.18 o                         
  -3   8   4         73.49         83.55        14.41 o                         
  -2   8   4        610.20        642.66        29.40 o                         
  -1   8   4        172.23        123.02        19.55 o                         
   0   8   4       4468.49       4316.14       128.70 o                         
   1   8   4       3668.93       3757.15       112.53 o                         
   2   8   4       1099.75       1164.61        31.38 o                         
   3   8   4        326.56        374.74        12.62 o                         
   4   8   4        176.40        193.97         9.29 o                         
   5   8   4        694.23        743.32        19.90 o                         
   6   8   4        213.90        216.38         9.93 o                         
   7   8   4        803.18        750.82        21.50 o                         
   8   8   4         12.19         19.29         9.53 o                         
   9   8   4        115.82         89.65        11.64 o                         
  10   8   4        253.74        277.80        16.79 o                         
  11   8   4        275.00        283.15        17.42 o                         
  12   8   4         11.93          1.85        13.81 o                         
  13   8   4        793.22        751.88        37.19 o                         
  14   8   4        136.26        137.07        20.79 o                         
  15   8   4         72.36         80.25        16.57 o                         
  16   8   4        172.79        145.82        21.29 o                         
  -9   9   4         59.13         60.41        17.99 o                         
  -8   9   4         26.65         44.77        16.84 o                         
  -7   9   4         46.69         34.19        14.88 o                         
  -6   9   4        213.02        233.19        26.59 o                         
  -5   9   4        505.86        518.83        28.93 o                         
  -4   9   4        206.22        195.08        19.01 o                         
  -3   9   4        155.04        149.05        16.61 o                         
  -2   9   4        456.85        477.14        25.87 o                         
  -1   9   4        163.43        182.71        16.96 o                         
   0   9   4        301.90        319.05        27.58 o                         
   1   9   4        966.52       1034.01        41.66 o                         
   2   9   4        916.09       1041.54        58.23 o                         
   3   9   4        715.92        738.16        22.50 o                         
   4   9   4       1438.06       1476.55        58.29 o                         
   5   9   4        947.19        997.28        28.43 o                         
   6   9   4          3.68          6.70         6.67 o                         
   7   9   4       1539.89       1561.64        36.61 o                         
   8   9   4        902.98        972.67        31.54 o                         
   9   9   4          0.50         -4.04        10.39 o                         
  10   9   4          3.82          3.11        12.29 o                         
  11   9   4          8.41         30.20        12.14 o                         
  12   9   4        172.78        199.67        16.71 o                         
  13   9   4         95.79        101.28        17.21 o                         
  14   9   4        169.18        175.72        20.37 o                         
  15   9   4        120.59        120.95        36.77 o                         
  16   9   4          4.86          5.65        14.71 o                         
  -9  10   4         25.42         11.58        16.54 o                         
  -8  10   4         42.79         61.02        33.71 o                         
  -7  10   4         65.26         61.06        16.58 o                         
  -6  10   4         42.10         52.93        14.96 o                         
  -5  10   4         50.89         37.08        14.54 o                         
  -4  10   4        132.91        163.80        18.58 o                         
  -3  10   4          0.86          6.94        14.33 o                         
  -2  10   4        676.88        591.84        40.58 o                         
  -1  10   4       2560.46       2382.04        78.63 o                         
   0  10   4       1810.28       1798.54        61.87 o                         
   1  10   4        199.92        192.51        16.50 o                         
   2  10   4          2.49         20.13        11.28 o                         
   3  10   4         20.72          9.49        10.06 o                         
   4  10   4         99.08         83.10         7.99 o                         
   5  10   4         64.79         37.70         7.27 o                         
   6  10   4        108.96        105.25         9.00 o                         
   7  10   4          0.78         -2.05         9.35 o                         
   8  10   4         85.62         74.03        11.20 o                         
   9  10   4        788.71        794.19        28.71 o                         
  10  10   4       2115.61       2115.26        59.05 o                         
  11  10   4        364.98        344.70        19.99 o                         
  12  10   4         48.67         44.05        12.01 o                         
  13  10   4         11.59         14.64        13.68 o                         
  14  10   4          0.45          4.14        14.75 o                         
  15  10   4         85.75         54.13        17.71 o                         
  -8  11   4          0.38         21.53        16.50 o                         
  -7  11   4          0.14          5.09        15.49 o                         
  -6  11   4         14.77         23.76        25.76 o                         
  -5  11   4        159.00        173.67        19.80 o                         
  -4  11   4         37.30         28.81        14.52 o                         
  -3  11   4         54.62         43.71        13.70 o                         
  -2  11   4          4.38        -12.82        12.82 o                         
  -1  11   4        802.48        829.57        36.78 o                         
   0  11   4       3289.92       3160.95       100.67 o                         
   1  11   4        708.14        697.06        31.70 o                         
   2  11   4        156.54        146.06        15.43 o                         
   3  11   4         60.41         62.46        13.06 o                         
   4  11   4         77.99         65.77        10.21 o                         
   5  11   4        764.83        754.54        26.00 o                         
   6  11   4          4.81         14.31         7.58 o                         
   7  11   4         49.29         66.20        11.20 o                         
   8  11   4         32.07         26.16        10.78 o                         
   9  11   4        321.70        263.08        19.76 o                         
  10  11   4        659.69        687.96        27.23 o                         
  11  11   4       1306.11       1296.94        41.65 o                         
  12  11   4         76.34         50.67        12.70 o                         
  13  11   4         43.29         40.00        14.62 o                         
  14  11   4          0.70          1.11        14.38 o                         
  15  11   4          9.66         23.34        16.18 o                         
  -7  12   4         22.85          1.24        34.70 o                         
  -6  12   4          0.59          5.41        16.57 o                         
  -5  12   4         12.65         13.57        14.51 o                         
  -4  12   4         49.27         48.50        15.63 o                         
  -3  12   4        309.18        276.84        22.73 o                         
  -2  12   4          0.78        -11.40        12.69 o                         
  -1  12   4         27.73         27.98        13.75 o                         
   0  12   4        229.82        240.50        20.00 o                         
   1  12   4        719.53        592.85        29.45 o                         
   2  12   4         46.46         47.69        12.94 o                         
   3  12   4         96.72         78.62        21.04 o                         
   4  12   4         19.87         -3.95         9.67 o                         
   5  12   4         84.62        103.21        11.81 o                         
   6  12   4        497.84        455.61        20.10 o                         
   7  12   4          5.15          0.93        28.74 o                         
   8  12   4       1399.85       1441.71        57.40 o                         
   9  12   4        540.11        585.04        24.50 o                         
  10  12   4        166.94        155.46        22.16 o                         
  11  12   4          9.49         10.11        10.78 o                         
  12  12   4         11.57          7.77        11.90 o                         
  13  12   4          1.06         26.08        14.83 o                         
  14  12   4         18.02         -9.15        14.21 o                         
  15  12   4          9.94         32.82        17.39 o                         
  -6  13   4         32.33         59.75        18.02 o                         
  -5  13   4         15.96         15.53        15.28 o                         
  -4  13   4          1.44         -7.75        15.49 o                         
  -3  13   4        153.36        178.74        20.04 o                         
  -2  13   4        267.64        259.56        22.45 o                         
  -1  13   4          9.98         22.72        14.04 o                         
   0  13   4        197.13        199.42        19.17 o                         
   1  13   4          0.91         -3.45        12.57 o                         
   2  13   4        135.44         96.47        15.34 o                         
   3  13   4        340.36        335.15        21.89 o                         
   4  13   4         54.98         65.60        17.89 o                         
   5  13   4        186.64        154.95        18.60 o                         
   6  13   4         64.66         75.18        15.26 o                         
   7  13   4        298.18        297.32        22.61 o                         
   8  13   4        177.85        173.01        37.35 o                         
   9  13   4        850.58        847.33        33.57 o                         
  10  13   4        768.83        750.93        39.09 o                         
  11  13   4         62.90         73.05        12.97 o                         
  12  13   4          1.73         -1.90        11.43 o                         
  13  13   4         24.35         45.96        16.65 o                         
  14  13   4          4.82        -13.41        14.91 o                         
  -5  14   4         17.84         42.14        18.35 o                         
  -4  14   4         38.25         55.22        29.15 o                         
  -3  14   4          0.04         -0.38        14.47 o                         
  -2  14   4        143.01        142.26        22.69 o                         
  -1  14   4        251.00        249.67        22.19 o                         
   0  14   4        204.65        199.43        20.14 o                         
   1  14   4         60.70         75.77        15.16 o                         
   2  14   4        178.17        209.66        27.58 o                         
   3  14   4          0.23        -16.23        16.23 o                         
   4  14   4         42.66         11.72        30.40 o                         
   5  14   4        144.17        187.09        15.03 o                         
   6  14   4        152.94        141.92        18.39 o                         
   7  14   4         23.32         40.80        14.35 o                         
   8  14   4        106.71        135.38        19.22 o                         
   9  14   4        386.17        419.22        43.98 o                         
  10  14   4         12.50          4.35        22.20 o                         
  11  14   4         76.58         83.13        18.05 o                         
  12  14   4        111.79        153.73        16.14 o                         
  13  14   4         30.62         60.79        14.05 o                         
  14  14   4          0.07         20.71        14.20 o                         
  -3  15   4         90.95         58.46        24.68 o                         
  -2  15   4         18.61         18.61        15.97 o                         
  -1  15   4          9.56        -14.10        14.10 o                         
   0  15   4         25.06         36.37        16.04 o                         
   1  15   4        231.00        247.75        22.60 o                         
   2  15   4          2.80         24.46        14.04 o                         
   3  15   4         63.68         72.93        15.05 o                         
   4  15   4         87.15        118.40        16.32 o                         
   5  15   4        314.88        326.46        23.69 o                         
   6  15   4          2.92         -7.19        13.29 o                         
   7  15   4         34.15         67.06        15.78 o                         
   8  15   4         17.89         31.22        14.39 o                         
   9  15   4         31.53         35.75        15.70 o                         
  10  15   4        146.97        117.78        25.10 o                         
  11  15   4          2.27         12.42        22.69 o                         
  12  15   4         43.50         18.54        17.50 o                         
  13  15   4         11.82         18.34        21.53 o                         
  -2  16   4         30.20         44.23        17.69 o                         
  -1  16   4         14.76         18.81        16.38 o                         
   0  16   4          0.22        -12.92        20.21 o                         
   1  16   4         30.21          1.86        14.86 o                         
   2  16   4          1.07         -1.66        13.98 o                         
   3  16   4         15.74         -5.48        14.83 o                         
   4  16   4         70.66         85.95        17.56 o                         
   5  16   4        165.05        179.24        20.46 o                         
   6  16   4        243.86        243.10        22.41 o                         
   7  16   4          8.67         26.27        14.46 o                         
   8  16   4         96.12         83.30        16.79 o                         
   9  16   4        205.90        197.75        21.84 o                         
  10  16   4         22.29        -15.64        15.64 o                         
  11  16   4         14.12          2.79        15.99 o                         
  12  16   4          1.48        -24.02        25.68 o                         
   0  17   4         25.68         21.63        29.98 o                         
   1  17   4          2.43        -10.77        19.38 o                         
   2  17   4          9.66         -0.85        15.70 o                         
   3  17   4         20.33         11.09        15.90 o                         
   4  17   4          4.33        -11.78        11.78 o                         
   5  17   4          4.01         16.68        14.72 o                         
   6  17   4        102.93        146.63        32.47 o                         
   7  17   4        112.85        150.66        20.32 o                         
   8  17   4          1.09          9.09        16.21 o                         
   9  17   4         33.12         19.55        16.30 o                         
  10  17   4         81.06         97.09        28.82 o                         
  11  17   4         18.84         32.35        36.44 o                         
   3  18   4         36.91         47.12        17.16 o                         
   4  18   4        171.50        172.12        23.27 o                         
   5  18   4        126.37        121.66        19.56 o                         
   6  18   4         23.21         28.00        16.85 o                         
   7  18   4         13.99        -12.62        15.97 o                         
   8  18   4        111.58        126.45        20.61 o                         
  -6 -17   5          2.23        -22.03        22.03 o                         
  -5 -17   5         11.59         15.57        21.87 o                         
  -4 -17   5         29.32          5.80        22.03 o                         
  -3 -17   5         71.25         80.51        25.01 o                         
  -2 -17   5        212.85        237.88        34.12 o                         
  -1 -17   5        119.49        125.40        29.49 o                         
   0 -17   5          3.65         13.75        23.85 o                         
  -7 -16   5        462.06        607.78        46.88 o                         
  -6 -16   5        126.22        130.87        27.83 o                         
  -5 -16   5         10.46         26.01        21.37 o                         
  -4 -16   5         78.73         88.79        25.01 o                         
  -3 -16   5         53.65        117.45        25.68 o                         
  -2 -16   5        144.53        167.64        28.66 o                         
  -1 -16   5          0.25         -8.45        22.36 o                         
   0 -16   5        224.91        213.20        32.96 o                         
   1 -16   5         28.59        -22.36        22.86 o                         
   2 -16   5         68.70         32.47        25.18 o                         
 -10 -15   5          0.27         20.21        24.02 o                         
  -7 -15   5          1.14         -3.98        18.72 o                         
  -6 -15   5         26.14         10.60        21.20 o                         
  -5 -15   5          6.37         -4.80        21.20 o                         
  -4 -15   5          1.44        -18.88        18.88 o                         
  -3 -15   5        303.94        272.33        32.47 o                         
  -2 -15   5         75.76         60.96        23.03 o                         
  -1 -15   5        175.75        157.20        28.00 o                         
   0 -15   5        212.56        199.94        31.47 o                         
   1 -15   5         27.36        -10.27        20.71 o                         
   2 -15   5        104.75         57.32        25.18 o                         
   3 -15   5          0.36         -2.32        22.69 o                         
   4 -15   5         76.37        123.08        29.32 o                         
 -11 -14   5         26.09         49.94        16.87 o                         
 -10 -14   5         90.96        102.86        17.38 o                         
  -9 -14   5          3.35         -8.28        19.05 o                         
  -8 -14   5         65.75         77.80        12.57 o                         
  -7 -14   5        430.77        356.82        34.79 o                         
  -6 -14   5        134.06        130.87        23.52 o                         
  -5 -14   5          6.94         36.28        19.38 o                         
  -4 -14   5        583.03        625.67        45.55 o                         
  -3 -14   5        440.66        442.13        38.43 o                         
  -2 -14   5        235.61        218.66        29.49 o                         
  -1 -14   5        289.39        341.58        35.45 o                         
   0 -14   5        204.93        273.00        32.96 o                         
   1 -14   5         41.93         43.07        22.03 o                         
   2 -14   5         10.66         42.24        22.53 o                         
   3 -14   5         52.55         41.58        23.36 o                         
   5 -14   5          9.47         30.81        25.01 o                         
 -12 -13   5        144.51        194.90        22.25 o                         
 -11 -13   5         41.08         39.96        15.32 o                         
 -10 -13   5         66.47         56.00        15.98 o                         
  -9 -13   5         99.23        118.83        19.96 o                         
  -8 -13   5         20.28          6.58        10.94 o                         
  -7 -13   5        146.68        126.37        13.68 o                         
  -6 -13   5        123.57        106.95        18.02 o                         
  -5 -13   5        411.72        467.22        40.16 o                         
  -4 -13   5         46.52         71.40        21.20 o                         
  -3 -13   5         31.76         65.93        21.37 o                         
  -2 -13   5        638.15        737.32        49.53 o                         
  -1 -13   5         93.55         60.46        21.53 o                         
   0 -13   5         55.50         -4.47        15.90 o                         
   1 -13   5        184.49        175.92        25.68 o                         
   2 -13   5          8.49         16.07        20.38 o                         
   3 -13   5         29.58         20.87        21.70 o                         
   4 -13   5         79.33         78.52        24.52 o                         
   5 -13   5        183.37        226.45        33.46 o                         
   6 -13   5         14.36          0.83        22.86 o                         
   7 -13   5          5.45          9.94        23.36 o                         
 -13 -12   5         13.23         25.64        16.20 o                         
 -12 -12   5         11.31          9.43        14.75 o                         
 -11 -12   5        175.28        165.69        19.97 o                         
 -10 -12   5        222.90        228.56        21.14 o                         
  -9 -12   5         78.11         76.70        12.18 o                         
  -8 -12   5         59.75         63.56        12.11 o                         
  -7 -12   5         36.29         35.15        10.83 o                         
  -6 -12   5         11.13         -9.85         9.85 o                         
  -5 -12   5        477.31        424.12        19.51 o                         
  -4 -12   5        385.41        361.18        17.76 o                         
  -3 -12   5        125.72        135.90        11.72 o                         
  -2 -12   5          1.59         12.59        18.72 o                         
  -1 -12   5        734.97        779.56        50.52 o                         
   0 -12   5         12.36         24.52        19.71 o                         
   1 -12   5         14.89         13.75        17.23 o                         
   2 -12   5         48.05         64.44        22.03 o                         
   3 -12   5        100.90        159.85        26.67 o                         
   4 -12   5          1.02         -0.50        19.71 o                         
   5 -12   5          3.98         28.49        22.86 o                         
   6 -12   5        415.94        415.95        41.58 o                         
   7 -12   5        100.71        112.31        28.66 o                         
   8 -12   5          0.17         -7.95        23.36 o                         
 -13 -11   5        151.48        202.35        22.52 o                         
 -12 -11   5        100.13         93.43        18.72 o                         
 -11 -11   5          6.24         11.86        13.87 o                         
 -10 -11   5        281.81        282.56        33.96 o                         
  -9 -11   5         19.61         39.80        10.80 o                         
  -8 -11   5         70.95         62.08        11.03 o                         
  -7 -11   5         41.38         51.84        10.83 o                         
  -6 -11   5        334.21        321.75        24.00 o                         
  -5 -11   5         58.48         56.71        10.29 o                         
  -4 -11   5          0.21         10.03         9.12 o                         
  -3 -11   5         45.87         45.81         9.40 o                         
  -2 -11   5        584.12        608.87        30.20 o                         
  -1 -11   5          1.46         12.22         8.81 o                         
   0 -11   5        652.46        641.08        44.23 o                         
   1 -11   5        469.44        421.92        35.62 o                         
   2 -11   5         91.98        112.81        24.35 o                         
   3 -11   5          0.37         -4.97        16.40 o                         
   4 -11   5        128.44        127.55        25.34 o                         
   5 -11   5          8.86         17.23        21.37 o                         
   6 -11   5         52.74         56.98        23.52 o                         
   7 -11   5        299.63        336.27        37.77 o                         
   8 -11   5        261.42        231.58        33.30 o                         
   9 -11   5         18.62         27.83        25.01 o                         
 -13 -10   5         37.45         39.26        17.35 o                         
 -12 -10   5        443.11        427.38        28.87 o                         
 -11 -10   5        227.24        253.76        21.83 o                         
 -10 -10   5        149.87         75.66        22.79 o                         
  -9 -10   5         72.59         54.31        15.92 o                         
  -8 -10   5          5.39         19.89        10.32 o                         
  -7 -10   5          4.17         -0.89         9.52 o                         
  -6 -10   5        113.59         99.31        11.21 o                         
  -5 -10   5        628.19        666.59        24.03 o                         
  -4 -10   5         19.69         28.59         9.26 o                         
  -3 -10   5          0.89         -6.53         7.91 o                         
  -2 -10   5         64.84         74.99         9.68 o                         
  -1 -10   5        331.36        284.90        13.92 o                         
   0 -10   5        310.24        273.11        13.54 o                         
   1 -10   5        105.56        101.83         9.75 o                         
   2 -10   5        161.89        201.43        25.84 o                         
   3 -10   5        114.37        117.94        23.19 o                         
   4 -10   5          1.11        -19.22        19.22 o                         
   5 -10   5         20.46          0.83        19.88 o                         
   6 -10   5          2.31         31.97        21.04 o                         
   7 -10   5          9.23         -9.94        19.71 o                         
   8 -10   5        193.85        109.00        26.01 o                         
   9 -10   5        106.96         69.74        26.67 o                         
  10 -10   5          9.96        -11.76        23.36 o                         
 -14  -9   5         26.29         14.35        19.38 o                         
 -13  -9   5         44.58         49.53        16.88 o                         
 -12  -9   5          2.10          3.88        13.52 o                         
 -11  -9   5        298.16        276.76        31.14 o                         
 -10  -9   5         18.90         17.34        10.64 o                         
  -9  -9   5          9.67         15.18        10.16 o                         
  -8  -9   5         28.92         23.49        10.26 o                         
  -7  -9   5        144.71        124.37        12.21 o                         
  -6  -9   5        195.87        232.60        14.30 o                         
  -5  -9   5         33.44         38.97         9.05 o                         
  -4  -9   5        353.84        346.05        17.65 o                         
  -3  -9   5          1.53         17.53         8.17 o                         
  -2  -9   5         92.66         96.17         9.63 o                         
  -1  -9   5         17.91          7.24         7.69 o                         
   0  -9   5        200.05        223.83        11.78 o                         
   1  -9   5         73.17         68.01         8.62 o                         
   2  -9   5        151.09        144.14        10.41 o                         
   3  -9   5         76.83         62.01        11.49 o                         
   4  -9   5        467.07        456.08        23.79 o                         
   5  -9   5        127.55        147.76        26.17 o                         
   6  -9   5          0.52         19.38        20.54 o                         
   7  -9   5        246.25        244.01        30.81 o                         
   8  -9   5         63.29         86.64        24.52 o                         
   9  -9   5         25.15          5.80        20.87 o                         
  10  -9   5         26.78         13.58        23.36 o                         
 -14  -8   5         32.72         31.53        16.74 o                         
 -13  -8   5          6.18         -3.71        14.72 o                         
 -12  -8   5        153.49        163.45        20.20 o                         
 -11  -8   5         50.83         51.90        15.36 o                         
 -10  -8   5         72.49         79.94        12.15 o                         
  -9  -8   5          9.56         -9.18         9.50 o                         
  -8  -8   5        149.81        153.75        13.21 o                         
  -7  -8   5          7.99         -0.66        16.48 o                         
  -6  -8   5        170.90        150.31        11.93 o                         
  -5  -8   5       1602.65       1585.49        45.64 o                         
  -4  -8   5        134.50        147.84        11.10 o                         
  -3  -8   5         10.11         -0.11         7.13 o                         
  -2  -8   5         20.04         23.13         7.10 o                         
  -1  -8   5       2242.97       2383.49        60.15 o                         
   0  -8   5        308.18        417.11        29.64 o                         
   1  -8   5        366.74        348.73        14.03 o                         
   2  -8   5        170.96        182.12        10.62 o                         
   3  -8   5        299.83        308.29        14.08 o                         
   4  -8   5       1503.26       1564.93        43.12 o                         
   5  -8   5        791.59        780.00        25.81 o                         
   6  -8   5        187.14        178.09        16.44 o                         
   7  -8   5         22.95          9.77        20.71 o                         
   8  -8   5         14.11         -3.64        19.05 o                         
   9  -8   5         75.19        111.98        27.00 o                         
  10  -8   5          7.59        -20.38        20.38 o                         
  11  -8   5          3.46          3.98        22.86 o                         
 -14  -7   5        104.79        104.79        22.94 o                         
 -13  -7   5        101.24        111.83        18.73 o                         
 -12  -7   5         12.65          8.63        14.50 o                         
 -11  -7   5          7.16         21.90        16.82 o                         
 -10  -7   5        200.83        224.53        16.16 o                         
  -9  -7   5         20.92         40.13        10.96 o                         
  -8  -7   5        124.67        162.99        13.48 o                         
  -7  -7   5       1042.77        930.44        35.72 o                         
  -6  -7   5        427.16        393.86        17.19 o                         
  -5  -7   5        625.81        657.56        22.58 o                         
  -4  -7   5        415.50        309.39        20.86 o                         
  -3  -7   5          2.02          1.44         7.27 o                         
  -2  -7   5        242.85        269.07        27.63 o                         
  -1  -7   5        316.40        311.75        12.89 o                         
   0  -7   5        113.10        100.09        11.25 o                         
   1  -7   5        350.57        426.90        15.46 o                         
   2  -7   5        633.07        649.87        20.76 o                         
   3  -7   5          1.64          2.86         7.04 o                         
   4  -7   5        105.35        118.08         9.87 o                         
   5  -7   5        181.37        208.20        18.86 o                         
   6  -7   5        179.82        208.33        13.62 o                         
   7  -7   5        239.07        260.48        26.18 o                         
   8  -7   5         29.80         23.28        18.30 o                         
   9  -7   5          0.42          5.96        13.23 o                         
  10  -7   5        166.30        202.26        29.32 o                         
  11  -7   5         63.52         74.38        24.35 o                         
  12  -7   5          3.62         23.03        23.36 o                         
 -14  -6   5          4.13         24.16        23.44 o                         
 -13  -6   5        137.83        157.91        19.81 o                         
 -12  -6   5        309.84        280.12        23.75 o                         
 -11  -6   5        323.16        329.80        19.29 o                         
 -10  -6   5          2.84        -11.90        12.38 o                         
  -9  -6   5        128.53        156.02        14.79 o                         
  -8  -6   5        144.93        159.67        13.63 o                         
  -7  -6   5         71.68         66.80        10.86 o                         
  -6  -6   5       1053.23       1053.31        31.97 o                         
  -5  -6   5        623.57        561.35        20.22 o                         
  -4  -6   5        231.25        223.47        11.94 o                         
  -3  -6   5          8.03         -4.75         6.76 o                         
  -2  -6   5       7686.99       8164.38       189.65 o                         
  -1  -6   5        116.21        107.49        11.52 o                         
   0  -6   5        159.63        163.37         8.85 o                         
   1  -6   5       6164.32       6616.22       154.23 o                         
   2  -6   5       1062.27       1046.57        28.94 o                         
   3  -6   5        105.12        117.02        20.05 o                         
   4  -6   5       1738.32       1649.36        46.45 o                         
   5  -6   5         13.01         25.21         8.97 o                         
   6  -6   5         98.22        135.53        13.44 o                         
   7  -6   5          2.76         -9.11         9.43 o                         
   8  -6   5          9.98         -1.42         9.96 o                         
   9  -6   5         25.42         40.30        11.70 o                         
  10  -6   5         17.91         24.62        14.04 o                         
  11  -6   5         42.77         49.54        15.39 o                         
  12  -6   5         43.25         41.91        22.69 o                         
 -14  -5   5        196.52        255.51        25.17 o                         
 -13  -5   5          7.77         24.87        15.13 o                         
 -12  -5   5         30.11         31.20        11.91 o                         
 -11  -5   5        326.01        299.22        18.00 o                         
 -10  -5   5         35.46         37.46        11.50 o                         
  -9  -5   5         54.33         73.85        20.49 o                         
  -8  -5   5         83.74         62.75        10.85 o                         
  -7  -5   5       1353.61       1290.02        53.04 o                         
  -6  -5   5        621.60        648.16        21.21 o                         
  -5  -5   5        441.23        410.00        21.36 o                         
  -4  -5   5       2064.26       2063.00        53.09 o                         
  -3  -5   5       2936.30       3021.75        74.01 o                         
  -2  -5   5       1590.75       1718.67        43.95 o                         
  -1  -5   5       3201.43       3426.94       104.35 o                         
   0  -5   5       1110.06       1003.31        27.11 o                         
   1  -5   5       1515.18       1591.49        40.22 o                         
   2  -5   5       4311.09       4199.34        99.46 o                         
   3  -5   5        214.48        223.44        10.71 o                         
   4  -5   5       2157.36       2221.94        56.14 o                         
   5  -5   5       6328.94       6697.04       157.62 o                         
   6  -5   5       1615.01       1576.72        43.19 o                         
   7  -5   5          8.60         18.62        13.46 o                         
   8  -5   5         38.63         37.46        10.28 o                         
   9  -5   5        116.83        106.73        12.12 o                         
  10  -5   5        180.89        167.09        14.57 o                         
  11  -5   5         27.24         20.39        11.34 o                         
  12  -5   5         37.50         10.71        18.30 o                         
  13  -5   5         26.76          5.80        21.87 o                         
 -14  -4   5          1.54          8.61        16.40 o                         
 -13  -4   5         61.99         72.60        17.17 o                         
 -12  -4   5         99.77         92.27        13.49 o                         
 -11  -4   5         97.08        127.33        14.21 o                         
 -10  -4   5         15.28         14.08        10.52 o                         
  -9  -4   5        564.14        551.39        23.25 o                         
  -8  -4   5        209.97        190.74        14.47 o                         
  -7  -4   5         43.27         22.71         9.45 o                         
  -6  -4   5       3235.35       3151.03        66.15 o                         
  -5  -4   5        390.34        363.12        25.26 o                         
  -4  -4   5        343.22        386.50        26.50 o                         
  -3  -4   5       4406.97       4423.28       105.21 o                         
  -2  -4   5        239.94        278.82        11.43 o                         
  -1  -4   5        133.41        119.70         7.48 o                         
   0  -4   5       1106.17        916.89        29.13 o                         
   1  -4   5       3771.82       3915.65        92.13 o                         
   2  -4   5        832.62        751.01        18.57 o                         
   3  -4   5        135.45        180.17         9.38 o                         
   4  -4   5        730.53        630.77        19.87 o                         
   5  -4   5      14236.63      15343.04       351.49 o                         
   6  -4   5        320.37        343.07        15.43 o                         
   7  -4   5       1525.72       1495.75        41.92 o                         
   8  -4   5         64.15         63.16        10.13 o                         
   9  -4   5         53.38         44.61        10.64 o                         
  10  -4   5        638.46        639.26        25.43 o                         
  11  -4   5        445.81        432.67        20.88 o                         
  12  -4   5         38.95         43.21        12.40 o                         
  13  -4   5         20.87         14.91        20.04 o                         
  14  -4   5         58.77         83.16        25.18 o                         
 -14  -3   5        256.79        288.80        26.04 o                         
 -13  -3   5         18.31        -13.74        13.74 o                         
 -12  -3   5         75.41         67.70        12.83 o                         
 -11  -3   5          1.05         -8.07        10.50 o                         
 -10  -3   5        237.07        256.41        16.72 o                         
  -9  -3   5          0.74          1.98         9.78 o                         
  -8  -3   5       1026.75       1064.43        33.83 o                         
  -7  -3   5       1587.09       1526.01        43.25 o                         
  -6  -3   5         81.78        102.57        10.55 o                         
  -5  -3   5        919.38        933.64        22.67 o                         
  -4  -3   5      13436.90      14018.69       321.77 o                         
  -3  -3   5       1102.87       1073.43        37.95 o                         
  -2  -3   5       1921.19       2089.20        44.99 o                         
  -1  -3   5       1097.24       1082.20        28.58 o                         
   0  -3   5       1479.86       1439.51        36.00 o                         
   1  -3   5        247.58        274.39        13.69 o                         
   2  -3   5        483.87        449.60        14.25 o                         
   3  -3   5       3855.81       3630.34        86.00 o                         
   4  -3   5        253.65        286.98        11.87 o                         
   5  -3   5       2217.61       2203.25        55.40 o                         
   6  -3   5       4824.90       5142.54       122.51 o                         
   7  -3   5        234.20        228.03        13.20 o                         
   8  -3   5         22.06          7.77        10.39 o                         
   9  -3   5         45.34         48.66        10.02 o                         
  10  -3   5        192.32        207.48        14.95 o                         
  11  -3   5        226.56        229.01        16.19 o                         
  12  -3   5        127.56        131.79        17.66 o                         
  13  -3   5        184.64        210.96        21.48 o                         
  14  -3   5         11.22         35.98        17.28 o                         
 -14  -2   5        119.30        136.68        21.49 o                         
 -13  -2   5        179.39        184.92        25.04 o                         
 -12  -2   5        131.50        131.20        20.30 o                         
 -11  -2   5        134.14        141.82        14.56 o                         
 -10  -2   5         10.51          9.84        10.01 o                         
  -9  -2   5         15.76         11.00        12.36 o                         
  -8  -2   5        124.17        112.95        11.85 o                         
  -7  -2   5          1.47          3.30         8.76 o                         
  -6  -2   5         59.84         45.96        15.20 o                         
  -5  -2   5        204.71        280.01        13.55 o                         
  -4  -2   5       8062.37       8531.16       198.26 o                         
  -3  -2   5       8140.27       8398.44       237.67 o                         
  -2  -2   5        296.55        329.45        14.65 o                         
  -1  -2   5       1993.85       1777.03        43.95 o                         
   0  -2   5       4302.31       4350.27       101.42 o                         
   1  -2   5      13446.20      14423.06       399.21 o                         
   2  -2   5      14329.67      15076.66       417.36 o                         
   3  -2   5        870.91        927.43        28.06 o                         
   4  -2   5      11216.84      11326.05       259.82 o                         
   5  -2   5         88.07         69.25         8.24 o                         
   6  -2   5        231.99        228.61        11.87 o                         
   7  -2   5        330.57        375.98        15.62 o                         
   8  -2   5        471.75        476.63        18.71 o                         
   9  -2   5          0.45         -8.65         8.65 o                         
  10  -2   5          0.88          2.58         9.70 o                         
  11  -2   5        134.66        139.83        19.67 o                         
  12  -2   5         91.82         96.00        15.83 o                         
  13  -2   5         46.34         34.88        15.08 o                         
  14  -2   5        225.26        221.74        24.27 o                         
 -14  -1   5          8.16         23.92        16.35 o                         
 -13  -1   5         27.82         24.32        20.31 o                         
 -12  -1   5         22.87         48.78        15.48 o                         
 -11  -1   5         49.32         38.60        11.33 o                         
 -10  -1   5         81.27         71.66        12.34 o                         
  -9  -1   5        708.73        695.83        34.26 o                         
  -8  -1   5        184.22        187.90        16.49 o                         
  -7  -1   5        188.89        160.79        13.76 o                         
  -6  -1   5         43.73         56.54         9.33 o                         
  -5  -1   5        547.92        543.09        19.45 o                         
  -4  -1   5        245.71        247.99        11.95 o                         
  -3  -1   5       9350.47       9975.80       229.75 o                         
  -2  -1   5       4869.38       4919.82       115.44 o                         
  -1  -1   5        433.14        363.63        12.37 o                         
   0  -1   5       4048.91       4623.44       107.48 o                         
   1  -1   5      18235.53      18046.84       511.70 o                         
   2  -1   5      18421.57      19848.44       451.18 o                         
   3  -1   5       4487.32       4745.47       139.71 o                         
   4  -1   5        478.06        439.65        15.03 o                         
   5  -1   5       8908.58       9066.34       208.78 o                         
   6  -1   5        788.07        815.25        24.16 o                         
   7  -1   5        131.90        166.25        10.86 o                         
   8  -1   5        352.01        330.20        15.10 o                         
   9  -1   5        971.04       1019.06        31.30 o                         
  10  -1   5        323.61        298.05        15.86 o                         
  11  -1   5        262.85        258.48        47.29 o                         
  12  -1   5        216.14        260.43        20.92 o                         
  13  -1   5         17.14          4.03        13.78 o                         
  14  -1   5          0.75         -1.36        15.23 o                         
  15  -1   5        138.27        161.08        32.14 o                         
 -13   0   5          2.98         -4.17        11.86 o                         
 -12   0   5         56.29         75.79        13.35 o                         
 -11   0   5         52.87         37.48        12.01 o                         
 -10   0   5        127.20        150.45        23.07 o                         
  -9   0   5          5.62         20.92        11.33 o                         
  -8   0   5        246.00        230.99        14.81 o                         
  -7   0   5         28.40         17.99        10.21 o                         
  -6   0   5         12.33         -0.38         7.75 o                         
  -5   0   5        804.01        851.18        26.48 o                         
  -4   0   5       1031.46       1002.94        28.97 o                         
  -3   0   5       1226.02       1184.39        32.20 o                         
  -2   0   5       1384.16       1556.08        39.75 o                         
  -1   0   5       6147.53       6723.42       155.24 o                         
   0   0   5       3940.22       4111.97        95.87 o                         
   1   0   5       9712.74      10185.67       232.63 o                         
   2   0   5       6249.22       6742.97       154.94 o                         
   3   0   5       2087.48       1955.58        47.15 o                         
   4   0   5        956.01       1044.29        27.42 o                         
   5   0   5         75.30         97.64         7.46 o                         
   6   0   5        722.81        668.89        20.54 o                         
   7   0   5        179.92        174.39        10.30 o                         
   8   0   5          0.25         -6.86         6.86 o                         
   9   0   5          6.73          4.14         8.42 o                         
  10   0   5        293.64        247.40        14.85 o                         
  11   0   5        982.65        909.20        38.94 o                         
  12   0   5        108.78        123.80        16.64 o                         
  13   0   5        177.07        181.61        19.34 o                         
  14   0   5          2.59          5.83        14.27 o                         
  15   0   5         13.67         14.61        16.22 o                         
 -13   1   5          4.99         -1.59        12.64 o                         
 -12   1   5          6.33          7.12        11.67 o                         
 -11   1   5          0.59         -2.08        10.78 o                         
 -10   1   5          7.93         -7.41        11.07 o                         
  -9   1   5        235.07        242.67        16.35 o                         
  -8   1   5         61.25         54.84        11.01 o                         
  -7   1   5         14.28         -3.95         8.80 o                         
  -6   1   5         54.85         69.71         9.86 o                         
  -5   1   5       1205.97       1205.98        56.50 o                         
  -4   1   5       2227.49       2358.04        67.14 o                         
  -3   1   5         98.84        182.04        11.88 o                         
  -2   1   5        442.32        509.72        13.58 o                         
  -1   1   5       3208.28       2972.82        60.39 o                         
   0   1   5      27568.04      29474.66       571.13 o                         
   1   1   5      16032.26      16817.60       327.21 o                         
   2   1   5       5402.69       5512.32       108.96 o                         
   3   1   5         64.97         47.36         5.81 o                         
   4   1   5        677.44        664.02        16.51 o                         
   5   1   5        221.18        212.62         9.34 o                         
   6   1   5        528.91        639.76        19.38 o                         
   7   1   5        272.98        229.05        10.95 o                         
   8   1   5        175.00        188.11        10.92 o                         
   9   1   5        122.38        111.76        14.16 o                         
  10   1   5        121.67        112.62        14.70 o                         
  11   1   5         14.93          7.73        12.00 o                         
  12   1   5        593.17        539.51        29.33 o                         
  13   1   5         86.68         64.66        15.90 o                         
  14   1   5          7.25        -12.69        13.48 o                         
  15   1   5         11.17         14.42        15.87 o                         
 -13   2   5          2.34         45.95        17.53 o                         
 -12   2   5          4.00          0.43        11.89 o                         
 -11   2   5         92.35         96.66        12.95 o                         
 -10   2   5        450.69        456.90        35.69 o                         
  -9   2   5         96.38         79.25        12.49 o                         
  -8   2   5         34.37         30.99         9.84 o                         
  -7   2   5        332.51        298.09        24.93 o                         
  -6   2   5        100.19         99.23        10.53 o                         
  -5   2   5       1308.20       1359.12        49.17 o                         
  -4   2   5       1117.35        959.99        31.75 o                         
  -3   2   5       2304.39       2328.79        49.00 o                         
  -2   2   5          5.54          3.88         4.87 o                         
  -1   2   5         52.07         49.44         5.38 o                         
   0   2   5        264.21        263.94         8.99 o                         
   1   2   5        796.62        913.95        25.34 o                         
   2   2   5       1254.46       1476.05        31.51 o                         
   3   2   5       1719.66       1663.65        35.30 o                         
   4   2   5        183.89        181.26        11.84 o                         
   5   2   5        935.75       1107.85        24.99 o                         
   6   2   5       3831.06       4312.40        87.56 o                         
   7   2   5          5.68         -5.85         8.72 o                         
   8   2   5        609.37        662.15        21.28 o                         
   9   2   5        409.39        393.76        16.26 o                         
  10   2   5        597.79        538.67        27.23 o                         
  11   2   5          0.38          3.98        17.56 o                         
  12   2   5        102.45        111.41        16.54 o                         
  13   2   5        104.57        157.35        18.41 o                         
  14   2   5         45.38         58.92        20.13 o                         
  15   2   5          6.98         23.84        15.87 o                         
  16   2   5          2.75         -1.47        21.37 o                         
 -12   3   5         34.21         98.79        42.24 o                         
 -11   3   5          4.49         -0.22        15.03 o                         
 -10   3   5        374.65        374.27        20.57 o                         
  -9   3   5        484.68        498.51        22.69 o                         
  -8   3   5         91.98         68.01        11.55 o                         
  -7   3   5        163.46        173.07        13.32 o                         
  -6   3   5        364.40        361.09        19.55 o                         
  -5   3   5        267.54        230.15        13.03 o                         
  -4   3   5         17.56         26.56         7.62 o                         
  -3   3   5         39.63         22.13         8.30 o                         
  -2   3   5        398.59        337.17        10.77 o                         
  -1   3   5         20.39          6.01         5.32 o                         
   0   3   5        191.13        187.07         9.49 o                         
   1   3   5        662.93        650.76        16.23 o                         
   2   3   5      38229.78      42201.45       817.42 o                         
   3   3   5       9008.53       9129.45       179.39 o                         
   4   3   5       1089.02       1020.52        28.02 o                         
   5   3   5        551.74        507.91        28.11 o                         
   6   3   5        216.52        253.20        29.34 o                         
   7   3   5          1.17         -3.25         4.78 o                         
   8   3   5        239.30        219.20        11.12 o                         
   9   3   5        189.46        199.65        16.00 o                         
  10   3   5        209.91        200.86        17.44 o                         
  11   3   5        439.48        463.77        26.23 o                         
  12   3   5         64.84         58.95        16.23 o                         
  13   3   5          0.14          0.26        13.00 o                         
  14   3   5         40.52         33.16        28.41 o                         
  15   3   5         28.40         31.90        28.58 o                         
  16   3   5          0.75         -9.45        16.11 o                         
 -12   4   5          0.42        -12.33        15.34 o                         
 -11   4   5         55.07         38.00        37.69 o                         
 -10   4   5         28.68         39.44        16.04 o                         
  -9   4   5         30.05         29.52        13.92 o                         
  -8   4   5        128.82        121.95        13.04 o                         
  -7   4   5         69.04         52.56        10.32 o                         
  -6   4   5        100.48        103.65        10.97 o                         
  -5   4   5         78.32         47.73         8.99 o                         
  -4   4   5       1671.02       1731.56        46.21 o                         
  -3   4   5       5576.00       5673.12       134.15 o                         
  -2   4   5        128.02        133.97         8.56 o                         
  -1   4   5        213.60        223.75         8.69 o                         
   0   4   5          1.24          0.01         6.73 o                         
   1   4   5        154.96        159.60         7.52 o                         
   2   4   5        892.55       1092.74        24.76 o                         
   3   4   5       5969.88       6422.43       148.38 o                         
   4   4   5        349.53        410.37        11.73 o                         
   5   4   5        194.63        220.77        11.16 o                         
   6   4   5        613.44        645.34        21.29 o                         
   7   4   5       4785.10       4674.65       126.72 o                         
   8   4   5         29.12         25.95         8.66 o                         
   9   4   5          3.70         -3.34         9.70 o                         
  10   4   5        470.94        465.78        24.88 o                         
  11   4   5         11.57          4.14        17.56 o                         
  12   4   5        344.90        418.92        30.89 o                         
  13   4   5        338.14        363.07        33.30 o                         
  14   4   5         70.71         66.04        15.92 o                         
  15   4   5         44.50         19.11        15.46 o                         
  16   4   5          7.17         -0.61        15.75 o                         
 -11   5   5          0.58         16.68        24.27 o                         
 -10   5   5        148.37        136.85        19.61 o                         
  -9   5   5        211.14        254.37        22.78 o                         
  -8   5   5         26.62         20.38        21.37 o                         
  -7   5   5        301.01        308.80        21.89 o                         
  -6   5   5        165.45        177.07        12.78 o                         
  -5   5   5          7.52         15.88        12.49 o                         
  -4   5   5          0.71         -2.09         7.30 o                         
  -3   5   5       2638.74       2470.88        72.62 o                         
  -2   5   5        393.55        374.60        20.25 o                         
  -1   5   5        707.19        759.42        22.14 o                         
   0   5   5       2139.24       2206.97        46.68 o                         
   1   5   5       5033.85       5250.79       105.12 o                         
   2   5   5        348.95        521.22        14.40 o                         
   3   5   5        135.59        102.63         6.84 o                         
   4   5   5        913.97       1013.30        23.58 o                         
   5   5   5         81.60        111.72        12.83 o                         
   6   5   5        401.66        332.11        14.64 o                         
   7   5   5          7.22          4.03         7.84 o                         
   8   5   5         94.96        121.91        11.25 o                         
   9   5   5         26.93         10.69         9.69 o                         
  10   5   5        110.21         79.71        11.80 o                         
  11   5   5         45.64         41.26        15.62 o                         
  12   5   5          0.18         -6.52        13.08 o                         
  13   5   5        110.75        107.45        17.39 o                         
  14   5   5        169.72        204.35        20.90 o                         
  15   5   5         38.64         27.70        15.66 o                         
  16   5   5          0.65         14.52        16.98 o                         
 -11   6   5         49.62         29.18        24.52 o                         
 -10   6   5          5.22         -7.70        15.52 o                         
  -9   6   5         75.74        100.21        18.16 o                         
  -8   6   5        265.42        256.67        27.58 o                         
  -7   6   5        161.28        159.19        18.41 o                         
  -6   6   5         26.40         27.40        20.13 o                         
  -5   6   5         19.80          4.75        11.84 o                         
  -4   6   5       1295.55       1253.20        61.68 o                         
  -3   6   5        432.06        456.20        23.62 o                         
  -2   6   5          1.83          3.35         6.37 o                         
  -1   6   5        991.68        918.81        26.05 o                         
   0   6   5         83.34         84.33         6.50 o                         
   1   6   5       1035.81       1020.21        24.53 o                         
   2   6   5      13150.31      13983.20       273.74 o                         
   3   6   5       6421.65       7115.78       142.07 o                         
   4   6   5       2518.07       2461.44        52.03 o                         
   5   6   5       4831.64       4809.33        97.20 o                         
   6   6   5         91.18        106.60        10.14 o                         
   7   6   5         14.74         40.40         8.97 o                         
   8   6   5          1.92         19.30         9.07 o                         
   9   6   5        724.86        686.71        45.55 o                         
  10   6   5        276.56        298.13        14.89 o                         
  11   6   5         67.62         39.98        10.72 o                         
  12   6   5        360.56        380.29        20.35 o                         
  13   6   5        671.08        744.75        37.01 o                         
  14   6   5          0.36          5.63        14.41 o                         
  15   6   5         42.72         11.40        15.66 o                         
  16   6   5          1.08         -7.92        15.40 o                         
 -10   7   5         20.28         33.96        16.98 o                         
  -9   7   5         40.79         39.61        15.34 o                         
  -8   7   5          7.66         20.45        27.25 o                         
  -7   7   5        217.74        163.99        18.97 o                         
  -6   7   5        639.30        636.78        32.60 o                         
  -5   7   5         18.16          9.07        13.06 o                         
  -4   7   5        311.05        306.52        21.11 o                         
  -3   7   5        382.50        352.70        49.78 o                         
  -2   7   5        446.55        409.69        44.31 o                         
  -1   7   5        118.89        126.31        18.64 o                         
   0   7   5       1650.25       1520.96        52.18 o                         
   1   7   5        135.23        120.93         7.38 o                         
   2   7   5        187.51        250.57         9.81 o                         
   3   7   5       1946.44       2010.50        43.71 o                         
   4   7   5       4713.55       5038.54       102.07 o                         
   5   7   5       1354.91       1282.92        35.63 o                         
   6   7   5        327.14        310.27        11.93 o                         
   7   7   5       1063.45        947.41        29.40 o                         
   8   7   5         98.30         71.05        10.50 o                         
   9   7   5         57.55         75.91        10.88 o                         
  10   7   5        530.00        464.20        20.89 o                         
  11   7   5         78.63         66.29        11.64 o                         
  12   7   5          1.05          5.03        12.41 o                         
  13   7   5        810.98        700.23        28.28 o                         
  14   7   5        425.98        417.86        27.76 o                         
  15   7   5          9.65          5.23        14.90 o                         
  16   7   5         16.56         19.88        17.64 o                         
 -10   8   5         23.89         46.19        17.86 o                         
  -9   8   5         33.34         60.03        17.09 o                         
  -8   8   5         19.83         29.06        15.68 o                         
  -7   8   5         10.94         35.55        17.06 o                         
  -6   8   5        446.84        373.55        25.53 o                         
  -5   8   5        470.20        482.81        27.87 o                         
  -4   8   5         20.47         24.96        13.33 o                         
  -3   8   5        208.41        175.73        17.33 o                         
  -2   8   5         41.01         54.64        13.13 o                         
  -1   8   5        950.79        935.48        36.83 o                         
   0   8   5          2.00         -9.31        10.59 o                         
   1   8   5        755.39        842.38        32.89 o                         
   2   8   5        473.12        489.18        32.47 o                         
   3   8   5       1622.51       1923.22        43.01 o                         
   4   8   5       1403.24       1440.76        39.21 o                         
   5   8   5       1382.80       1517.13        42.58 o                         
   6   8   5        247.40        263.27        10.90 o                         
   7   8   5         80.21        104.65         7.86 o                         
   8   8   5        720.36        715.48        37.88 o                         
   9   8   5         65.56         87.66        11.92 o                         
  10   8   5        796.76        824.24        41.14 o                         
  11   8   5         48.77         30.31        18.70 o                         
  12   8   5        413.17        457.12        22.24 o                         
  13   8   5        282.87        319.43        36.83 o                         
  14   8   5        136.69        171.08        20.19 o                         
  15   8   5        159.67        185.03        22.02 o                         
  16   8   5         34.39         69.86        18.37 o                         
  -9   9   5          2.37        -10.23        15.68 o                         
  -8   9   5         38.89         62.31        17.34 o                         
  -7   9   5         11.40          5.39        14.40 o                         
  -6   9   5          0.35         15.23        14.32 o                         
  -5   9   5        555.15        537.13        36.77 o                         
  -4   9   5        117.00        140.65        17.88 o                         
  -3   9   5        428.96        454.18        26.28 o                         
  -2   9   5         24.12         29.12        13.87 o                         
  -1   9   5        909.19        849.50        35.67 o                         
   0   9   5       1647.36       1739.58        59.58 o                         
   1   9   5        185.54        215.97        18.72 o                         
   2   9   5        513.12        501.00        24.22 o                         
   3   9   5        755.06        843.57        30.51 o                         
   4   9   5        233.34        193.20         9.77 o                         
   5   9   5        118.62        103.40        13.32 o                         
   6   9   5        594.27        588.80        17.82 o                         
   7   9   5        754.14        746.32        25.86 o                         
   8   9   5         18.29          9.08        11.86 o                         
   9   9   5        605.92        602.44        24.03 o                         
  10   9   5        700.07        644.60        25.67 o                         
  11   9   5        296.11        298.85        22.65 o                         
  12   9   5         33.39         25.82         9.64 o                         
  13   9   5        737.76        751.84        30.01 o                         
  14   9   5         93.28         73.02        16.46 o                         
  15   9   5         65.69         58.33        23.27 o                         
  16   9   5        143.61        186.09        22.66 o                         
  -8  10   5        118.45         88.43        21.87 o                         
  -7  10   5          7.22         27.76        15.70 o                         
  -6  10   5          8.48         13.89        13.43 o                         
  -5  10   5        135.24        179.40        19.72 o                         
  -4  10   5        412.37        411.54        26.08 o                         
  -3  10   5        236.30        262.18        21.23 o                         
  -2  10   5       1539.05       1443.99        77.03 o                         
  -1  10   5        666.17        642.93        30.92 o                         
   0  10   5        537.93        567.13        28.40 o                         
   1  10   5        413.52        380.36        22.37 o                         
   2  10   5        177.20        201.75        16.68 o                         
   3  10   5          2.05          3.12         9.11 o                         
   4  10   5        195.21        188.14        12.53 o                         
   5  10   5        658.50        656.25        19.49 o                         
   6  10   5          9.07          9.25         7.30 o                         
   7  10   5          2.79          6.58         9.53 o                         
   8  10   5        210.11        232.81        15.05 o                         
   9  10   5        423.51        446.01        31.99 o                         
  10  10   5        567.17        655.86        26.47 o                         
  11  10   5        537.19        583.42        25.09 o                         
  12  10   5         19.50          7.57        16.18 o                         
  13  10   5          1.28         -8.60        11.51 o                         
  14  10   5         57.37         49.92        16.65 o                         
  15  10   5         13.04         11.31        15.50 o                         
  16  10   5          4.22          9.36        23.77 o                         
  -7  11   5         35.45         59.07        17.31 o                         
  -6  11   5        154.20        157.60        20.72 o                         
  -5  11   5        152.19        149.18        35.86 o                         
  -4  11   5        114.40        128.04        25.10 o                         
  -3  11   5          5.79         -1.32        13.82 o                         
  -2  11   5         54.58         47.98        13.87 o                         
  -1  11   5        972.12        922.90        39.88 o                         
   0  11   5        703.18        700.67        75.37 o                         
   1  11   5         84.51         90.87        15.05 o                         
   2  11   5          5.98          4.44        11.87 o                         
   3  11   5          1.63         11.54         9.84 o                         
   4  11   5         56.65         80.19        28.97 o                         
   5  11   5        158.49        132.48        11.60 o                         
   6  11   5        500.32        479.67        16.61 o                         
   7  11   5        398.33        409.42        19.08 o                         
   8  11   5        164.92        187.34        14.09 o                         
   9  11   5         26.37         17.66        11.10 o                         
  10  11   5        733.54        768.24        30.95 o                         
  11  11   5         11.31         35.88        11.96 o                         
  12  11   5         16.43         -0.22        11.74 o                         
  13  11   5         66.11         33.54        12.38 o                         
  14  11   5          0.33         12.60        14.50 o                         
  15  11   5         35.01         51.74        16.82 o                         
  -7  12   5         50.30         86.43        25.26 o                         
  -6  12   5          1.07        -15.11        15.11 o                         
  -5  12   5         13.58         15.03        15.32 o                         
  -4  12   5        138.87        127.73        19.32 o                         
  -3  12   5         99.99         75.11        19.46 o                         
  -2  12   5        575.74        540.88        40.42 o                         
  -1  12   5        145.14        109.47        21.78 o                         
   0  12   5        127.88        148.99        18.00 o                         
   1  12   5         93.76         94.87        18.55 o                         
   2  12   5         61.06         99.42        15.05 o                         
   3  12   5          8.98          7.61        16.90 o                         
   4  12   5        159.87        157.00        13.19 o                         
   5  12   5        100.13        100.94        12.03 o                         
   6  12   5         67.83         81.72        15.48 o                         
   7  12   5       1963.72       1859.14        65.80 o                         
   8  12   5        803.47        742.26        29.33 o                         
   9  12   5         34.58         22.50        10.70 o                         
  10  12   5        113.29        105.04        13.69 o                         
  11  12   5         86.19         83.17        12.95 o                         
  12  12   5        121.60        123.49        15.10 o                         
  13  12   5          5.24          4.69        11.33 o                         
  14  12   5          0.53         -2.22        15.64 o                         
  15  12   5          1.52         -7.43        15.13 o                         
  -5  13   5         28.83          4.03        16.12 o                         
  -4  13   5         19.81         45.70        15.40 o                         
  -3  13   5        138.98        161.92        31.64 o                         
  -2  13   5         69.93         26.18        18.39 o                         
  -1  13   5        737.52        710.44        42.16 o                         
   0  13   5        251.80        313.52        23.30 o                         
   1  13   5         48.70         74.13        14.87 o                         
   2  13   5         73.46         89.85        15.19 o                         
   3  13   5        153.04        161.86        20.71 o                         
   4  13   5        252.57        268.90        16.57 o                         
   5  13   5         88.97         74.74        11.56 o                         
   6  13   5        543.05        517.96        28.93 o                         
   7  13   5        203.74        145.18        17.52 o                         
   8  13   5        557.63        593.13        31.74 o                         
   9  13   5        422.01        421.96        27.28 o                         
  10  13   5         21.87         28.90        10.99 o                         
  11  13   5         60.13         62.47        12.92 o                         
  12  13   5        131.39        162.89        16.35 o                         
  13  13   5         40.59         53.48        14.18 o                         
  14  13   5          1.81          8.06        12.96 o                         
  -4  14   5         17.33         11.92        16.04 o                         
  -3  14   5         99.56        109.89        18.97 o                         
  -2  14   5        251.12        241.44        43.90 o                         
  -1  14   5         85.34        124.56        45.89 o                         
   0  14   5         42.74         28.16        20.87 o                         
   1  14   5         11.88         -1.48        13.23 o                         
   2  14   5          0.31          6.06        20.54 o                         
   3  14   5         14.86         15.10        12.53 o                         
   4  14   5         62.67         56.95        11.99 o                         
   5  14   5        510.40        551.45        23.81 o                         
   6  14   5          2.79          4.73        13.84 o                         
   7  14   5        133.65         93.01        16.75 o                         
   8  14   5        203.92        200.73        20.54 o                         
   9  14   5          3.60        -13.76        13.76 o                         
  10  14   5         80.72         61.37        16.32 o                         
  11  14   5        135.98        126.58        19.15 o                         
  12  14   5          3.18         24.10        14.86 o                         
  13  14   5          3.27        -12.49        12.49 o                         
  14  14   5          4.50         -4.63        15.86 o                         
  -3  15   5         12.94         26.92        28.00 o                         
  -2  15   5         91.37        100.21        28.58 o                         
  -1  15   5        105.36        106.11        28.24 o                         
   0  15   5        114.04        131.64        19.67 o                         
   1  15   5          1.01         28.99        21.70 o                         
   2  15   5         20.60         26.20        31.97 o                         
   3  15   5         20.02          8.01        20.13 o                         
   4  15   5         46.40         63.21        12.40 o                         
   5  15   5          1.65         -8.84        13.25 o                         
   6  15   5        140.44        165.71        19.44 o                         
   7  15   5         16.79         17.76        14.35 o                         
   8  15   5         30.58         20.83        24.85 o                         
   9  15   5        252.16        294.37        24.95 o                         
  10  15   5         62.28         56.24        25.43 o                         
  11  15   5         23.76         72.44        18.34 o                         
  12  15   5         16.28         14.48        17.07 o                         
  13  15   5          1.58          4.14        16.97 o                         
  -1  16   5         55.55         50.59        18.28 o                         
   0  16   5          0.77         15.90        15.70 o                         
   1  16   5          8.13        -12.57        15.56 o                         
   2  16   5         29.23         33.29        16.65 o                         
   3  16   5         90.88        103.24        14.67 o                         
   4  16   5         40.41         41.82        12.60 o                         
   5  16   5         23.65         30.77        15.10 o                         
   6  16   5         17.97         27.25        15.34 o                         
   7  16   5         46.26         62.92        16.60 o                         
   8  16   5         37.33         32.84        16.37 o                         
   9  16   5          0.87         -1.49        23.69 o                         
  10  16   5        144.64        148.57        20.71 o                         
  11  16   5         48.02         90.82        19.54 o                         
  12  16   5          0.07         -2.71        17.54 o                         
   1  17   5         14.39         23.97        17.11 o                         
   2  17   5         41.85         51.41        16.96 o                         
   3  17   5          0.39          4.14        12.27 o                         
   4  17   5         99.41        148.27        19.08 o                         
   5  17   5        154.98        169.15        29.15 o                         
   6  17   5        104.54         99.21        19.68 o                         
   7  17   5         89.71         85.13        18.44 o                         
   8  17   5        104.12        106.98        19.44 o                         
   9  17   5         99.75         59.94        27.33 o                         
  10  17   5          5.01        -15.87        15.87 o                         
  11  17   5         74.85         80.91        21.04 o                         
   4  18   5         12.55         -1.32        25.51 o                         
   5  18   5          3.59         10.45        15.87 o                         
   6  18   5         42.05         34.05        20.29 o                         
   7  18   5         48.57         53.38        18.79 o                         
   8  18   5          4.91         -2.00        16.75 o                         
  -6 -17   6         50.20        121.59        29.49 o                         
  -5 -17   6          4.86        -21.37        21.37 o                         
  -4 -17   6         27.78         16.73        22.86 o                         
  -3 -17   6         83.57        120.76        29.98 o                         
  -2 -17   6        131.07        130.53        28.82 o                         
  -1 -17   6          0.95        -13.09        23.52 o                         
  -7 -16   6        162.18        193.32        30.98 o                         
  -6 -16   6          5.57         18.55        20.38 o                         
  -5 -16   6          5.14          7.29        20.54 o                         
  -4 -16   6          7.40         -5.63        20.54 o                         
  -3 -16   6          6.20         17.23        22.03 o                         
  -2 -16   6         48.16         83.99        25.68 o                         
  -1 -16   6        373.45        334.95        37.93 o                         
   0 -16   6         42.40         61.13        25.01 o                         
   1 -16   6        155.97        125.90        29.98 o                         
   2 -16   6        202.27        212.53        34.62 o                         
 -10 -15   6         63.68         74.54        25.01 o                         
  -8 -15   6         53.86        115.13        26.17 o                         
  -7 -15   6        523.99        571.50        44.56 o                         
  -6 -15   6        150.11        157.54        26.01 o                         
  -4 -15   6         15.41         -9.61        18.88 o                         
  -3 -15   6        163.48        174.60        28.49 o                         
  -2 -15   6        105.34         79.51        24.02 o                         
  -1 -15   6          0.21         14.41        21.20 o                         
   0 -15   6         47.14         52.51        24.19 o                         
   1 -15   6        218.89        274.32        34.95 o                         
   2 -15   6          0.97         -4.47        22.53 o                         
   3 -15   6        106.94        118.94        28.99 o                         
   4 -15   6         24.00         32.47        22.53 o                         
 -11 -14   6         38.05         61.62        23.85 o                         
 -10 -14   6         15.03         30.65        24.35 o                         
  -9 -14   6         89.61        120.10        25.51 o                         
  -8 -14   6        137.01        201.48        19.90 o                         
  -7 -14   6          1.29         22.28        20.29 o                         
  -6 -14   6         66.78         72.89        21.70 o                         
  -5 -14   6          5.02         40.42        20.71 o                         
  -4 -14   6        110.79        144.28        26.01 o                         
  -3 -14   6        180.88        197.13        28.33 o                         
  -2 -14   6        227.71        277.63        31.97 o                         
  -1 -14   6        110.20        132.03        26.50 o                         
   0 -14   6         10.43         15.74        21.20 o                         
   1 -14   6        108.71        101.55        26.34 o                         
   2 -14   6        352.85        269.52        34.29 o                         
   3 -14   6         80.29         95.42        26.17 o                         
   4 -14   6          0.22         -3.31        23.19 o                         
   5 -14   6          0.42         14.58        23.69 o                         
 -12 -13   6          5.87         -6.10        15.75 o                         
 -11 -13   6         70.49         78.29        17.83 o                         
 -10 -13   6        105.21         87.77        16.89 o                         
  -9 -13   6          3.58         -4.05        10.71 o                         
  -8 -13   6         96.81         89.45        13.22 o                         
  -7 -13   6         81.29         84.23        14.85 o                         
  -6 -13   6         16.48         20.31        13.86 o                         
  -5 -13   6         16.22         13.98        12.78 o                         
  -4 -13   6        665.48        664.76        46.55 o                         
  -3 -13   6        440.21        520.32        40.58 o                         
  -2 -13   6         14.44          5.47        19.55 o                         
  -1 -13   6         46.59         82.99        22.20 o                         
   0 -13   6        147.70         92.27        23.69 o                         
   1 -13   6          9.49         -5.96        19.55 o                         
   2 -13   6        207.02        192.65        28.99 o                         
   3 -13   6        163.01        132.85        26.67 o                         
   4 -13   6         80.94         86.31        26.01 o                         
   5 -13   6          6.62         33.96        24.85 o                         
   6 -13   6          2.63         27.00        24.35 o                         
   7 -13   6         15.63          5.14        24.85 o                         
 -12 -12   6        118.58        117.18        19.85 o                         
 -11 -12   6          4.11         15.87        14.86 o                         
 -10 -12   6        102.69        118.45        18.27 o                         
  -9 -12   6        237.05        310.97        18.88 o                         
  -8 -12   6          4.45         -9.61         9.61 o                         
  -7 -12   6          2.07         -1.66         9.80 o                         
  -6 -12   6         24.21          8.07        10.00 o                         
  -5 -12   6         23.32         21.19        17.61 o                         
  -4 -12   6          0.82         -8.45        15.74 o                         
  -3 -12   6        319.31        378.55        22.65 o                         
  -2 -12   6        871.34        812.36        51.68 o                         
  -1 -12   6          4.06         -4.97        18.39 o                         
   0 -12   6         16.52         11.43        16.07 o                         
   1 -12   6        552.79        514.35        40.75 o                         
   2 -12   6         81.34        141.30        25.68 o                         
   3 -12   6         10.84         40.25        21.70 o                         
   4 -12   6         84.46        104.69        25.68 o                         
   5 -12   6        260.31        210.71        31.81 o                         
   6 -12   6         29.83          0.50        22.03 o                         
   7 -12   6         68.56        103.70        28.82 o                         
   8 -12   6         77.10         64.44        26.50 o                         
 -13 -11   6          1.84        -15.46        15.46 o                         
 -12 -11   6         43.11         20.12        15.64 o                         
 -11 -11   6         84.82         88.28        17.10 o                         
 -10 -11   6         73.17         89.69        16.49 o                         
  -9 -11   6         21.11         15.25        11.19 o                         
  -8 -11   6          3.83         19.66        12.51 o                         
  -7 -11   6         25.54         12.07        10.43 o                         
  -6 -11   6          7.19          1.60        10.33 o                         
  -5 -11   6          6.11         24.75         9.64 o                         
  -4 -11   6        262.66        254.59        14.73 o                         
  -3 -11   6          1.70         -1.14         9.02 o                         
  -2 -11   6          1.01        -10.66        10.66 o                         
  -1 -11   6        394.49        382.25        21.74 o                         
   0 -11   6          1.24         20.21        16.73 o                         
   1 -11   6        250.60        245.33        27.66 o                         
   2 -11   6         32.86         45.06        20.21 o                         
   3 -11   6          4.00        -17.89        18.39 o                         
   4 -11   6         28.60         20.21        19.22 o                         
   5 -11   6          1.06          8.78        20.71 o                         
   6 -11   6        227.20        197.62        30.31 o                         
   7 -11   6         31.42         50.19        24.68 o                         
   8 -11   6         53.49         39.92        24.85 o                         
   9 -11   6        136.71        155.05        31.14 o                         
 -13 -10   6        225.19        195.14        26.50 o                         
 -12 -10   6        121.27        111.65        18.42 o                         
 -11 -10   6         38.60         38.29        17.72 o                         
 -10 -10   6        279.42        242.27        17.17 o                         
  -9 -10   6         56.94         87.17        12.53 o                         
  -8 -10   6          4.56         -3.64        11.59 o                         
  -7 -10   6         78.81         48.85        10.44 o                         
  -6 -10   6         28.39         -4.56         9.70 o                         
  -5 -10   6         24.38         -0.17         8.82 o                         
  -4 -10   6         50.24         51.65        10.14 o                         
  -3 -10   6          4.46         -1.41         8.06 o                         
  -2 -10   6         83.71         63.74        11.45 o                         
  -1 -10   6          9.41         14.99        10.75 o                         
   0 -10   6        266.64        263.72        28.82 o                         
   1 -10   6        190.16        167.52        15.52 o                         
   2 -10   6         59.15         45.06        20.21 o                         
   3 -10   6          1.41          0.99        18.39 o                         
   4 -10   6         55.42         69.24        20.04 o                         
   5 -10   6         18.30        -19.05        19.05 o                         
   6 -10   6         45.06         54.50        22.86 o                         
   7 -10   6        312.32        279.79        33.96 o                         
   8 -10   6         98.56        106.68        26.84 o                         
   9 -10   6          0.47         37.77        24.19 o                         
  10 -10   6         23.16         88.29        28.33 o                         
 -13  -9   6         20.52         16.14        15.75 o                         
 -12  -9   6        247.95        261.58        23.81 o                         
 -11  -9   6        112.90        172.83        31.72 o                         
 -10  -9   6         33.18         44.00        11.72 o                         
  -9  -9   6        103.29         76.63        13.34 o                         
  -8  -9   6        289.98        271.26        16.57 o                         
  -7  -9   6         50.53         69.97        13.14 o                         
  -6  -9   6         14.64         -6.55         8.64 o                         
  -5  -9   6        255.16        242.23        14.49 o                         
  -4  -9   6        112.00        137.54        13.07 o                         
  -3  -9   6        640.95        626.86        22.10 o                         
  -2  -9   6         81.77        108.18        10.11 o                         
  -1  -9   6        515.28        544.86        19.49 o                         
   0  -9   6          1.07         11.17         7.67 o                         
   1  -9   6        900.75        854.27        71.89 o                         
   2  -9   6          5.79         11.26        17.56 o                         
   3  -9   6        227.85        220.58        16.52 o                         
   4  -9   6        112.76        109.33        23.69 o                         
   5  -9   6         63.74         56.49        19.05 o                         
   6  -9   6        193.49        161.51        24.68 o                         
   7  -9   6          0.46         -1.66        20.38 o                         
   8  -9   6        212.91        236.72        32.14 o                         
   9  -9   6         96.75         57.98        23.85 o                         
 -14  -8   6         16.12         46.81        17.97 o                         
 -13  -8   6         75.50        107.75        30.81 o                         
 -12  -8   6         46.69         42.75        16.51 o                         
 -11  -8   6         29.14         39.28        11.74 o                         
 -10  -8   6         31.80         38.75        11.37 o                         
  -9  -8   6        163.63        126.73        13.01 o                         
  -8  -8   6          0.72          4.78         9.47 o                         
  -7  -8   6       1027.22       1150.21        36.02 o                         
  -6  -8   6       1323.98       1185.70        36.04 o                         
  -5  -8   6        112.08        114.76        10.96 o                         
  -4  -8   6        232.98        210.61        12.82 o                         
  -3  -8   6        136.21        129.12        10.49 o                         
  -2  -8   6        822.59        822.68        25.49 o                         
  -1  -8   6         95.08         82.47         9.14 o                         
   0  -8   6       1458.67       1384.16        37.72 o                         
   1  -8   6        110.15         87.46         8.27 o                         
   2  -8   6        265.25        280.44        13.04 o                         
   3  -8   6        854.67        838.46        29.58 o                         
   4  -8   6        288.57        228.90        17.25 o                         
   5  -8   6         15.65         23.30        17.64 o                         
   6  -8   6        251.13        258.58        30.15 o                         
   7  -8   6         44.15         22.36        20.21 o                         
   8  -8   6        330.12        385.47        36.28 o                         
   9  -8   6         26.59         26.01        21.20 o                         
  10  -8   6        114.06        146.77        28.33 o                         
  11  -8   6          0.77        -23.85        23.85 o                         
 -14  -7   6         55.74         83.61        19.18 o                         
 -13  -7   6         10.65         -9.20        14.62 o                         
 -12  -7   6        204.51        220.83        29.15 o                         
 -11  -7   6        293.09        306.07        19.13 o                         
 -10  -7   6          2.92         11.75        10.77 o                         
  -9  -7   6         11.07         11.71        12.62 o                         
  -8  -7   6        435.71        474.13        21.02 o                         
  -7  -7   6        175.68        212.89        15.34 o                         
  -6  -7   6        391.80        447.86        18.94 o                         
  -5  -7   6       3735.29       3781.01        93.61 o                         
  -4  -7   6       1913.32       1873.48        63.97 o                         
  -3  -7   6         63.90         40.94         8.05 o                         
  -2  -7   6       2546.34       2691.03        68.99 o                         
  -1  -7   6       2716.68       2727.30        67.51 o                         
   0  -7   6        159.18        150.68        10.53 o                         
   1  -7   6          6.77          8.98         6.19 o                         
   2  -7   6        737.42        706.82        22.61 o                         
   3  -7   6        346.73        408.50        15.84 o                         
   4  -7   6       1037.76       1063.15        31.21 o                         
   5  -7   6        325.04        350.95        16.03 o                         
   6  -7   6          6.93         -2.72        12.34 o                         
   7  -7   6        479.12        461.91        31.06 o                         
   8  -7   6        106.60        103.86        24.85 o                         
   9  -7   6        210.60        169.13        26.84 o                         
  10  -7   6          0.48         -5.63        19.71 o                         
  11  -7   6         38.69         76.86        25.01 o                         
  12  -7   6         24.96         85.97        27.50 o                         
 -14  -6   6         77.91        114.42        19.79 o                         
 -13  -6   6         33.46         59.27        16.97 o                         
 -12  -6   6          0.37         20.44        14.41 o                         
 -11  -6   6         18.79        -12.47        12.47 o                         
 -10  -6   6        213.03        192.51        24.80 o                         
  -9  -6   6          0.93         -8.94         9.70 o                         
  -8  -6   6        250.44        317.83        19.82 o
[truncated: 707,295 more chars]
