# Supplementary material for: Crystal structures of two novel iron isocyanides from the reaction of 2,6-di­methyl­phenyl isocyanide, CNXyl, with bis­(anthracene)ferrate(−1)
Source: Acta Crystallogr E Crystallogr Commun. 2022 Jan 1;78(Pt 1):60–5. doi: 10.1107/S205698902101313X (PMC8739210; doi:10.1107/S205698902101313X)
Supplement: Supplementary file 4 [file e-78-00060-3sup4.hkl]

data_3                                                                          
_shelx_title ' 03207 in P2(1)/n'                                                
_shelx_refln_list_code          4                                               
_shelx_F_calc_maximum      196.25                                               
_exptl_crystal_F_000       928.00                                               
_reflns_d_resolution_high  0.8385                                               
                                                                                
loop_                                                                           
 _space_group_symop_operation_xyz                                               
 'x, y, z'                                                                      
 '-x+1/2, y+1/2, -z+1/2'                                                        
 '-x, -y, -z'                                                                   
 'x-1/2, -y-1/2, z-1/2'                                                         
                                                                                
_cell_length_a    10.7840                                                       
_cell_length_b     9.7542                                                       
_cell_length_c    21.7830                                                       
_cell_angle_alpha  90.000                                                       
_cell_angle_beta   91.864                                                       
_cell_angle_gamma  90.000                                                       
                                                                                
_shelx_F_squared_multiplier     1.000                                           
                                                                                
loop_                                                                           
 _refln_index_h                                                                 
 _refln_index_k                                                                 
 _refln_index_l                                                                 
 _refln_F_squared_calc                                                          
 _refln_F_squared_meas                                                          
 _refln_F_squared_sigma                                                         
 _refln_observed_status                                                         
   2   0   0        248.07        192.75         7.10 o                         
   4   0   0       2521.96       2635.50        88.46 o                         
   6   0   0        903.50        800.65        28.38 o                         
   8   0   0        377.41        348.60        14.87 o                         
  10   0   0         44.12         28.76        12.12 o                         
  12   0   0          0.41        -11.82        15.69 o                         
   1   1   0      12392.04      14720.77       396.24 o                         
   2   1   0       3413.87       3347.75       110.37 o                         
   3   1   0        499.94        481.29        12.03 o                         
   4   1   0        686.80        717.12        17.68 o                         
   5   1   0         10.84         43.47         9.98 o                         
   6   1   0         85.58         69.47         4.26 o                         
   7   1   0        367.96        305.10        10.79 o                         
   8   1   0         24.65         24.83         5.52 o                         
   9   1   0          0.64          6.49         6.39 o                         
  10   1   0        113.33        159.90        10.74 o                         
  11   1   0          4.69         -5.85         8.09 o                         
  12   1   0         12.03         14.43         8.86 o                         
   0   2   0       5085.54       6784.50       225.44 o                         
   1   2   0        921.69       1176.91        28.04 o                         
   2   2   0       2087.11       2396.94        60.32 o                         
   3   2   0        264.24        193.65         6.07 o                         
   4   2   0       2363.62       2140.74        58.90 o                         
   5   2   0       3186.19       3241.00        81.96 o                         
   6   2   0        152.48        184.48         9.36 o                         
   7   2   0        723.57        718.34        19.94 o                         
   8   2   0        183.46        168.19        15.95 o                         
   9   2   0        339.01        341.63        12.90 o                         
  10   2   0        215.80        208.91        11.00 o                         
  11   2   0         24.09         25.06         9.30 o                         
  12   2   0          0.33         -2.83         9.08 o                         
   1   3   0       2184.42       2498.34        68.87 o                         
   2   3   0          7.89         13.80         2.62 o                         
   3   3   0       1307.61       1300.06        33.47 o                         
   4   3   0        107.62         85.16         4.51 o                         
   5   3   0       1227.28       1335.18        34.65 o                         
   6   3   0        349.32        394.44        13.24 o                         
   7   3   0         85.52         94.61         6.07 o                         
   8   3   0        387.31        324.37        12.05 o                         
   9   3   0        131.20        128.14         8.37 o                         
  10   3   0        163.22        132.50         8.76 o                         
  11   3   0         19.81         19.23         9.78 o                         
  12   3   0         31.07         23.11         9.91 o                         
   0   4   0       1652.52       2144.46        83.60 o                         
   1   4   0          3.76          7.26         3.91 o                         
   2   4   0          8.48         54.31         4.30 o                         
   3   4   0        260.79        270.83         8.51 o                         
   4   4   0         65.16         62.75         4.62 o                         
   5   4   0        523.47        600.85        16.84 o                         
   6   4   0        401.20        375.59        13.03 o                         
   7   4   0        721.20        652.20        27.11 o                         
   8   4   0         58.09         48.17        11.67 o                         
   9   4   0          3.16         16.08         7.60 o                         
  10   4   0         51.14         61.21         8.15 o                         
  11   4   0          3.03         12.76         7.68 o                         
  12   4   0          0.39         -0.24         9.98 o                         
   1   5   0         23.93         56.35         3.74 o                         
   2   5   0         33.39         28.40         3.71 o                         
   3   5   0        169.94        178.40         6.12 o                         
   4   5   0          0.99         31.40         5.41 o                         
   5   5   0        631.05        643.14        18.18 o                         
   6   5   0         14.84         22.38         6.26 o                         
   7   5   0        536.79        432.64        15.61 o                         
   8   5   0          5.32          2.64         7.73 o                         
   9   5   0         44.55         57.39         8.66 o                         
  10   5   0        129.79        154.50        11.10 o                         
  11   5   0          6.80         15.34        10.40 o                         
   0   6   0       1057.18       1164.43        40.50 o                         
   1   6   0        158.11        169.55         6.18 o                         
   2   6   0        389.43        356.59        11.86 o                         
   3   6   0         48.50         49.11        10.05 o                         
   4   6   0        136.39        176.69         8.60 o                         
   5   6   0          2.47         -4.32         5.84 o                         
   6   6   0         99.85        103.77         9.05 o                         
   7   6   0        456.19        396.72        15.87 o                         
   8   6   0        350.22        373.53        17.89 o                         
   9   6   0        373.77        374.13        20.57 o                         
  10   6   0          0.12          5.43         9.30 o                         
  11   6   0         25.22         31.33        11.27 o                         
   1   7   0         19.81         33.36         8.09 o                         
   2   7   0        145.42        154.11         7.22 o                         
   3   7   0         10.33         18.49         6.01 o                         
   4   7   0        269.60        296.78        15.55 o                         
   5   7   0         12.65          2.59         7.15 o                         
   6   7   0          1.36         -6.61         7.20 o                         
   7   7   0         30.92         27.97         8.32 o                         
   8   7   0        375.21        376.25        16.20 o                         
   9   7   0         17.45          7.95        12.25 o                         
  10   7   0         14.22         15.71         9.00 o                         
   0   8   0        125.93        133.07        12.09 o                         
   1   8   0          5.99          4.53         6.83 o                         
   2   8   0        468.02        560.19        20.55 o                         
   3   8   0         18.25         23.61         8.27 o                         
   4   8   0        285.01        297.70        13.33 o                         
   5   8   0        156.51        138.62        10.82 o                         
   6   8   0        126.55        112.96        10.48 o                         
   7   8   0         57.37         83.39         9.67 o                         
   8   8   0          0.67         -2.55         8.22 o                         
   9   8   0         15.68         22.04         8.89 o                         
   1   9   0        179.59        164.76         9.36 o                         
   2   9   0        111.50        124.85        12.10 o                         
   3   9   0          2.57          7.24        11.85 o                         
   4   9   0        302.04        324.16        16.45 o                         
   5   9   0        156.36        163.80        23.51 o                         
   6   9   0         15.96         13.82         9.35 o                         
   7   9   0          4.32         24.15        10.02 o                         
   8   9   0          1.56         11.45         9.55 o                         
   0  10   0         70.46         65.14        12.15 o                         
   1  10   0          0.68         10.58         8.72 o                         
   2  10   0        174.93        141.10        10.86 o                         
   3  10   0        226.34        242.58        12.90 o                         
   4  10   0         10.91          1.33         9.65 o                         
   5  10   0          7.56         19.62        12.10 o                         
   6  10   0         28.64         23.44        11.12 o                         
   1  11   0         41.88         79.47        10.74 o                         
   2  11   0         48.66         31.30         9.67 o                         
   3  11   0         36.78         34.99        10.49 o                         
   4  11   0          0.08          8.19        11.24 o                         
 -11   0   1        619.12        677.23        40.85 o                         
  -9   0   1        112.78         95.67        22.48 o                         
  -7   0   1        400.44        398.02        15.77 o                         
  -5   0   1       1840.13       2067.33        69.66 o                         
  -3   0   1       8798.99       9237.81       357.43 o                         
  -1   0   1        217.54        189.26        13.64 o                         
   1   0   1       3570.08       3416.29       162.50 o                         
   3   0   1        195.30        283.03        13.48 o                         
   5   0   1       3241.30       3387.53       113.66 o                         
   7   0   1          0.99         -3.31         5.29 o                         
   9   0   1        392.49        422.40        21.13 o                         
  11   0   1        179.38        199.17        17.01 o                         
 -12   1   1         63.05         58.06         9.78 o                         
 -11   1   1         63.73         58.50         9.81 o                         
 -10   1   1        323.86        316.70        15.39 o                         
  -9   1   1        189.09        181.70         9.13 o                         
  -8   1   1          9.70          8.22         5.48 o                         
  -7   1   1         89.00         79.29         5.05 o                         
  -6   1   1         78.43         93.80         4.72 o                         
  -5   1   1       6807.48       7093.79       236.87 o                         
  -4   1   1          6.47          5.51         2.54 o                         
  -3   1   1       1476.90       1592.47        40.65 o                         
  -2   1   1       1082.53       1104.95        26.37 o                         
  -1   1   1        564.76        666.20        15.94 o                         
   0   1   1       2136.78       2578.18        65.22 o                         
   1   1   1       5494.93       7356.23       216.93 o                         
   2   1   1       1830.12       2109.22        57.45 o                         
   3   1   1       3536.94       3968.47       108.70 o                         
   4   1   1         12.89         11.36         3.93 o                         
   5   1   1        454.13        387.38        16.63 o                         
   6   1   1        309.67        281.16         8.94 o                         
   7   1   1          1.05          6.80         5.08 o                         
   8   1   1        604.09        554.99        16.09 o                         
   9   1   1        217.92        233.93        10.14 o                         
  10   1   1        441.80        405.01        17.68 o                         
  11   1   1         12.05         10.63         8.55 o                         
  12   1   1          5.58         -1.23         8.38 o                         
 -12   2   1          2.61         -5.94         9.47 o                         
 -11   2   1         62.50         41.78         9.25 o                         
 -10   2   1        253.15        210.56        10.86 o                         
  -9   2   1        197.72        187.21         9.32 o                         
  -8   2   1        314.92        296.71        11.37 o                         
  -7   2   1        303.46        247.77         8.82 o                         
  -6   2   1       2749.66       2893.85        73.94 o                         
  -5   2   1         24.83         41.45         8.74 o                         
  -4   2   1       3105.76       3098.00        84.73 o                         
  -3   2   1       1228.85       1192.09        28.60 o                         
  -2   2   1       3808.18       4552.97       114.81 o                         
  -1   2   1       1852.25       2430.12        72.49 o                         
   0   2   1       1083.78       1514.28        38.56 o                         
   1   2   1         54.54         70.09         4.30 o                         
   2   2   1        228.71        275.40         7.88 o                         
   3   2   1        190.27        178.85        11.07 o                         
   4   2   1       1100.30       1103.30        28.58 o                         
   5   2   1        571.08        577.09        21.20 o                         
   6   2   1          0.89          7.45         4.43 o                         
   7   2   1        331.15        352.66        12.37 o                         
   8   2   1         41.43         32.95         5.38 o                         
   9   2   1         20.17         23.92         6.46 o                         
  10   2   1         16.25         24.15         7.77 o                         
  11   2   1         18.35         25.34         8.86 o                         
  12   2   1          1.64          2.06        15.94 o                         
 -12   3   1          6.59          5.94         9.28 o                         
 -11   3   1         51.62         33.25         8.41 o                         
 -10   3   1          1.03         -3.78         6.99 o                         
  -9   3   1         27.92         23.60         7.10 o                         
  -8   3   1        107.02        110.32         7.43 o                         
  -7   3   1        135.01        152.19         7.91 o                         
  -6   3   1         62.10         65.39         5.77 o                         
  -5   3   1       1822.31       1962.81        53.89 o                         
  -4   3   1        154.16        139.67         6.51 o                         
  -3   3   1        493.37        519.39        20.47 o                         
  -2   3   1        854.38       1020.30        24.67 o                         
  -1   3   1       1066.69       1384.95        38.54 o                         
   0   3   1        209.72        242.45         6.79 o                         
   1   3   1       8532.43      10765.91       270.38 o                         
   2   3   1        451.30        453.19        12.41 o                         
   3   3   1       1543.39       1715.94        47.22 o                         
   4   3   1       1413.88       1305.46        36.53 o                         
   5   3   1        203.30        186.91         8.23 o                         
   6   3   1         33.12         47.78         4.83 o                         
   7   3   1        336.23        322.00        10.73 o                         
   8   3   1          4.15         24.87         6.44 o                         
   9   3   1        185.60        184.14         9.42 o                         
  10   3   1         22.15         13.19         7.27 o                         
  11   3   1         11.48         13.99        14.22 o                         
  12   3   1          8.28         12.83         9.18 o                         
 -12   4   1          2.75          3.66        10.93 o                         
 -11   4   1          4.14         -5.11         7.23 o                         
 -10   4   1        132.99        160.42         9.51 o                         
  -9   4   1        384.14        387.51        14.36 o                         
  -8   4   1          4.28         -5.10         6.26 o                         
  -7   4   1         21.05         29.96         8.51 o                         
  -6   4   1         83.41        100.65         6.78 o                         
  -5   4   1        486.25        444.19        13.03 o                         
  -4   4   1        969.23        946.83        27.56 o                         
  -3   4   1         91.34        133.38         9.70 o                         
  -2   4   1         43.75         90.85         5.89 o                         
  -1   4   1        528.34        648.75        16.27 o                         
   0   4   1       1013.70       1147.89        27.69 o                         
   1   4   1       2253.99       2592.75        61.46 o                         
   2   4   1        525.13        482.28        12.55 o                         
   3   4   1        648.98        620.56        16.93 o                         
   4   4   1          0.83          2.06         3.61 o                         
   5   4   1       2346.86       2431.71        67.32 o                         
   6   4   1          0.53          1.67         5.15 o                         
   7   4   1          2.44         10.98         5.87 o                         
   8   4   1         60.03         57.81         7.27 o                         
   9   4   1         23.42         25.55         6.73 o                         
  10   4   1         14.46         17.44         9.30 o                         
  11   4   1        210.58        236.77        14.40 o                         
  12   4   1          4.41         28.80        11.30 o                         
 -11   5   1         48.39         63.15        19.64 o                         
 -10   5   1          6.33         21.73         8.34 o                         
  -9   5   1         30.01         60.96         8.64 o                         
  -8   5   1         12.84          0.96         6.72 o                         
  -7   5   1        368.70        350.18        12.97 o                         
  -6   5   1        621.51        570.30        18.25 o                         
  -5   5   1        913.99        902.03        33.48 o                         
  -4   5   1       1264.60       1229.48        32.14 o                         
  -3   5   1        135.77        148.09         6.30 o                         
  -2   5   1          0.05          0.33         3.26 o                         
  -1   5   1       1469.27       1456.01        35.22 o                         
   0   5   1         38.18         46.58         3.54 o                         
   1   5   1         17.12          4.44         2.97 o                         
   2   5   1       1770.10       2074.75        53.59 o                         
   3   5   1         19.73         21.21         4.22 o                         
   4   5   1       1677.81       1681.09        43.37 o                         
   5   5   1        278.39        300.77        10.19 o                         
   6   5   1        367.02        317.91        12.38 o                         
   7   5   1         76.56         90.76        10.51 o                         
   8   5   1        232.65        188.07        12.10 o                         
   9   5   1        102.55        115.82         9.72 o                         
  10   5   1        539.26        543.79        23.26 o                         
  11   5   1          0.17          6.19         9.95 o                         
 -11   6   1         21.07         21.54        11.91 o                         
 -10   6   1         65.08         72.48        15.08 o                         
  -9   6   1          6.46          4.54         8.23 o                         
  -8   6   1          1.12         24.28         8.85 o                         
  -7   6   1        286.95        281.80        16.17 o                         
  -6   6   1        132.38        145.51         9.01 o                         
  -5   6   1         85.11         94.02         6.83 o                         
  -4   6   1       1196.51       1259.25        36.20 o                         
  -3   6   1         29.90         17.34         4.16 o                         
  -2   6   1        939.25        905.00        22.76 o                         
  -1   6   1          6.74         10.11         3.67 o                         
   0   6   1        572.87        560.13        17.13 o                         
   1   6   1         30.79         24.95         4.69 o                         
   2   6   1       1001.90        955.86        25.88 o                         
   3   6   1       1421.84       1362.36        35.89 o                         
   4   6   1         82.12         92.20         6.93 o                         
   5   6   1          8.53          3.37         5.68 o                         
   6   6   1        108.53        102.69         9.26 o                         
   7   6   1         67.26         64.84         8.63 o                         
   8   6   1         27.96         46.05         8.49 o                         
   9   6   1        256.26        255.05        16.76 o                         
  10   6   1         22.61         26.56         9.55 o                         
 -10   7   1          0.37         -9.39         9.39 o                         
  -9   7   1         52.64         55.91         9.17 o                         
  -8   7   1         25.15         44.88         8.87 o                         
  -7   7   1         90.64        112.50        10.18 o                         
  -6   7   1          0.00         -9.49         9.49 o                         
  -5   7   1        223.51        225.39        11.39 o                         
  -4   7   1          0.93         -3.18         6.16 o                         
  -3   7   1        691.87        656.50        20.53 o                         
  -2   7   1        175.00        157.84         9.14 o                         
  -1   7   1       1023.07        935.69        27.93 o                         
   0   7   1          6.07          0.61         5.57 o                         
   1   7   1       1268.13       1250.26        33.37 o                         
   2   7   1         14.67         17.04         5.74 o                         
   3   7   1       1147.17       1108.12        32.32 o                         
   4   7   1         43.43         30.17         6.34 o                         
   5   7   1         29.22         29.99         9.28 o                         
   6   7   1          3.55          8.80         7.67 o                         
   7   7   1        154.95        160.29        10.52 o                         
   8   7   1         14.90         31.09        11.13 o                         
   9   7   1         16.04          1.26         8.08 o                         
  10   7   1         30.85         21.11         9.70 o                         
  -9   8   1        176.52        179.29        11.43 o                         
  -8   8   1        154.21        150.37        10.70 o                         
  -7   8   1         13.95         15.28         9.41 o                         
  -6   8   1        135.36        122.27        11.44 o                         
  -5   8   1         30.88         31.01         9.12 o                         
  -4   8   1        261.73        283.49        12.97 o                         
  -3   8   1         81.29         75.33         8.60 o                         
  -2   8   1        341.85        395.91        15.69 o                         
  -1   8   1        238.43        250.25        10.79 o                         
   0   8   1        237.27        243.08        10.56 o                         
   1   8   1         10.39         -4.19         6.97 o                         
   2   8   1        411.07        436.83        23.72 o                         
   3   8   1         28.06         20.74         7.94 o                         
   4   8   1         97.63        101.57        10.13 o                         
   5   8   1        165.41        130.69        10.37 o                         
   6   8   1          0.01         -9.13         9.13 o                         
   7   8   1        178.24        144.46        10.42 o                         
   8   8   1          5.50         -1.39         8.66 o                         
   9   8   1         66.42         56.48         9.97 o                         
  -8   9   1         44.16         31.37        10.61 o                         
  -7   9   1          1.12          6.50         8.93 o                         
  -6   9   1        100.93        100.10        11.64 o                         
  -5   9   1        118.26        124.11        11.02 o                         
  -4   9   1          0.01          3.29         8.04 o                         
  -3   9   1         49.01         74.01         9.06 o                         
  -2   9   1         75.36        104.71        10.67 o                         
  -1   9   1         48.58         98.38         9.76 o                         
   0   9   1          0.33         -0.72         7.86 o                         
   1   9   1          1.34         -2.78         7.72 o                         
   2   9   1         12.54          5.51         8.55 o                         
   3   9   1        202.29        179.12        10.84 o                         
   4   9   1        225.37        196.31        11.29 o                         
   5   9   1          5.31         -1.96         8.92 o                         
   6   9   1        169.25        139.90        11.71 o                         
   7   9   1         35.75         52.71        11.07 o                         
   8   9   1        152.82        142.06        13.79 o                         
  -6  10   1         42.48         45.65        10.47 o                         
  -5  10   1         41.39         34.32        10.06 o                         
  -4  10   1         54.70         12.85        10.50 o                         
  -3  10   1        117.70        118.39        12.28 o                         
  -2  10   1        111.44        109.32        10.66 o                         
  -1  10   1         68.29        119.91        10.72 o                         
   0  10   1        164.57        160.11         9.88 o                         
   1  10   1        132.23        172.46        16.93 o                         
   2  10   1         34.41         36.27         8.82 o                         
   3  10   1        108.04        115.13        10.35 o                         
   4  10   1         58.97         53.88        10.61 o                         
   5  10   1         43.70         77.94        11.38 o                         
   6  10   1         11.47         22.27        10.72 o                         
  -4  11   1         15.17          9.84         9.19 o                         
  -3  11   1        101.42        108.61        13.95 o                         
  -2  11   1          1.45          6.03         9.30 o                         
  -1  11   1        376.02        384.07        16.76 o                         
   0  11   1         27.19         55.24        10.96 o                         
   1  11   1         73.60         68.09        12.41 o                         
   2  11   1         16.71         17.95        10.04 o                         
   3  11   1        227.29        224.31        14.41 o                         
   4  11   1         11.67          8.37         8.92 o                         
 -12   0   2          4.55         -0.50        12.61 o                         
 -10   0   2       1203.45       1121.20        57.42 o                         
  -8   0   2         24.29         14.77         6.57 o                         
  -6   0   2        125.51        125.12         7.42 o                         
  -4   0   2       5650.74       6677.80       222.28 o                         
  -2   0   2      35408.27      43316.25      2340.52 o                         
   0   0   2       3159.25       3714.93       142.30 o                         
   2   0   2       3554.90       3673.59       142.54 o                         
   4   0   2        531.54        478.46        18.88 o                         
   6   0   2        233.91        135.88         9.36 o                         
   8   0   2        132.84        134.13         8.75 o                         
  10   0   2        209.01        224.70        18.33 o                         
  12   0   2         11.65         16.04        18.60 o                         
 -12   1   2          7.66         13.97         9.03 o                         
 -11   1   2         16.92         22.19         9.10 o                         
 -10   1   2         44.84         67.32         9.15 o                         
  -9   1   2        200.02        213.33        10.74 o                         
  -8   1   2        186.10        182.07         8.77 o                         
  -7   1   2         34.39         78.94        11.54 o                         
  -6   1   2        818.31        811.69        20.32 o                         
  -5   1   2        788.27        929.39        24.53 o                         
  -4   1   2         75.63        116.91         4.56 o                         
  -3   1   2      16446.46      19120.32       448.58 o                         
  -2   1   2      38514.51      44759.43      1712.49 o                         
  -1   1   2       6709.89       8763.65       237.42 o                         
   0   1   2       5408.45       6242.14       157.23 o                         
   1   1   2        403.67        497.86        12.04 o                         
   2   1   2       8589.29       9332.43       233.06 o                         
   3   1   2        316.38        356.63         9.18 o                         
   4   1   2       1254.25       1179.28        30.26 o                         
   5   1   2        111.28         85.76         6.19 o                         
   6   1   2       1968.24       1975.12        47.47 o                         
   7   1   2        219.10        217.21        10.58 o                         
   8   1   2          6.14         17.40         5.51 o                         
   9   1   2        155.18        172.23         8.68 o                         
  10   1   2        116.93        144.73        10.25 o                         
  11   1   2         57.39         76.60        11.99 o                         
  12   1   2         14.28          9.13         9.12 o                         
 -12   2   2          5.53         10.22        11.41 o                         
 -11   2   2          7.02          4.71         9.90 o                         
 -10   2   2         29.17         54.02         8.06 o                         
  -9   2   2          1.62         -0.10         7.12 o                         
  -8   2   2         59.66         67.51         6.81 o                         
  -7   2   2        463.24        478.81        19.55 o                         
  -6   2   2        333.70        290.15        17.47 o                         
  -5   2   2        556.83        558.82        14.39 o                         
  -4   2   2        543.79        602.11        15.19 o                         
  -3   2   2       1500.85       1547.35        39.69 o                         
  -2   2   2       1936.49       2150.43        54.81 o                         
  -1   2   2       2008.59       2501.88        75.37 o                         
   0   2   2       2126.08       2396.12        65.90 o                         
   1   2   2       7280.86       8926.35       266.17 o                         
   2   2   2       3198.58       3664.83       100.48 o                         
   3   2   2       3614.59       4043.23       101.72 o                         
   4   2   2         16.42         13.00         3.86 o                         
   5   2   2       2390.04       2371.61        60.16 o                         
   6   2   2          2.82         -0.60         3.78 o                         
   7   2   2        377.84        363.49        11.34 o                         
   8   2   2         36.44         34.81         5.69 o                         
   9   2   2        337.00        315.86        11.99 o                         
  10   2   2          8.73          2.15         7.35 o                         
  11   2   2        315.22        345.37        17.19 o                         
  12   2   2         11.97         -6.44         9.24 o                         
 -12   3   2         18.42          3.18         8.84 o                         
 -11   3   2         23.96         21.50         8.39 o                         
 -10   3   2         72.21         75.59         8.99 o                         
  -9   3   2          0.16         56.54        10.13 o                         
  -8   3   2         24.90         24.53         6.02 o                         
  -7   3   2        394.13        368.70        12.98 o                         
  -6   3   2         22.87         37.81         8.19 o                         
  -5   3   2        689.27        800.50        28.30 o                         
  -4   3   2       2421.60       2452.62        62.22 o                         
  -3   3   2        182.92        279.14         7.72 o                         
  -2   3   2       2059.71       2228.04        52.81 o                         
  -1   3   2        356.23        433.33        11.06 o                         
   0   3   2       5327.97       6403.68       190.25 o                         
   1   3   2        302.29        334.20        13.19 o                         
   2   3   2       7789.70       9070.78       227.04 o                         
   3   3   2         95.26         58.84         3.39 o                         
   4   3   2       6107.24       6518.83       176.78 o                         
   5   3   2        265.70        238.59         9.17 o                         
   6   3   2        565.43        577.02        16.31 o                         
   7   3   2        572.04        524.94        15.32 o                         
   8   3   2        556.79        480.40        15.97 o                         
   9   3   2        280.68        299.68        12.07 o                         
  10   3   2          1.74         -7.30         7.30 o                         
  11   3   2         77.99         96.51        10.52 o                         
  12   3   2        102.84        115.20        12.13 o                         
 -12   4   2         24.07         15.12         9.16 o                         
 -11   4   2         39.62         29.84         8.60 o                         
 -10   4   2        206.59        228.44        11.01 o                         
  -9   4   2         42.67         45.98         7.48 o                         
  -8   4   2        160.75        151.40         8.76 o                         
  -7   4   2         27.98         36.84         6.42 o                         
  -6   4   2         73.25         69.18         7.16 o                         
  -5   4   2          6.85         31.14         7.61 o                         
  -4   4   2        104.12        152.95         5.54 o                         
  -3   4   2       3595.14       3572.24        97.29 o                         
  -2   4   2        227.14        184.55         5.92 o                         
  -1   4   2        192.93        221.89         6.68 o                         
   0   4   2        553.70        706.41        18.97 o                         
   1   4   2         17.59         39.49         4.39 o                         
   2   4   2         90.53        109.43         7.60 o                         
   3   4   2       3106.55       3073.56        78.27 o                         
   4   4   2          6.60          8.86         4.56 o                         
   5   4   2        171.78        242.19        15.76 o                         
   6   4   2         39.55         32.40         4.93 o                         
   7   4   2         22.12         14.16         8.31 o                         
   8   4   2         25.05         15.48         6.63 o                         
   9   4   2        354.56        366.65        14.11 o                         
  10   4   2         89.57         71.89        10.37 o                         
  11   4   2        217.88        227.03        14.19 o                         
 -11   5   2         14.93         -2.65        14.20 o                         
 -10   5   2         13.28         10.95        10.09 o                         
  -9   5   2        543.85        536.23        24.94 o                         
  -8   5   2         19.78          3.11         6.62 o                         
  -7   5   2        255.03        228.41        10.33 o                         
  -6   5   2        414.72        449.00        15.21 o                         
  -5   5   2        931.32        934.83        25.12 o                         
  -4   5   2         14.83          7.20         6.78 o                         
  -3   5   2        895.83        918.31        22.81 o                         
  -2   5   2         87.98         88.88         4.41 o                         
  -1   5   2       1114.12       1418.21        34.36 o                         
   0   5   2        187.28        132.03         6.90 o                         
   1   5   2        194.08        233.67         8.95 o                         
   2   5   2        437.99        530.53        17.38 o                         
   3   5   2          4.92          2.76         3.30 o                         
   4   5   2          0.18         17.01         5.02 o                         
   5   5   2        245.33        189.55         8.45 o                         
   6   5   2        373.04        414.67        21.68 o                         
   7   5   2         98.09        132.32         9.46 o                         
   8   5   2        228.23        213.80        12.80 o                         
   9   5   2          1.79         -0.66         9.71 o                         
  10   5   2          2.26         28.35        12.35 o                         
  11   5   2         24.31         26.82         8.85 o                         
 -11   6   2        136.83        124.40        25.76 o                         
 -10   6   2         19.58         13.27         8.63 o                         
  -9   6   2          0.36         -2.59         7.63 o                         
  -8   6   2        201.25        185.38        10.82 o                         
  -7   6   2         46.15         54.22         8.16 o                         
  -6   6   2         94.51        108.83         8.78 o                         
  -5   6   2          8.43          3.97         6.34 o                         
  -4   6   2        353.03        389.17        12.21 o                         
  -3   6   2        121.26        107.68         6.05 o                         
  -2   6   2        901.45        970.71        33.13 o                         
  -1   6   2        534.48        537.01        14.25 o                         
   0   6   2          2.83         -1.91         3.99 o                         
   1   6   2        378.49        368.23        11.49 o                         
   2   6   2        165.47        180.25        10.91 o                         
   3   6   2         78.52         76.39         7.75 o                         
   4   6   2          0.60          7.23         6.55 o                         
   5   6   2        342.66        375.02        16.53 o                         
   6   6   2        781.93        771.52        26.87 o                         
   7   6   2        319.25        287.64        13.45 o                         
   8   6   2         26.10         15.41         7.71 o                         
   9   6   2         33.33         46.70         8.62 o                         
  10   6   2          3.17          0.32         8.26 o                         
 -10   7   2         64.83         58.45         9.96 o                         
  -9   7   2          5.86         25.88        12.80 o                         
  -8   7   2        113.05        124.01        12.93 o                         
  -7   7   2          0.01         -3.19         7.53 o                         
  -6   7   2          0.39         -6.48         8.91 o                         
  -5   7   2          0.42          2.83         7.40 o                         
  -4   7   2         72.10         60.49         6.99 o                         
  -3   7   2          1.21         14.14         6.81 o                         
  -2   7   2        428.95        434.22        14.76 o                         
  -1   7   2         65.23        103.40         7.42 o                         
   0   7   2        374.59        383.73        13.52 o                         
   1   7   2         96.42        108.25         8.89 o                         
   2   7   2        642.02        622.23        18.09 o                         
   3   7   2          0.40          6.50         6.09 o                         
   4   7   2        394.92        387.43        15.62 o                         
   5   7   2         28.53         14.61         6.39 o                         
   6   7   2        102.84         95.72         9.23 o                         
   7   7   2          8.05         18.74        10.80 o                         
   8   7   2        144.72        156.09        11.19 o                         
   9   7   2          1.79         -3.96         8.71 o                         
  10   7   2          8.17          5.97         9.70 o                         
  -9   8   2          3.42         14.02         9.88 o                         
  -8   8   2        178.04        176.37        11.26 o                         
  -7   8   2         38.34         46.73        10.13 o                         
  -6   8   2         19.38         23.46         8.86 o                         
  -5   8   2        177.88        160.99        11.25 o                         
  -4   8   2        671.45        831.93        32.08 o                         
  -3   8   2        186.55        177.73        10.37 o                         
  -2   8   2          0.25          3.86         8.91 o                         
  -1   8   2         72.90         89.48         9.14 o                         
   0   8   2        230.68        207.06         9.94 o                         
   1   8   2        102.61         94.26         8.07 o                         
   2   8   2        707.82        762.95        28.34 o                         
   3   8   2         58.19         98.41         8.79 o                         
   4   8   2         62.01         71.10        12.07 o                         
   5   8   2        308.33        259.33        11.18 o                         
   6   8   2          9.40         -7.11         7.11 o                         
   7   8   2          3.08          9.14         8.31 o                         
   8   8   2          0.36         -0.59         9.03 o                         
   9   8   2         42.10         37.65        10.73 o                         
  -8   9   2         11.17         15.27        11.39 o                         
  -7   9   2        131.89        136.14        11.88 o                         
  -6   9   2          1.06         22.38        11.52 o                         
  -5   9   2        224.47        210.16        20.69 o                         
  -4   9   2          1.27         18.34        10.80 o                         
  -3   9   2        459.99        476.75        21.69 o                         
  -2   9   2        177.44        164.07        10.30 o                         
  -1   9   2        102.76        100.61         8.76 o                         
   0   9   2         33.24         32.97         7.08 o                         
   1   9   2        123.84        125.84         9.44 o                         
   2   9   2          2.63          4.06         8.11 o                         
   3   9   2          2.27         -5.18         8.20 o                         
   4   9   2         57.38         57.23         9.09 o                         
   5   9   2          1.58          3.74         8.43 o                         
   6   9   2          7.42         26.07         9.71 o                         
   7   9   2         14.67         15.61        10.27 o                         
   8   9   2          1.52          9.49         9.95 o                         
  -6  10   2         61.97         65.48        11.26 o                         
  -5  10   2          1.41          0.83         9.13 o                         
  -4  10   2         62.14         35.44        18.00 o                         
  -3  10   2         23.93         10.31         9.53 o                         
  -2  10   2         57.03         48.51         9.30 o                         
  -1  10   2        129.14        142.34        10.65 o                         
   0  10   2         53.27         41.91         9.11 o                         
   1  10   2        346.48        341.44        15.31 o                         
   2  10   2         70.29         77.88        10.20 o                         
   3  10   2          0.04         14.20         8.93 o                         
   4  10   2        151.15        114.32        10.96 o                         
   5  10   2         66.46         80.58        20.39 o                         
   6  10   2          6.23         11.54         9.58 o                         
  -4  11   2         20.13         22.11        10.68 o                         
  -3  11   2         41.12         52.30        11.13 o                         
  -2  11   2        171.02        176.55        13.07 o                         
  -1  11   2         82.79        100.61        15.22 o                         
   0  11   2        226.93        238.98        14.57 o                         
   1  11   2         39.36         53.46         9.82 o                         
   2  11   2         88.07         57.54         9.82 o                         
   3  11   2        109.55        131.97        12.26 o                         
   4  11   2        194.01        209.26        18.47 o                         
 -11   0   3          0.80         -6.97        18.65 o                         
  -9   0   3         41.47         23.44        15.86 o                         
  -7   0   3         29.69          7.13         5.69 o                         
  -5   0   3        936.73        852.94        29.77 o                         
  -3   0   3       9349.24       9382.86       312.20 o                         
  -1   0   3         19.19         18.14         2.44 o                         
   1   0   3       3312.44       3473.57       134.56 o                         
   3   0   3       1167.07       1170.50        39.65 o                         
   5   0   3        414.21        343.72        13.69 o                         
   7   0   3       1145.41        936.97        33.19 o                         
   9   0   3         62.95         54.30         8.96 o                         
  11   0   3         80.34         68.97        21.60 o                         
 -12   1   3        101.29        118.38        12.03 o                         
 -11   1   3        116.53        106.20         9.74 o                         
 -10   1   3        111.95        125.15        11.05 o                         
  -9   1   3        164.35        168.67        12.51 o                         
  -8   1   3         14.85          9.51         7.11 o                         
  -7   1   3       2019.17       2060.19        52.97 o                         
  -6   1   3        161.67        190.06         6.52 o                         
  -5   1   3       1064.10        885.81        21.84 o                         
  -4   1   3        807.55        778.81        19.90 o                         
  -3   1   3        321.99        244.46         9.88 o                         
  -2   1   3      22803.81      23864.77      1120.09 o                         
  -1   1   3       8750.99      10080.79       253.72 o                         
   0   1   3       1118.06       1338.40        33.68 o                         
   1   1   3       2900.37       2933.55        87.69 o                         
   2   1   3       8285.59       8545.39       254.06 o                         
   3   1   3         22.32         26.23         4.04 o                         
   4   1   3       1860.50       1857.48        44.28 o                         
   5   1   3        450.27        473.16        12.25 o                         
   6   1   3        777.07        686.07        18.60 o                         
   7   1   3         44.74         61.99         5.10 o                         
   8   1   3        128.85        127.88         6.75 o                         
   9   1   3         22.61         12.08         7.30 o                         
  10   1   3          0.71         -3.11         7.03 o                         
  11   1   3          0.51          7.19         9.31 o                         
  12   1   3         93.46         97.80        10.95 o                         
 -12   2   3         42.60         42.17         9.93 o                         
 -11   2   3          2.30         -7.37         7.37 o                         
 -10   2   3        364.56        333.00        14.10 o                         
  -9   2   3          0.10          1.21         6.67 o                         
  -8   2   3        334.60        325.82        12.28 o                         
  -7   2   3        168.88        153.65         9.86 o                         
  -6   2   3       1272.43       1277.02        33.52 o                         
  -5   2   3         61.32         62.22         4.54 o                         
  -4   2   3       2710.94       2993.43        76.11 o                         
  -3   2   3        497.84        493.45        13.62 o                         
  -2   2   3      15861.14      18603.78       436.98 o                         
  -1   2   3        734.30        881.34        21.26 o                         
   0   2   3       3266.00       3853.15       114.72 o                         
   1   2   3        915.28       1084.53        26.03 o                         
   2   2   3       2093.29       2230.31        52.72 o                         
   3   2   3        833.85        900.28        23.40 o                         
   4   2   3       1185.44       1134.11        27.42 o                         
   5   2   3        722.84        611.72        16.67 o                         
   6   2   3        189.76        168.18         8.17 o                         
   7   2   3        596.67        612.49        17.34 o                         
   8   2   3        126.82        119.34         6.72 o                         
   9   2   3          0.47          5.11         6.25 o                         
  10   2   3        243.01        228.20        11.33 o                         
  11   2   3         77.13        106.91        10.22 o                         
  12   2   3         55.41         52.43        14.68 o                         
 -12   3   3          0.01         -4.29         8.87 o                         
 -11   3   3          0.68         -6.45         9.39 o                         
 -10   3   3          0.04         -1.47         7.75 o                         
  -9   3   3       1556.73       1533.76        53.43 o                         
  -8   3   3         26.48         28.72         6.37 o                         
  -7   3   3        281.22        327.63        12.13 o                         
  -6   3   3        461.70        437.31        14.40 o                         
  -5   3   3          1.01         16.60         7.01 o                         
  -4   3   3       1015.68       1051.84        25.82 o                         
  -3   3   3         61.03         58.85         3.46 o                         
  -2   3   3       5516.67       6724.92       168.18 o                         
  -1   3   3        235.83        249.72         7.16 o                         
   0   3   3       1810.22       2020.82        51.45 o                         
   1   3   3        138.32        149.47         5.26 o                         
   2   3   3       1764.05       1763.18        48.78 o                         
   3   3   3        258.04        269.56         7.60 o                         
   4   3   3          7.43          1.51         4.93 o                         
   5   3   3        694.18        655.58        17.90 o                         
   6   3   3          6.47          0.45         4.18 o                         
   7   3   3        123.67        114.43         6.30 o                         
   8   3   3          1.87         15.23         5.60 o                         
   9   3   3         26.39         34.19         7.15 o                         
  10   3   3         19.76          7.12         6.95 o                         
  11   3   3        237.78        271.55        18.25 o                         
  12   3   3          0.58         13.63        12.23 o                         
 -12   4   3          1.60          6.88         9.06 o                         
 -11   4   3          0.44          4.41         8.08 o                         
 -10   4   3         22.89         47.88         8.50 o                         
  -9   4   3         16.15          4.82         6.57 o                         
  -8   4   3        106.44        180.96         9.40 o                         
  -7   4   3        200.95        172.49         8.88 o                         
  -6   4   3         15.43         11.99         7.23 o                         
  -5   4   3       1398.64       1490.85        38.80 o                         
  -4   4   3        154.04        177.27         6.19 o                         
  -3   4   3         44.17         37.29         3.84 o                         
  -2   4   3        151.70        134.52         7.24 o                         
  -1   4   3       1482.54       1552.78        43.32 o                         
   0   4   3       1075.40       1074.21        28.13 o                         
   1   4   3       3928.51       4536.38       115.23 o                         
   2   4   3          2.74          1.10         3.62 o                         
   3   4   3       3922.77       4112.12        97.22 o                         
   4   4   3        933.43        875.30        25.23 o                         
   5   4   3        670.48        605.54        16.85 o                         
   6   4   3         62.33         48.17         5.22 o                         
   7   4   3       1251.77       1322.89        38.49 o                         
   8   4   3        228.40        237.76        10.47 o                         
   9   4   3          0.26         22.03         7.19 o                         
  10   4   3          5.39          0.15         7.69 o                         
  11   4   3          6.78         13.51         8.73 o                         
 -11   5   3          0.34         15.44         9.22 o                         
 -10   5   3          2.08         14.14        11.63 o                         
  -9   5   3        108.15        116.39         8.64 o                         
  -8   5   3          0.92          3.67         6.35 o                         
  -7   5   3         28.28         32.32         6.78 o                         
  -6   5   3         42.59         63.97         6.46 o                         
  -5   5   3        344.74        315.23        15.65 o                         
  -4   5   3        221.09        278.97         8.64 o                         
  -3   5   3        974.58       1013.27        28.77 o                         
  -2   5   3        602.97        680.24        18.60 o                         
  -1   5   3        328.72        356.04         9.93 o                         
   0   5   3       1751.40       2096.97        53.90 o                         
   1   5   3        126.59        114.87         5.50 o                         
   2   5   3       1710.87       1747.41        45.30 o                         
   3   5   3        171.53        154.62         5.80 o                         
   4   5   3         33.53         58.45         4.87 o                         
   5   5   3        591.35        541.86        15.72 o                         
   6   5   3       2768.02       2565.20        71.36 o                         
   7   5   3        503.07        516.09        17.30 o                         
   8   5   3          2.35          7.42         7.63 o                         
   9   5   3          4.44          9.99         7.74 o                         
  10   5   3          3.11          5.23         8.76 o                         
  11   5   3         17.77         28.95        13.05 o                         
 -10   6   3         56.25         58.93         9.25 o                         
  -9   6   3         49.93         43.51         8.91 o                         
  -8   6   3        127.51        134.06        11.34 o                         
  -7   6   3         90.85         89.84         9.36 o                         
  -6   6   3         99.56        109.29         8.88 o                         
  -5   6   3        196.07        184.13         8.75 o                         
  -4   6   3        679.46        643.82        18.11 o                         
  -3   6   3         10.67         13.39         4.56 o                         
  -2   6   3         48.79         48.33         5.62 o                         
  -1   6   3        240.97        246.38         7.88 o                         
   0   6   3       1032.96       1195.38        31.80 o                         
   1   6   3        417.23        456.79        15.42 o                         
   2   6   3         22.30         15.44         4.77 o                         
   3   6   3        496.23        510.10        15.13 o                         
   4   6   3          0.72         -7.33         7.33 o                         
   5   6   3         52.64         40.71         6.28 o                         
   6   6   3         58.67        131.35         8.59 o                         
   7   6   3        124.13        115.46         9.42 o                         
   8   6   3         51.97         59.28         9.88 o                         
   9   6   3         81.13        117.97        10.37 o                         
  10   6   3        120.43        149.10        11.15 o                         
 -10   7   3          0.33         -4.74         8.14 o                         
  -9   7   3        115.86        109.55        10.35 o                         
  -8   7   3         30.47         37.40         8.30 o                         
  -7   7   3        204.95        204.60        11.25 o                         
  -6   7   3        115.04        118.76         9.57 o                         
  -5   7   3         59.26         68.00         8.25 o                         
  -4   7   3         73.76        106.12        10.26 o                         
  -3   7   3        327.64        357.51        14.43 o                         
  -2   7   3        107.94        109.89         7.50 o                         
  -1   7   3         49.49         31.52         6.05 o                         
   0   7   3          1.25          0.29         5.11 o                         
   1   7   3         70.60         64.46         5.95 o                         
   2   7   3        376.34        337.36        14.37 o                         
   3   7   3         23.90         20.17         6.23 o                         
   4   7   3         17.22          7.27         6.61 o                         
   5   7   3         22.87         11.85         6.43 o                         
   6   7   3         86.27         90.79         9.33 o                         
   7   7   3          2.89          9.80         7.54 o                         
   8   7   3         22.65         21.19         8.32 o                         
   9   7   3         41.69         35.11         9.10 o                         
  10   7   3          3.74         -2.09         9.14 o                         
  -9   8   3         13.02         -3.16         9.38 o                         
  -8   8   3         20.92         23.02         9.48 o                         
  -7   8   3          0.99          2.76        10.42 o                         
  -6   8   3         69.07         48.94         9.99 o                         
  -5   8   3          0.18          9.70         9.95 o                         
  -4   8   3         10.61         34.28        10.28 o                         
  -3   8   3        261.20        314.20        13.81 o                         
  -2   8   3        423.26        467.38        16.20 o                         
  -1   8   3         24.47         25.64         8.33 o                         
   0   8   3         91.53         84.60         7.97 o                         
   1   8   3        105.65        116.31         8.41 o                         
   2   8   3          0.92          3.72        12.57 o                         
   3   8   3        417.07        365.56        14.99 o                         
   4   8   3         12.36         -2.52         6.20 o                         
   5   8   3        197.53        142.45         8.81 o                         
   6   8   3         23.46          4.26         9.66 o                         
   7   8   3         87.28         98.75        11.62 o                         
   8   8   3         82.01         91.07        10.70 o                         
   9   8   3          7.97          3.16         9.49 o                         
  -8   9   3         16.49         17.79        11.66 o                         
  -7   9   3         56.44         73.48        16.38 o                         
  -6   9   3         34.66         43.64        10.20 o                         
  -5   9   3          0.03         11.71        10.71 o                         
  -4   9   3         12.82          8.54         8.87 o                         
  -3   9   3        103.53        122.21        10.96 o                         
  -2   9   3        266.09        261.23        13.09 o                         
  -1   9   3        286.00        316.02        12.64 o                         
   0   9   3         23.22         13.34         7.14 o                         
   1   9   3         11.80         -0.27         7.68 o                         
   2   9   3        434.64        442.25        17.60 o                         
   3   9   3        238.28        225.65        11.88 o                         
   4   9   3         20.21          5.70         7.69 o                         
   5   9   3          0.54          4.05        10.08 o                         
   6   9   3        220.98        183.14        12.42 o                         
   7   9   3          0.02         21.03        13.42 o                         
  -6  10   3         81.84         85.96        11.61 o                         
  -5  10   3         25.56         25.30        10.49 o                         
  -4  10   3          1.62          8.73         9.75 o                         
  -3  10   3         19.04         27.28         8.93 o                         
  -2  10   3          7.54          9.75         8.56 o                         
  -1  10   3        311.35        261.16        14.47 o                         
   0  10   3          0.06          2.07         9.85 o                         
   1  10   3         19.11         23.88         8.93 o                         
   2  10   3          1.15         -0.61         8.47 o                         
   3  10   3        175.57        187.46        11.66 o                         
   4  10   3          0.11          6.28         8.85 o                         
   5  10   3        103.88        127.34        12.35 o                         
   6  10   3          0.72         -0.34        12.08 o                         
  -3  11   3         38.87         39.65        10.47 o                         
  -2  11   3        136.39        171.01        12.70 o                         
  -1  11   3         11.22         28.00        10.78 o                         
   0  11   3         11.74         43.46        10.71 o                         
   1  11   3          1.10         16.91        10.06 o                         
   2  11   3         16.91         17.89         9.50 o                         
   3  11   3          5.22          9.44         9.51 o                         
 -12   0   4        263.14        235.67        21.58 o                         
 -10   0   4         11.94         -6.47        11.79 o                         
  -8   0   4        264.59        217.97        13.17 o                         
  -6   0   4       1712.49       1865.34        81.55 o                         
  -4   0   4       1031.52       1073.10        36.82 o                         
  -2   0   4         78.84        138.90        10.38 o                         
   0   0   4       1608.32       1531.03        58.93 o                         
   2   0   4        102.93         75.26         7.71 o                         
   4   0   4       1373.02       1483.90        50.26 o                         
   6   0   4       2197.02       2110.70        71.53 o                         
   8   0   4        193.18        183.34        10.05 o                         
  10   0   4        162.01        189.55        13.17 o                         
  12   0   4          4.66          0.83        16.29 o                         
 -12   1   4         44.00         52.69        10.42 o                         
 -11   1   4         79.97         76.23        11.00 o                         
 -10   1   4         88.10         86.03         9.75 o                         
  -9   1   4          6.30          3.56         6.32 o                         
  -8   1   4         26.28         22.09         5.90 o                         
  -7   1   4        248.48        272.77        11.83 o                         
  -6   1   4          0.29         -2.83         3.27 o                         
  -5   1   4        188.26        202.35         9.46 o                         
  -4   1   4          7.50         28.61         3.25 o                         
  -3   1   4       6906.93       8606.67       288.90 o                         
  -2   1   4       9626.80      12010.00       402.06 o                         
  -1   1   4        567.76        666.35        20.46 o                         
   0   1   4      10285.25      11970.26       360.67 o                         
   1   1   4        151.63        149.47         4.30 o                         
   2   1   4      14282.02      15217.82       380.44 o                         
   3   1   4       1122.42       1078.68        25.96 o                         
   4   1   4        228.16        232.00         6.74 o                         
   5   1   4        215.21        210.10         6.47 o                         
   6   1   4         71.74         73.81         4.87 o                         
   7   1   4        214.70        189.05         7.48 o                         
   8   1   4        140.20        160.67         8.40 o                         
   9   1   4        103.82        110.19         6.80 o                         
  10   1   4          0.46          1.07         7.13 o                         
  11   1   4        129.13        122.59        11.74 o                         
  12   1   4          1.48          5.62         8.87 o                         
 -12   2   4          8.92         30.94         9.79 o                         
 -11   2   4          1.10          1.88         7.94 o                         
 -10   2   4         32.92         20.34         7.85 o                         
  -9   2   4          1.53          8.99         7.73 o                         
  -8   2   4          0.22         15.47         7.92 o                         
  -7   2   4       1211.39       1194.80        34.36 o                         
  -6   2   4        810.15        758.30        20.82 o                         
  -5   2   4        646.51        655.67        23.19 o                         
  -4   2   4       2826.00       3067.33        78.05 o                         
  -3   2   4          0.79         16.67         2.81 o                         
  -2   2   4          0.92          3.53         2.47 o                         
  -1   2   4       2057.17       2539.87        64.20 o                         
   0   2   4        709.42        766.68        18.60 o                         
   1   2   4      27361.02      31556.74       941.27 o                         
   2   2   4        699.40        722.55        17.64 o                         
   3   2   4       1466.42       1394.25        33.37 o                         
   4   2   4        616.45        603.60        16.32 o                         
   5   2   4         48.18         55.55         3.61 o                         
   6   2   4          4.74         -0.67         4.06 o                         
   7   2   4        592.30        592.83        16.95 o                         
   8   2   4        261.96        269.67        10.73 o                         
   9   2   4         79.29         98.95         6.64 o                         
  10   2   4         19.74         22.04         7.39 o                         
  11   2   4         11.97          2.72         7.87 o                         
  12   2   4         13.30         -2.24         8.70 o                         
 -12   3   4         12.73         -0.80         9.38 o                         
 -11   3   4         42.58         48.11         8.39 o                         
 -10   3   4         80.79         78.27         8.85 o                         
  -9   3   4        120.96        159.19        13.93 o                         
  -8   3   4          6.33         -4.47         6.11 o                         
  -7   3   4        346.94        348.16        12.54 o                         
  -6   3   4       1803.81       1735.44        48.84 o                         
  -5   3   4       4572.25       4338.57       109.93 o                         
  -4   3   4       3604.96       3445.83        87.33 o                         
  -3   3   4       1215.67       1435.97        34.42 o                         
  -2   3   4       2068.43       2314.12        58.95 o                         
  -1   3   4       1099.40       1131.79        27.34 o                         
   0   3   4       3770.22       4066.09       103.05 o                         
   1   3   4        165.63        149.96         5.20 o                         
   2   3   4       5243.10       5675.57       155.78 o                         
   3   3   4         58.06         66.50         3.65 o                         
   4   3   4       1233.97       1285.76        33.26 o                         
   5   3   4         15.33         11.26         4.41 o                         
   6   3   4         33.71         37.43         4.71 o                         
   7   3   4        122.94        104.18         6.12 o                         
   8   3   4        446.46        468.93        14.46 o                         
   9   3   4        137.21        115.75         8.21 o                         
  10   3   4         37.60         57.50         7.79 o                         
  11   3   4         11.33         24.01        11.14 o                         
  12   3   4          0.32         -7.44        10.11 o                         
 -11   4   4         32.70         30.17         8.14 o                         
 -10   4   4         30.43         28.85         7.92 o                         
  -9   4   4          5.80         25.02         7.13 o                         
  -8   4   4       1130.32       1172.49        34.54 o                         
  -7   4   4          0.47          5.68         5.62 o                         
  -6   4   4        435.27        424.82        14.33 o                         
  -5   4   4        197.57        213.89        10.77 o                         
  -4   4   4         10.79         37.99         3.91 o                         
  -3   4   4       1580.14       1813.69        43.61 o                         
  -2   4   4          9.30         12.23         3.00 o                         
  -1   4   4         30.24         50.76         3.52 o                         
   0   4   4        152.92        168.39         6.16 o                         
   1   4   4       5650.96       6150.02       167.13 o                         
   2   4   4       1543.37       1611.86        41.68 o                         
   3   4   4        337.35        318.55        15.20 o                         
   4   4   4         23.92         31.24         3.79 o                         
   5   4   4        201.43        186.64         8.39 o                         
   6   4   4          0.19          1.49         4.55 o                         
   7   4   4        311.80        328.02        11.04 o                         
   8   4   4        688.59        654.88        27.69 o                         
   9   4   4        130.07        122.36         8.18 o                         
  10   4   4         48.61         60.33         8.94 o                         
  11   4   4         17.93          9.12         8.36 o                         
 -11   5   4        144.42        163.12        12.19 o                         
 -10   5   4          0.09          8.09         7.53 o                         
  -9   5   4         38.08         38.19         8.28 o                         
  -8   5   4        266.94        299.63        15.59 o                         
  -7   5   4        196.67        187.54         9.29 o                         
  -6   5   4          1.95          1.51         5.65 o                         
  -5   5   4       1021.89       1051.11        35.07 o                         
  -4   5   4       1593.29       1657.88        40.09 o                         
  -3   5   4        229.26        252.45         7.92 o                         
  -2   5   4        148.42         86.52         4.55 o                         
  -1   5   4          1.42         -3.13         3.13 o                         
   0   5   4        492.24        577.92        16.16 o                         
   1   5   4          1.44         -2.06         4.28 o                         
   2   5   4         93.91         94.33         5.95 o                         
   3   5   4        230.48        224.20        11.73 o                         
   4   5   4        185.56        204.20         8.62 o                         
   5   5   4        452.63        356.05        12.60 o                         
   6   5   4        150.01        236.61        15.95 o                         
   7   5   4        609.94        681.59        21.30 o                         
   8   5   4        140.88        161.78         9.88 o                         
   9   5   4        127.32        144.54         9.92 o                         
  10   5   4         20.58         18.07         8.31 o                         
  11   5   4        299.74        325.23        15.68 o                         
 -10   6   4         33.53         33.37         8.72 o                         
  -9   6   4         43.19         64.95         9.14 o                         
  -8   6   4         22.27         20.76         7.99 o                         
  -7   6   4          3.17          6.76         6.68 o                         
  -6   6   4        340.09        319.37        12.22 o                         
  -5   6   4        903.35        948.28        28.18 o                         
  -4   6   4        456.95        511.60        15.31 o                         
  -3   6   4        871.03        773.53        19.82 o                         
  -2   6   4         16.70         21.32         4.11 o                         
  -1   6   4        775.58        775.36        21.36 o                         
   0   6   4          3.01         -2.22         4.25 o                         
   1   6   4        737.45        832.72        22.85 o                         
   2   6   4         26.60         19.24         4.73 o                         
   3   6   4         33.30         51.00         9.48 o                         
   4   6   4         45.59         39.17         6.36 o                         
   5   6   4        124.94        145.04         8.55 o                         
   6   6   4        279.56        321.19        12.64 o                         
   7   6   4        119.62        106.60         9.63 o                         
   8   6   4        194.40        157.80         9.86 o                         
   9   6   4         24.30         29.98        11.25 o                         
  10   6   4        117.61        137.76        10.99 o                         
 -10   7   4         13.31         15.18         9.01 o                         
  -9   7   4          0.76          3.79         8.19 o                         
  -8   7   4         89.58         91.51         9.90 o                         
  -7   7   4          0.57          2.12         7.16 o                         
  -6   7   4         29.37         13.75         7.61 o                         
  -5   7   4        107.56        123.72         9.37 o                         
  -4   7   4        242.37        238.68        13.08 o                         
  -3   7   4          1.48         -4.90         8.29 o                         
  -2   7   4         94.82        100.77         7.52 o                         
  -1   7   4         20.02         -1.76         4.79 o                         
   0   7   4        256.03        234.52        10.39 o                         
   1   7   4         55.35         47.25         5.89 o                         
   2   7   4        749.21        717.45        20.32 o                         
   3   7   4         68.53         72.43         7.39 o                         
   4   7   4         36.65         41.53         7.89 o                         
   5   7   4          9.36         13.65         6.18 o                         
   6   7   4        270.05        257.30        12.84 o                         
   7   7   4         10.76         -1.21         7.53 o                         
   8   7   4          9.45          9.87         7.89 o                         
   9   7   4         47.22         52.01         9.66 o                         
  10   7   4          4.29        -10.10        10.10 o                         
  -9   8   4          0.01          9.43         9.47 o                         
  -8   8   4        146.46        149.04        18.19 o                         
  -7   8   4        159.07        149.16        14.33 o                         
  -6   8   4         50.96         30.50         9.32 o                         
  -5   8   4        159.22        125.80        10.63 o                         
  -4   8   4         13.90         21.54         8.17 o                         
  -3   8   4         84.19        100.57         9.06 o                         
  -2   8   4        515.45        496.74        17.06 o                         
  -1   8   4        493.21        465.63        16.18 o                         
   0   8   4          9.92         -5.90         6.45 o                         
   1   8   4        432.61        416.13        14.99 o                         
   2   8   4         96.30         86.20         9.36 o                         
   3   8   4        340.92        315.39        12.49 o                         
   4   8   4        125.00        129.51         8.45 o                         
   5   8   4         24.07          9.62         6.47 o                         
   6   8   4        129.35        118.54         9.23 o                         
   7   8   4         22.30         -0.39         8.09 o                         
   8   8   4         85.32         89.11        10.29 o                         
   9   8   4         11.08          8.69         8.85 o                         
  -7   9   4        133.35        129.43        11.82 o                         
  -6   9   4         56.91         85.78        12.19 o                         
  -5   9   4         66.12         60.93        10.25 o                         
  -4   9   4         26.94         42.63         9.55 o                         
  -3   9   4         48.21         50.38         9.45 o                         
  -2   9   4          5.28          9.01         7.38 o                         
  -1   9   4        142.56        146.63         9.00 o                         
   0   9   4         48.80         86.72         8.37 o                         
   1   9   4          0.54          9.84         9.01 o                         
   2   9   4          4.80         12.18         8.48 o                         
   3   9   4         23.19         47.55         9.50 o                         
   4   9   4         30.86         19.21        10.28 o                         
   5   9   4        181.82        172.98        13.08 o                         
   6   9   4          0.00          8.81         9.37 o                         
   7   9   4        146.15        136.69        22.52 o                         
  -6  10   4        117.44        121.14        12.18 o                         
  -5  10   4         53.40         49.38        10.33 o                         
  -4  10   4         93.29         75.00        11.39 o                         
  -3  10   4        190.78        176.78        12.43 o                         
  -2  10   4         13.97         22.90         8.69 o                         
  -1  10   4         19.87         33.16        10.82 o                         
   0  10   4         16.53         18.66         8.46 o                         
   1  10   4        283.67        297.65        14.83 o                         
   2  10   4          0.19          6.88         9.38 o                         
   3  10   4         12.30         19.55         8.49 o                         
   4  10   4        267.67        226.78        13.70 o                         
   5  10   4         86.22        106.06        12.61 o                         
   6  10   4          6.82         13.59        12.67 o                         
  -3  11   4          2.72         -7.40         9.80 o                         
  -2  11   4        130.13        195.04        14.55 o                         
  -1  11   4         14.07         19.97        10.88 o                         
   0  11   4        231.91        224.34        14.47 o                         
   1  11   4          0.79         -2.82         8.73 o                         
   2  11   4         90.20        100.82        11.48 o                         
   3  11   4         18.97         18.08         9.49 o                         
 -11   0   5          2.69          6.11        11.39 o                         
  -9   0   5          6.95         -4.11        10.63 o                         
  -7   0   5        138.93        189.11        14.40 o                         
  -5   0   5       2155.11       2350.61        98.63 o                         
  -3   0   5       5391.62       5883.49       228.54 o                         
  -1   0   5       2142.49       2250.97        86.00 o                         
   1   0   5       7034.15       7798.95       298.85 o                         
   3   0   5       2172.51       2048.58        81.32 o                         
   5   0   5        650.75        550.64        21.89 o                         
   7   0   5          8.55          6.22         6.70 o                         
   9   0   5          1.37        -11.32        11.32 o                         
  11   0   5         22.88         24.22        11.89 o                         
 -12   1   5         13.60         10.90         8.72 o                         
 -11   1   5         18.06         22.34         8.31 o                         
 -10   1   5         67.18         42.36         8.80 o                         
  -9   1   5        289.76        250.88        11.52 o                         
  -8   1   5         74.47         71.85         7.50 o                         
  -7   1   5        157.17        143.20         6.71 o                         
  -6   1   5       1734.05       1857.63        44.75 o                         
  -5   1   5       3250.30       3227.27       109.72 o                         
  -4   1   5       1762.60       1703.78        47.09 o                         
  -3   1   5         29.69         22.61         2.92 o                         
  -2   1   5       3443.78       4216.27       114.76 o                         
  -1   1   5       1075.83       1040.43        26.71 o                         
   0   1   5       7666.20       8397.91       197.23 o                         
   1   1   5       1917.77       2034.80        51.18 o                         
   2   1   5      20419.41      21481.49       581.70 o                         
   3   1   5        662.16        580.15        14.43 o                         
   4   1   5       1372.47       1195.00        28.92 o                         
   5   1   5         37.98         53.20         3.74 o                         
   6   1   5         42.25         39.77         3.91 o                         
   7   1   5        989.29        902.40        24.39 o                         
   8   1   5         21.52         20.13         5.16 o                         
   9   1   5        132.18        101.47         7.09 o                         
  10   1   5          0.29        -10.13        10.13 o                         
  11   1   5         66.40         63.63        13.82 o                         
  12   1   5         10.97         10.55         9.22 o                         
 -12   2   5        166.62        169.98        11.76 o                         
 -11   2   5          3.64          8.77         8.74 o                         
 -10   2   5         47.63         45.24         7.83 o                         
  -9   2   5        367.26        377.59        16.34 o                         
  -8   2   5        700.08        632.37        19.88 o                         
  -7   2   5         75.09        120.11        12.10 o                         
  -6   2   5         78.10         79.93         5.42 o                         
  -5   2   5       2241.43       2012.44        61.59 o                         
  -4   2   5       1267.59       1439.63        40.05 o                         
  -3   2   5        149.42        176.60         6.44 o                         
  -2   2   5        781.42        794.42        19.36 o                         
  -1   2   5       1823.09       1993.33        50.66 o                         
   0   2   5       3554.28       4201.85       106.00 o                         
   1   2   5       6386.68       6515.12       175.46 o                         
   2   2   5       2012.14       2101.46        49.84 o                         
   3   2   5        381.78        292.50        10.02 o                         
   4   2   5       1920.71       1823.05        43.52 o                         
   5   2   5        111.23         87.98         4.18 o                         
   6   2   5       1421.12       1269.97        31.08 o                         
   7   2   5          5.30         -0.09         4.56 o                         
   8   2   5        182.46        195.83         8.25 o                         
   9   2   5        448.26        440.73        13.82 o                         
  10   2   5        181.69        152.87         9.51 o                         
  11   2   5         44.68         31.07         8.26 o                         
  12   2   5         82.70         97.76        13.22 o                         
 -12   3   5          0.91         -3.98         8.74 o                         
 -11   3   5        170.70        151.90        10.12 o                         
 -10   3   5          8.62          3.26         7.11 o                         
  -9   3   5         15.89          6.65         7.15 o                         
  -8   3   5         33.45         34.27         6.77 o                         
  -7   3   5         56.81         89.19         7.17 o                         
  -6   3   5          3.96         14.37         4.53 o                         
  -5   3   5         26.24         19.76         6.04 o                         
  -4   3   5          0.14         13.47         4.14 o                         
  -3   3   5        344.89        405.90        10.74 o                         
  -2   3   5       3871.08       4159.81       104.99 o                         
  -1   3   5        317.85        319.26         8.59 o                         
   0   3   5        363.09        430.44        12.89 o                         
   1   3   5       1123.69       1054.52        25.51 o                         
   2   3   5       4370.81       4241.29        99.99 o                         
   3   3   5       1975.45       2391.41        60.87 o                         
   4   3   5        308.52        243.64         7.46 o                         
   5   3   5        608.77        532.82        13.96 o                         
   6   3   5         18.17          9.71         4.95 o                         
   7   3   5        339.75        347.61        12.27 o                         
   8   3   5         85.61         81.74         6.64 o                         
   9   3   5        380.47        379.48        17.00 o                         
  10   3   5        173.50        205.27        10.14 o                         
  11   3   5        257.73        270.81        15.24 o                         
  12   3   5          0.46         -0.98        10.65 o                         
 -11   4   5         19.04          4.07         9.18 o                         
 -10   4   5        120.84        142.19         9.96 o                         
  -9   4   5        448.54        408.35        14.91 o                         
  -8   4   5        103.10        126.42        12.10 o                         
  -7   4   5         62.59         83.13         7.17 o                         
  -6   4   5         51.09         60.68         6.19 o                         
  -5   4   5        189.24        209.86         8.20 o                         
  -4   4   5        339.56        336.50         9.63 o                         
  -3   4   5       5483.31       6392.97       161.33 o                         
  -2   4   5         79.32         72.66         4.15 o                         
  -1   4   5       1334.47       1283.89        31.01 o                         
   0   4   5          8.52          9.84         2.56 o                         
   1   4   5       1766.30       1603.08        44.67 o                         
   2   4   5         39.55         20.36         3.87 o                         
   3   4   5       4020.63       4030.43       111.11 o                         
   4   4   5        843.60        696.51        19.04 o                         
   5   4   5        467.83        369.13        11.54 o                         
   6   4   5         35.63         18.90         4.92 o                         
   7   4   5          0.31          5.40         5.46 o                         
   8   4   5         49.96         53.40         7.48 o                         
   9   4   5          5.94         15.08         7.20 o                         
  10   4   5         29.54         15.18         9.61 o                         
  11   4   5          0.83         -9.56         9.56 o                         
 -11   5   5          1.74         10.44         9.25 o                         
 -10   5   5         95.75        103.17         9.99 o                         
  -9   5   5         72.82         77.10         9.13 o                         
  -8   5   5        255.42        249.33        10.93 o                         
  -7   5   5        505.20        483.80        19.93 o                         
  -6   5   5          1.31         -4.03         5.68 o                         
  -5   5   5         35.09         64.46         6.29 o                         
  -4   5   5       2196.22       2429.97        58.18 o                         
  -3   5   5          0.03         -1.68         3.43 o                         
  -2   5   5       1482.78       1538.73        37.24 o                         
  -1   5   5          4.21          2.27         3.18 o                         
   0   5   5       1830.81       1997.94        51.60 o                         
   1   5   5        145.95        164.60         6.68 o                         
   2   5   5        838.24        870.75        23.54 o                         
   3   5   5         39.08         50.02         4.81 o                         
   4   5   5        782.58        806.33        24.08 o                         
   5   5   5        743.54        705.32        21.54 o                         
   6   5   5         11.86         27.05         7.29 o                         
   7   5   5        371.58        380.00        13.97 o                         
   8   5   5        265.53        227.19        11.53 o                         
   9   5   5          0.97         17.60        10.56 o                         
  10   5   5         12.02         12.02        12.63 o                         
  11   5   5          3.53          5.42        11.32 o                         
 -10   6   5         51.18         42.15         8.96 o                         
  -9   6   5         12.82         13.44         8.74 o                         
  -8   6   5         26.77         16.48         7.59 o                         
  -7   6   5        131.72        131.07         9.22 o                         
  -6   6   5         18.11         16.96         6.61 o                         
  -5   6   5        428.52        395.99        13.83 o                         
  -4   6   5         38.28         33.27         6.43 o                         
  -3   6   5        181.12        187.21         6.98 o                         
  -2   6   5         63.59         98.05         5.40 o                         
  -1   6   5        106.44        133.24         6.40 o                         
   0   6   5         47.78         59.82         5.31 o                         
   1   6   5         91.58         83.84         5.81 o                         
   2   6   5        631.64        563.64        16.45 o                         
   3   6   5          3.46         -2.76         4.86 o                         
   4   6   5         47.34         49.35         6.54 o                         
   5   6   5         69.24         85.14         7.75 o                         
   6   6   5       1274.20       1325.59        38.43 o                         
   7   6   5         31.46         23.03         6.94 o                         
   8   6   5         19.46         22.48         7.72 o                         
   9   6   5          1.69         -9.62        11.37 o                         
  10   6   5         12.06          0.43        10.55 o                         
 -10   7   5         13.12         26.74        10.13 o                         
  -9   7   5         27.10         26.30         8.46 o                         
  -8   7   5        103.35        119.42        11.02 o                         
  -7   7   5         24.48         28.55         8.14 o                         
  -6   7   5         60.98         34.24         7.81 o                         
  -5   7   5        139.51        136.51        10.31 o                         
  -4   7   5          4.86          6.27         7.67 o                         
  -3   7   5          9.40          4.83         6.00 o                         
  -2   7   5         55.59         61.70         6.07 o                         
  -1   7   5          3.67          0.30         5.27 o                         
   0   7   5        419.11        416.91        13.11 o                         
   1   7   5         20.02         48.82         6.01 o                         
   2   7   5         44.37         14.16         5.55 o                         
   3   7   5        215.69        249.95        10.65 o                         
   4   7   5         64.14         62.33         8.65 o                         
   5   7   5        331.72        376.28        15.89 o                         
   6   7   5          8.91          6.91         6.41 o                         
   7   7   5          6.06         11.18         7.87 o                         
   8   7   5         45.35         24.27         8.36 o                         
   9   7   5         94.74         80.85         9.54 o                         
  -9   8   5         10.44         14.32         9.70 o                         
  -8   8   5          0.97          7.65        16.36 o                         
  -7   8   5        197.94        193.90        13.33 o                         
  -6   8   5          8.98          3.65         9.83 o                         
  -5   8   5        181.15        171.06        13.76 o                         
  -4   8   5          7.96         12.69        10.79 o                         
  -3   8   5        171.48        186.03        11.71 o                         
  -2   8   5        378.86        390.10        15.56 o                         
  -1   8   5        118.87        125.29         8.26 o                         
   0   8   5          0.22         -7.21         7.21 o                         
   1   8   5          0.79         -6.40         6.40 o                         
   2   8   5        294.31        352.03        14.15 o                         
   3   8   5        117.26         97.48         8.37 o                         
   4   8   5         29.79         40.66         7.42 o                         
   5   8   5        105.78        102.53         8.00 o                         
   6   8   5         32.78         41.94         7.42 o                         
   7   8   5          0.20          5.31         8.76 o                         
   8   8   5         12.62         -8.20         8.20 o                         
  -7   9   5          7.47         25.66         9.97 o                         
  -6   9   5        270.32        272.52        16.70 o                         
  -5   9   5          3.71         -8.28         8.28 o                         
  -4   9   5        261.48        230.68        13.48 o                         
  -3   9   5        187.76        179.88        12.23 o                         
  -2   9   5        172.17        162.83        15.96 o                         
  -1   9   5         89.36         94.73         8.27 o                         
   0   9   5        439.38        449.95        16.21 o                         
   1   9   5          1.66          4.42         7.98 o                         
   2   9   5         27.03         28.20         8.16 o                         
   3   9   5         69.15         55.00         8.92 o                         
   4   9   5         92.15         67.32         9.43 o                         
   5   9   5         21.20         24.60         8.31 o                         
   6   9   5         20.11         13.80         9.63 o                         
   7   9   5          9.56         17.90         9.50 o                         
  -6  10   5          0.44         17.77         9.72 o                         
  -5  10   5         90.81         74.68        14.25 o                         
  -4  10   5         13.88          8.38         9.59 o                         
  -3  10   5        167.43        141.57        11.27 o                         
  -2  10   5         83.09         96.42        11.25 o                         
  -1  10   5         18.78         18.72         8.69 o                         
   0  10   5          7.38          4.88         8.13 o                         
   1  10   5         99.76        111.73        10.62 o                         
   2  10   5         64.50         90.70        10.37 o                         
   3  10   5         31.88         42.68         9.15 o                         
   4  10   5         24.70         31.47         9.46 o                         
   5  10   5         50.29         34.99        10.90 o                         
   6  10   5         50.38         65.01        15.83 o                         
  -3  11   5         12.55         29.18        13.54 o                         
  -2  11   5          2.16         27.53        10.17 o                         
  -1  11   5         54.77         75.92        11.70 o                         
   0  11   5         35.66         45.54        10.59 o                         
   1  11   5         10.78         19.76         9.50 o                         
   2  11   5          4.13          6.40         9.15 o                         
   3  11   5          8.38         12.72         9.03 o                         
 -12   0   6         21.86         49.99        15.34 o                         
 -10   0   6         93.56         75.18        13.92 o                         
  -8   0   6         51.02         46.61        11.37 o                         
  -6   0   6         67.30         88.27         6.91 o                         
  -4   0   6       1291.86       1382.41        54.92 o                         
  -2   0   6       1609.55       1730.01        67.15 o                         
   0   0   6          7.67          3.34         4.25 o                         
   2   0   6      11858.87      12276.56       473.50 o                         
   4   0   6        838.00        824.31        28.67 o                         
   6   0   6        109.23         86.80         6.45 o                         
   8   0   6        865.14        925.13        44.69 o                         
  10   0   6          0.12         10.29        19.11 o                         
  12   0   6        218.82        246.78        19.90 o                         
 -12   1   6         64.15         91.77        11.53 o                         
 -11   1   6         11.04          9.07         8.03 o                         
 -10   1   6          7.25         -6.46         7.61 o                         
  -9   1   6        182.60        199.34        10.52 o                         
  -8   1   6        580.69        583.51        18.76 o                         
  -7   1   6         24.27         36.62         5.40 o                         
  -6   1   6         76.01         89.00         6.51 o                         
  -5   1   6          1.96          0.08         3.53 o                         
  -4   1   6        853.74        771.02        20.54 o                         
  -3   1   6        170.62        164.74         5.59 o                         
  -2   1   6        817.64        790.50        20.60 o                         
  -1   1   6         61.39         70.62         3.02 o                         
   0   1   6       1720.53       1686.50        46.68 o                         
   1   1   6      17809.36      18391.91       497.45 o                         
   2   1   6        117.34        134.57         8.71 o                         
   3   1   6        105.70         95.80         4.01 o                         
   4   1   6        648.16        492.62        12.69 o                         
   5   1   6        882.31        760.81        19.02 o                         
   6   1   6         24.25         14.98         3.58 o                         
   7   1   6        641.16        603.11        15.92 o                         
   8   1   6          0.78         -4.00         6.30 o                         
   9   1   6         39.09         26.11         7.07 o                         
  10   1   6         94.39        101.90         7.92 o                         
  11   1   6         13.06          4.13         7.86 o                         
  12   1   6         19.80         18.48        15.18 o                         
 -12   2   6          1.91          7.30         9.10 o                         
 -11   2   6         67.03         76.35        13.34 o                         
 -10   2   6         18.93         19.01         7.74 o                         
  -9   2   6        505.88        504.21        18.71 o                         
  -8   2   6        242.03        229.39        10.15 o                         
  -7   2   6       1306.44       1269.06        33.84 o                         
  -6   2   6        225.16        228.14         8.42 o                         
  -5   2   6        593.74        730.31        19.91 o                         
  -4   2   6        595.06        665.62        21.23 o                         
  -3   2   6       7041.22       7783.16       231.44 o                         
  -2   2   6       1918.42       1973.84        50.50 o                         
  -1   2   6       2927.79       3128.98       104.84 o                         
   0   2   6         50.60         44.37         2.67 o                         
   1   2   6        461.96        551.59        13.72 o                         
   2   2   6       1582.13       1597.88        43.96 o                         
   3   2   6        394.53        448.99        11.74 o                         
   4   2   6       3813.77       3495.82        82.68 o                         
   5   2   6         38.48         22.90         3.41 o                         
   6   2   6         91.31         94.79         4.79 o                         
   7   2   6          2.71          2.82         4.69 o                         
   8   2   6          0.01          3.38         5.92 o                         
   9   2   6         10.14         21.76         5.89 o                         
  10   2   6          8.01          5.02         8.50 o                         
  11   2   6        119.13        135.03        11.38 o                         
  12   2   6          1.41          3.35         9.06 o                         
 -12   3   6         61.54         85.43        10.94 o                         
 -11   3   6         21.75         22.61         9.37 o                         
 -10   3   6          5.68         13.86         7.62 o                         
  -9   3   6         14.10          8.00         6.75 o                         
  -8   3   6        999.98       1008.57        33.14 o                         
  -7   3   6          3.57         11.24         7.58 o                         
  -6   3   6        877.66        802.38        22.11 o                         
  -5   3   6       1152.16       1093.08        33.24 o                         
  -4   3   6       2081.42       2104.97        54.16 o                         
  -3   3   6        127.84        119.10         7.01 o                         
  -2   3   6       1506.72       1547.39        37.21 o                         
  -1   3   6       1795.16       1816.38        46.58 o                         
   0   3   6       4448.27       4398.20       103.56 o                         
   1   3   6         39.04         17.48         2.70 o                         
   2   3   6        402.96        466.83        12.30 o                         
   3   3   6        312.13        303.87         9.92 o                         
   4   3   6          0.13          2.79         5.03 o                         
   5   3   6        133.51        119.74         5.14 o                         
   6   3   6         11.54         -2.33         4.38 o                         
   7   3   6        129.03         99.86         8.87 o                         
   8   3   6        143.96        135.23         7.93 o                         
   9   3   6          2.82          7.40         5.73 o                         
  10   3   6          3.45          6.30         6.91 o                         
  11   3   6         13.11         14.15         8.44 o                         
 -11   4   6          5.53          4.81         8.22 o                         
 -10   4   6        202.20        215.63        11.67 o                         
  -9   4   6         37.26         41.73         7.49 o                         
  -8   4   6          0.05         -6.05         6.05 o                         
  -7   4   6        150.12        155.73         8.61 o                         
  -6   4   6        512.89        511.67        16.63 o                         
  -5   4   6        295.48        332.09        10.75 o                         
  -4   4   6        375.56        379.11        10.58 o                         
  -3   4   6        273.63        314.18        15.05 o                         
  -2   4   6        425.32        410.32        11.10 o                         
  -1   4   6       2434.56       2672.77        73.25 o                         
   0   4   6        335.89        332.16        10.85 o                         
   1   4   6        353.25        341.49        10.24 o                         
   2   4   6        122.62        138.27         7.58 o                         
   3   4   6        408.18        391.50        10.68 o                         
   4   4   6        437.61        477.95        12.79 o                         
   5   4   6       1185.19       1182.88        33.83 o                         
   6   4   6        412.69        367.14        12.22 o                         
   7   4   6          7.28          0.53         5.88 o                         
   8   4   6        176.21        134.34         8.36 o                         
   9   4   6         38.73         35.38         7.73 o                         
  10   4   6        164.92        152.53        10.91 o                         
  11   4   6         15.40          3.50         8.31 o                         
 -11   5   6         81.77        120.07        15.81 o                         
 -10   5   6          6.28         18.58         8.02 o                         
  -9   5   6         52.47         54.72         8.96 o                         
  -8   5   6        239.75        298.19        13.12 o                         
  -7   5   6         90.21         87.01         7.46 o                         
  -6   5   6        180.04        155.65         8.43 o                         
  -5   5   6          0.35          3.69         5.84 o                         
  -4   5   6        412.12        379.92        11.92 o                         
  -3   5   6        376.10        342.23         9.77 o                         
  -2   5   6        158.92        178.36         6.37 o                         
  -1   5   6        154.92        148.10         5.52 o                         
   0   5   6          1.38          5.62         4.35 o                         
   1   5   6       2613.60       2661.82        68.13 o                         
   2   5   6        211.56        163.04         6.78 o                         
   3   5   6          2.66         -1.56         4.29 o                         
   4   5   6          0.71          3.92         5.37 o                         
   5   5   6        972.81        959.09        28.31 o                         
   6   5   6         41.90         59.54         6.99 o                         
   7   5   6        732.67        749.09        23.14 o                         
   8   5   6         51.57         41.72         7.88 o                         
   9   5   6        178.77        191.48        10.93 o                         
  10   5   6          0.21          1.55        10.42 o                         
  11   5   6          1.38          2.28         9.71 o                         
 -10   6   6          2.03         -8.24         8.24 o                         
  -9   6   6         19.25         20.59         8.46 o                         
  -8   6   6          2.19          3.08         7.01 o                         
  -7   6   6        385.53        385.23        14.10 o                         
  -6   6   6         27.31         23.64         6.53 o                         
  -5   6   6        119.76        143.75         8.21 o                         
  -4   6   6         31.38         19.42         5.52 o                         
  -3   6   6        235.28        205.08         7.38 o                         
  -2   6   6        219.98        208.52         8.01 o                         
  -1   6   6         11.17         12.54         5.22 o                         
   0   6   6         16.89         12.77         6.95 o                         
   1   6   6        949.25        894.31        24.44 o                         
   2   6   6         10.80         14.48         4.79 o                         
   3   6   6          2.17         -2.37         6.32 o                         
   4   6   6        713.06        725.66        22.38 o                         
   5   6   6        215.13        262.73        10.94 o                         
   6   6   6        742.20        819.55        25.24 o                         
   7   6   6         42.40         27.08         7.00 o                         
   8   6   6         37.29         43.74         8.69 o                         
   9   6   6         11.78         -1.28         7.56 o                         
  10   6   6         17.51          9.55         8.93 o                         
  -9   7   6          0.70         10.36        10.00 o                         
  -8   7   6        112.64        118.60         9.96 o                         
  -7   7   6        137.41        133.61         9.36 o                         
  -6   7   6        172.13        139.36        10.96 o                         
  -5   7   6        206.57        218.70        14.30 o                         
  -4   7   6        260.96        253.92        13.70 o                         
  -3   7   6          5.44         -5.75         5.75 o                         
  -2   7   6        431.12        408.35        13.00 o                         
  -1   7   6        237.65        235.16         9.19 o                         
   0   7   6        161.61        133.09         7.23 o                         
   1   7   6        197.02        175.93         8.01 o                         
   2   7   6         33.03         22.79         5.88 o                         
   3   7   6        131.18        134.54         8.41 o                         
   4   7   6        529.11        510.05        17.39 o                         
   5   7   6         78.46         97.05         8.40 o                         
   6   7   6        103.64         98.35         8.13 o                         
   7   7   6         16.64         19.84         9.02 o                         
   8   7   6         12.92         -2.27         7.59 o                         
   9   7   6         36.67         29.85         9.03 o                         
  -8   8   6         16.50         24.97        14.27 o                         
  -7   8   6         41.78         43.60        10.37 o                         
  -6   8   6          0.08          1.89         8.46 o                         
  -5   8   6          0.84         -3.95         9.35 o                         
  -4   8   6          0.11         -0.84         7.47 o                         
  -3   8   6        202.02        220.93        12.85 o                         
  -2   8   6         23.51         11.71         6.69 o                         
  -1   8   6        370.16        321.00        12.83 o                         
   0   8   6        172.23        207.55        10.13 o                         
   1   8   6         62.97         92.69         8.40 o                         
   2   8   6        253.62        232.43        10.63 o                         
   3   8   6         18.61          5.14         6.85 o                         
   4   8   6        111.86         93.06         7.96 o                         
   5   8   6        169.10        165.51         9.15 o                         
   6   8   6        179.29        163.21         9.29 o                         
   7   8   6          4.09         -7.98         7.98 o                         
   8   8   6        123.45        118.09        10.53 o                         
  -7   9   6         27.38         31.63        10.38 o                         
  -6   9   6          2.64         12.82         8.64 o                         
  -5   9   6          5.64          8.87        10.67 o                         
  -4   9   6         86.90        100.21        10.09 o                         
  -3   9   6          1.44         11.01         8.84 o                         
  -2   9   6          3.37         12.43         8.24 o                         
  -1   9   6         63.40         47.45         7.58 o                         
   0   9   6         46.78         48.91         7.84 o                         
   1   9   6        335.15        313.03        14.16 o                         
   2   9   6          1.78         -1.10         7.42 o                         
   3   9   6        375.38        342.99        15.09 o                         
   4   9   6        110.91        115.58        10.67 o                         
   5   9   6        154.33        163.54        15.50 o                         
   6   9   6          0.55         -0.93         9.92 o                         
   7   9   6        220.85        179.61        17.68 o                         
  -5  10   6         64.69         68.75        10.70 o                         
  -4  10   6          1.19         15.21         9.43 o                         
  -3  10   6         14.44         28.66         9.91 o                         
  -2  10   6          0.23          8.18        10.15 o                         
  -1  10   6          8.77         35.00         9.09 o                         
   0  10   6         40.02         49.12         9.27 o                         
   1  10   6        108.14        127.43        10.42 o                         
   2  10   6         74.08         69.62        10.05 o                         
   3  10   6        102.66        119.39        12.41 o                         
   4  10   6         25.88         28.96         9.07 o                         
   5  10   6          0.69        -10.00        10.00 o                         
  -3  11   6          3.83         27.49        13.76 o                         
  -2  11   6        139.35        138.69        13.60 o                         
  -1  11   6        204.77        187.13        15.47 o                         
   0  11   6         64.11         66.87        10.87 o                         
   1  11   6          9.66          8.28         9.15 o                         
   2  11   6         80.69         62.66        10.38 o                         
 -11   0   7          7.45        -12.05        16.16 o                         
  -9   0   7        388.77        378.34        23.59 o                         
  -7   0   7         24.56          8.25         8.92 o                         
  -5   0   7       2712.47       2953.22       141.49 o                         
  -3   0   7         29.49         29.53         3.81 o                         
  -1   0   7       1157.29        938.74        35.77 o                         
   1   0   7       3765.93       3069.25       203.01 o                         
   3   0   7          1.48          0.15         3.78 o                         
   5   0   7         87.35        112.35         6.62 o                         
   7   0   7        383.65        366.02        19.58 o                         
   9   0   7        193.25        207.59        13.10 o                         
  11   0   7        135.42        120.59        14.82 o                         
 -12   1   7         33.11         36.15        11.95 o                         
 -11   1   7          0.14         -1.98        10.27 o                         
 -10   1   7          0.13         -4.15         7.19 o                         
  -9   1   7         65.24         91.53        10.21 o                         
  -8   1   7       1574.55       1539.18        48.17 o                         
  -7   1   7        615.71        530.26        15.52 o                         
  -6   1   7        450.25        467.78        13.75 o                         
  -5   1   7        137.32        161.36         6.33 o                         
  -4   1   7        301.34        317.75         9.56 o                         
  -3   1   7       2235.13       2088.87        49.74 o                         
  -2   1   7         28.91         31.98         2.45 o                         
  -1   1   7       4014.59       4284.42       100.93 o                         
   0   1   7       3273.21       3008.68        81.61 o                         
   1   1   7        577.61        445.37        12.57 o                         
   2   1   7          3.17         -1.37         1.90 o                         
   3   1   7       1217.79       1198.75        28.98 o                         
   4   1   7        280.74        208.54         6.52 o                         
   5   1   7        274.39        311.77         8.86 o                         
   6   1   7         18.59          8.75         4.11 o                         
   7   1   7        352.65        334.37        10.05 o                         
   8   1   7          3.87         10.68         6.16 o                         
   9   1   7          7.57         -5.04         6.49 o                         
  10   1   7         42.29         26.64         6.94 o                         
  11   1   7         38.85         19.54         9.06 o                         
  12   1   7         46.95         56.57        23.99 o                         
 -12   2   7         28.76         24.52        11.11 o                         
 -11   2   7          9.21         10.31        10.68 o                         
 -10   2   7          0.03          1.37         8.07 o                         
  -9   2   7          5.61         10.83         7.25 o                         
  -8   2   7          8.72         -4.02         6.34 o                         
  -7   2   7       1749.21       1712.73        44.93 o                         
  -6   2   7        681.74        626.55        17.74 o                         
  -5   2   7        120.63        119.21         5.67 o                         
  -4   2   7          3.38          7.97         3.43 o                         
  -3   2   7         31.48         13.64         2.69 o                         
  -2   2   7       2091.06       2187.86        55.35 o                         
  -1   2   7        148.97        116.69         4.08 o                         
   0   2   7        755.49        749.27        18.26 o                         
   1   2   7       1402.79       1188.63        31.51 o                         
   2   2   7       7076.32       8092.47       204.10 o                         
   3   2   7       1902.80       1677.32        46.24 o                         
   4   2   7        203.19        188.51         7.99 o                         
   5   2   7          4.12         -0.82         3.32 o                         
   6   2   7        428.26        398.81        11.26 o                         
   7   2   7        304.87        310.86        10.44 o                         
   8   2   7       1139.94       1048.01        28.40 o                         
   9   2   7         18.19          3.86         6.33 o                         
  10   2   7          0.39          0.45         7.91 o                         
  11   2   7          0.15          4.78         7.84 o                         
  12   2   7          6.44          1.37         9.54 o                         
 -12   3   7         20.45         23.33        10.95 o                         
 -11   3   7         34.57         51.56        14.56 o                         
 -10   3   7          6.44         16.13         8.13 o                         
  -9   3   7         65.96         59.02         8.20 o                         
  -8   3   7         95.43        115.89         7.91 o                         
  -7   3   7          9.21          5.17         5.99 o                         
  -6   3   7         66.73         75.19         5.78 o                         
  -5   3   7         25.74         52.15         4.71 o                         
  -4   3   7         44.86         44.03         7.32 o                         
  -3   3   7       1268.95       1444.18        34.85 o                         
  -2   3   7       1401.82       1402.53        33.82 o                         
  -1   3   7       1012.17       1078.95        26.18 o                         
   0   3   7        725.34        746.59        19.65 o                         
   1   3   7       1571.41       1828.12        43.66 o                         
   2   3   7       2597.11       2207.03        56.47 o                         
   3   3   7       1425.25       1237.80        32.23 o                         
   4   3   7        686.64        641.20        16.36 o                         
   5   3   7        528.94        500.87        14.71 o                         
   6   3   7        167.27        154.48         6.71 o                         
   7   3   7        331.88        302.12        11.26 o                         
   8   3   7        113.30        109.15         6.87 o                         
   9   3   7        359.42        328.39        11.50 o                         
  10   3   7          0.02          4.18         7.22 o                         
  11   3   7         15.85         11.37         9.02 o                         
 -11   4   7         68.03         81.88         9.77 o                         
 -10   4   7          8.32         33.46         8.31 o                         
  -9   4   7          5.66          0.40         6.96 o                         
  -8   4   7          0.14         -7.01         7.01 o                         
  -7   4   7        569.13        596.35        23.79 o                         
  -6   4   7         24.61         34.48         6.29 o                         
  -5   4   7       1179.78       1221.20        32.37 o                         
  -4   4   7          0.43         11.04         3.91 o                         
  -3   4   7       1218.04       1194.04        40.89 o                         
  -2   4   7         80.57        100.21         4.69 o                         
  -1   4   7       2300.81       2375.80        60.62 o                         
   0   4   7       1597.86       1480.38        35.78 o                         
   1   4   7        606.96        538.39        15.17 o                         
   2   4   7        453.64        457.77        12.17 o                         
   3   4   7       1847.83       1639.63        48.23 o                         
   4   4   7        126.46        105.10         4.98 o                         
   5   4   7         58.28         64.44         5.32 o                         
   6   4   7        242.75        208.83         9.86 o                         
   7   4   7         79.00         70.27         8.25 o                         
   8   4   7         68.15         73.14         7.10 o                         
   9   4   7        111.11         91.58         8.87 o                         
  10   4   7         68.67         88.84         9.66 o                         
  11   4   7         31.45         30.47        10.60 o                         
 -11   5   7          0.53         16.02        11.90 o                         
 -10   5   7        113.49        103.31         9.30 o                         
  -9   5   7          0.52         -6.08         7.68 o                         
  -8   5   7        278.50        270.57        11.40 o                         
  -7   5   7         23.25         15.93         6.14 o                         
  -6   5   7        775.09        871.24        26.24 o                         
  -5   5   7         84.68         91.60         6.51 o                         
  -4   5   7        245.32        250.76         8.88 o                         
  -3   5   7        199.69        203.83         7.17 o                         
  -2   5   7          2.84          0.82         3.61 o                         
  -1   5   7        267.46        211.77         6.88 o                         
   0   5   7        184.06        134.97         6.07 o                         
   1   5   7         28.97         21.37         4.34 o                         
   2   5   7        227.46        201.11         7.49 o                         
   3   5   7        174.20        192.61        14.63 o                         
   4   5   7         49.64         61.57         5.97 o                         
   5   5   7         30.19         42.93         6.81 o                         
   6   5   7       1115.03       1067.82        31.52 o                         
   7   5   7         51.62         62.44         7.72 o                         
   8   5   7          3.18          1.54         6.43 o                         
   9   5   7          9.80          1.34         7.62 o                         
  10   5   7         56.11         58.02         9.55 o                         
 -10   6   7          0.96         -3.66         9.21 o                         
  -9   6   7         30.14         11.82         8.02 o                         
  -8   6   7         40.11         30.17        10.36 o                         
  -7   6   7         79.86         82.79         7.65 o                         
  -6   6   7        347.34        390.95        14.18 o                         
  -5   6   7        533.31        526.17        24.22 o                         
  -4   6   7        626.02        644.71        20.03 o                         
  -3   6   7          3.70          4.18         4.54 o                         
  -2   6   7         30.33         27.22         4.93 o                         
  -1   6   7         11.19          2.51         4.57 o                         
   0   6   7        166.35        217.72         8.37 o                         
   1   6   7         14.53         11.15         4.82 o                         
   2   6   7        891.84        919.72        26.61 o                         
   3   6   7         84.64         92.45         7.15 o                         
   4   6   7        739.65        828.90        25.05 o                         
   5   6   7       1099.57       1097.18        32.45 o                         
   6   6   7        177.86        183.10         9.46 o                         
   7   6   7        160.22        158.73         8.72 o                         
   8   6   7        123.74        120.14         9.39 o                         
   9   6   7         29.25         34.65         8.57 o                         
  10   6   7         43.45         34.56         9.10 o                         
  -9   7   7         21.56         27.13         8.82 o                         
  -8   7   7          0.06         -7.27         7.27 o                         
  -7   7   7         14.27          9.74         7.34 o                         
  -6   7   7         24.40         11.86         8.66 o                         
  -5   7   7        163.74        151.67        10.89 o                         
  -4   7   7          3.69         -1.64         6.40 o                         
  -3   7   7         24.77         11.38         5.79 o                         
  -2   7   7        331.68        332.16        11.33 o                         
  -1   7   7       1502.04       1460.11        45.92 o                         
   0   7   7        536.01        656.96        19.22 o                         
   1   7   7        349.08        380.27        12.64 o                         
   2   7   7          1.31         -4.97         6.13 o                         
   3   7   7        978.74        991.04        29.68 o                         
   4   7   7        185.91        196.18         9.85 o                         
   5   7   7        275.37        265.54        13.83 o                         
   6   7   7         24.35         10.42         6.87 o                         
   7   7   7        164.97        127.67         8.97 o                         
   8   7   7         25.18         10.91         9.63 o                         
   9   7   7         38.41         16.15         8.73 o                         
  -8   8   7          9.29          9.76        15.34 o                         
  -7   8   7        100.26        105.22        11.89 o                         
  -6   8   7         55.73         63.42        10.45 o                         
  -5   8   7        120.25        117.57        10.64 o                         
  -4   8   7          7.27         11.69         8.71 o                         
  -3   8   7         11.75         14.12         7.94 o                         
  -2   8   7          8.46         11.92         6.62 o                         
  -1   8   7        290.58        316.41        12.72 o                         
   0   8   7       1327.15       1310.49        38.68 o                         
   1   8   7        432.23        463.90        14.92 o                         
   2   8   7        330.88        328.49        12.88 o                         
   3   8   7         86.87        116.98         8.75 o                         
   4   8   7        225.82        247.93        11.23 o                         
   5   8   7         77.81         98.87         8.74 o                         
   6   8   7         52.40         71.17         8.49 o                         
   7   8   7         40.20         39.71         8.93 o                         
   8   8   7         19.80         14.72         8.86 o                         
  -7   9   7          7.96         15.11         9.85 o                         
  -6   9   7        127.72        151.27        12.26 o                         
  -5   9   7         17.55          0.31         8.46 o                         
  -4   9   7        167.59        168.73        15.18 o                         
  -3   9   7         72.95         94.36        10.56 o                         
  -2   9   7         37.08         25.53        14.31 o                         
  -1   9   7         18.08         14.58         6.87 o                         
   0   9   7         90.89        111.75         8.40 o                         
   1   9   7         31.56         40.18         8.56 o                         
   2   9   7        122.54        136.77        10.13 o                         
   3   9   7          4.32         24.29        11.94 o                         
   4   9   7          9.11         -8.19         8.47 o                         
   5   9   7         13.06         19.46         8.48 o                         
   6   9   7         11.56         16.62         8.58 o                         
   7   9   7          1.09          3.00         8.64 o                         
  -5  10   7         70.37         58.74        10.83 o                         
  -4  10   7         26.61         44.85        15.01 o                         
  -3  10   7        132.67        143.29        11.89 o                         
  -2  10   7        118.82        115.80        12.05 o                         
  -1  10   7         28.64         44.38         8.88 o                         
   0  10   7         24.84         18.92         9.00 o                         
   1  10   7        113.15        110.43        10.81 o                         
   2  10   7        129.36        159.73        11.51 o                         
   3  10   7         23.71         28.15         8.77 o                         
   4  10   7         83.67         75.39         9.95 o                         
   5  10   7          3.94          2.62        10.23 o                         
  -2  11   7          0.05         18.28        11.85 o                         
  -1  11   7         61.59         77.39        12.83 o                         
   0  11   7          1.03         13.62        10.54 o                         
   1  11   7         70.73         51.11        10.31 o                         
   2  11   7         37.30         18.88         9.67 o                         
 -12   0   8         17.19         23.29        12.42 o                         
 -10   0   8        271.78        281.17        20.56 o                         
  -8   0   8       1326.28       1234.52        57.04 o                         
  -6   0   8        222.22        241.66        10.97 o                         
  -4   0   8       3594.28       4014.46       135.57 o                         
  -2   0   8       4982.19       5028.61       193.30 o                         
   0   0   8       6204.26       5914.25       225.65 o                         
   2   0   8      10165.22       9534.63       365.61 o                         
   4   0   8        298.85        230.53        14.21 o                         
   6   0   8        521.54        537.28        20.17 o                         
   8   0   8          6.30          7.22        11.79 o                         
  10   0   8          2.19         -4.29        19.94 o                         
  12   0   8          2.17          6.09        21.83 o                         
 -12   1   8         19.78         15.08        14.81 o                         
 -11   1   8         12.00         16.88         8.75 o                         
 -10   1   8         49.93         67.63         9.78 o                         
  -9   1   8         77.92         88.94         8.81 o                         
  -8   1   8        311.53        323.20        12.30 o                         
  -7   1   8          0.11         -0.86         5.09 o                         
  -6   1   8        180.58        190.61         7.44 o                         
  -5   1   8        166.83        174.62         6.76 o                         
  -4   1   8        833.30        907.26        23.99 o                         
  -3   1   8        695.35        775.83        24.09 o                         
  -2   1   8         72.42         54.35         2.99 o                         
  -1   1   8       2106.08       1851.98        47.36 o                         
   0   1   8       1308.87       1157.79        27.78 o                         
   1   1   8        966.85        791.29        22.41 o                         
   2   1   8       1132.30        947.88        25.13 o                         
   3   1   8       3841.44       3411.22        93.82 o                         
   4   1   8        122.14         88.25         4.13 o                         
   5   1   8        682.76        576.61        14.97 o                         
   6   1   8         88.67         69.19         4.83 o                         
   7   1   8          3.07         -1.54         5.43 o                         
   8   1   8        798.44        795.16        22.04 o                         
   9   1   8         48.76         31.41         6.82 o                         
  10   1   8          0.10         -7.08         7.08 o                         
  11   1   8         29.83         14.10         8.33 o                         
  12   1   8        250.56        340.78        24.93 o                         
 -12   2   8          0.26          8.11        14.36 o                         
 -11   2   8        100.68         95.34        11.04 o                         
 -10   2   8         13.25         17.12         7.38 o                         
  -9   2   8         64.48         59.52         8.18 o                         
  -8   2   8         64.70         57.55         7.67 o                         
  -7   2   8       1584.03       1600.75        45.52 o                         
  -6   2   8          5.85         17.77         7.38 o                         
  -5   2   8       1198.98       1193.51        31.48 o                         
  -4   2   8       1275.68       1337.34        34.94 o                         
  -3   2   8          1.90          4.77         2.74 o                         
  -2   2   8         35.17         60.11         3.35 o                         
  -1   2   8        105.12        106.68         4.25 o                         
   0   2   8        476.45        446.32        11.44 o                         
   1   2   8        373.46        317.19        10.50 o                         
   2   2   8       1368.21       1440.19        36.40 o                         
   3   2   8       1354.81       1231.62        35.62 o                         
   4   2   8         11.69         -1.69         3.89 o                         
   5   2   8        409.24        318.22         9.20 o                         
   6   2   8         16.22          4.50         3.90 o                         
   7   2   8        768.56        780.46        21.57 o                         
   8   2   8         44.13         75.82         6.43 o                         
   9   2   8        339.85        348.94        11.95 o                         
  10   2   8         23.53         17.11         8.03 o                         
  11   2   8         27.58         31.80        10.14 o                         
 -11   3   8          1.83         -1.31         9.04 o                         
 -10   3   8        138.25        110.68         9.09 o                         
  -9   3   8         50.96         57.11         7.98 o                         
  -8   3   8         63.76         60.47         8.48 o                         
  -7   3   8        152.95        151.76         8.35 o                         
  -6   3   8        550.69        518.69        16.57 o                         
  -5   3   8        124.15        110.26         5.82 o                         
  -4   3   8        312.08        303.75         9.68 o                         
  -3   3   8       3764.58       4034.31        95.67 o                         
  -2   3   8       1180.39       1124.92        27.43 o                         
  -1   3   8         74.99        101.91         4.24 o                         
   0   3   8         33.08         26.66         3.22 o                         
   1   3   8          4.84         14.62         5.33 o                         
   2   3   8        229.29        197.25         6.44 o                         
   3   3   8       2326.24       2363.86        56.48 o                         
   4   3   8       1697.65       1625.94        39.26 o                         
   5   3   8          0.61         -2.28         4.04 o                         
   6   3   8         89.36         99.59         6.05 o                         
   7   3   8         37.18         23.74         5.47 o                         
   8   3   8          4.02         -5.41         6.25 o                         
   9   3   8        155.86        169.98         8.19 o                         
  10   3   8        270.95        280.09        13.05 o                         
  11   3   8          4.68         -9.68        13.17 o                         
 -11   4   8         53.12         63.84        13.29 o                         
 -10   4   8         10.72         12.09         7.94 o                         
  -9   4   8         10.78          2.72         6.87 o                         
  -8   4   8         32.55         38.18         6.99 o                         
  -7   4   8        113.18        116.64         7.87 o                         
  -6   4   8         30.52         41.86         7.29 o                         
  -5   4   8        107.53        119.29         6.22 o                         
  -4   4   8       1548.96       1547.82        40.27 o                         
  -3   4   8        127.25        134.23         5.55 o                         
  -2   4   8        392.95        388.06        10.59 o                         
  -1   4   8         82.03         73.20         4.16 o                         
   0   4   8       2465.57       2377.09        56.68 o                         
   1   4   8        326.82        337.01         9.52 o                         
   2   4   8       1073.11       1009.81        24.85 o                         
   3   4   8         36.65         31.00         3.90 o                         
   4   4   8        325.07        259.06         8.18 o                         
   5   4   8         47.89         32.12         4.96 o                         
   6   4   8          0.92         -3.92         7.67 o                         
   7   4   8          9.03          3.84         6.43 o                         
   8   4   8         47.78         28.41         6.36 o                         
   9   4   8         33.49         21.11         9.87 o                         
  10   4   8         51.73         47.76        11.96 o                         
  11   4   8          1.91         16.13        10.55 o                         
 -11   5   8         16.16         12.41        10.30 o                         
 -10   5   8         25.22         34.02         8.43 o                         
  -9   5   8         29.10         14.30         8.61 o                         
  -8   5   8          6.55          0.15         6.29 o                         
  -7   5   8        118.00        105.64         7.91 o                         
  -6   5   8        178.04        180.15         8.92 o                         
  -5   5   8        465.59        440.78        14.87 o                         
  -4   5   8         15.34          3.35         4.42 o                         
  -3   5   8        334.06        301.08        13.11 o                         
  -2   5   8         30.05         28.03         3.88 o                         
  -1   5   8        112.48        148.16         6.63 o                         
   0   5   8         14.02          9.32         4.29 o                         
   1   5   8        950.24        820.77        24.01 o                         
   2   5   8        298.11        253.13         8.89 o                         
   3   5   8        492.98        500.43        14.78 o                         
   4   5   8        220.49        207.49         8.85 o                         
   5   5   8        351.64        341.97        16.51 o                         
   6   5   8         26.08         20.77         6.32 o                         
   7   5   8         29.82         22.74         9.94 o                         
   8   5   8          1.80         -1.29         6.30 o                         
   9   5   8         81.06         61.89         8.60 o                         
  10   5   8          2.61         -8.26         9.94 o                         
 -10   6   8         27.08         23.59         9.72 o                         
  -9   6   8         58.49         69.26         9.41 o                         
  -8   6   8         17.48         10.12         6.70 o                         
  -7   6   8        295.73        310.42        13.09 o                         
  -6   6   8        358.54        352.97        14.37 o                         
  -5   6   8          2.49          5.88         6.30 o                         
  -4   6   8        726.39        688.22        19.63 o                         
  -3   6   8          1.83         -4.30         5.64 o                         
  -2   6   8          8.17          5.94         5.02 o                         
  -1   6   8        260.83        245.09         8.86 o                         
   0   6   8          4.72          3.55         4.61 o                         
   1   6   8        143.65        124.44         6.44 o                         
   2   6   8          2.44          5.58         4.84 o                         
   3   6   8        384.68        292.62        11.17 o                         
   4   6   8        493.16        491.62        16.48 o                         
   5   6   8         79.84        117.30        11.51 o                         
   6   6   8         97.02        106.61        12.46 o                         
   7   6   8         21.55         17.30         6.91 o                         
   8   6   8        172.13        167.19        13.52 o                         
   9   6   8        131.39        112.90         9.83 o                         
  10   6   8          7.25          0.21         9.49 o                         
  -9   7   8          1.97         -6.62         7.79 o                         
  -8   7   8         37.74         31.99        10.16 o                         
  -7   7   8         85.24         83.60        10.44 o                         
  -6   7   8        155.71        141.03        10.57 o                         
  -5   7   8        139.36        127.85         9.06 o                         
  -4   7   8          6.23         -6.22         8.09 o                         
  -3   7   8         46.12         37.24         6.76 o                         
  -2   7   8         55.37         69.74         6.71 o                         
  -1   7   8        142.34        180.33         9.01 o                         
   0   7   8         21.69         17.80         5.95 o                         
   1   7   8         89.47         71.35         7.50 o                         
   2   7   8        115.68        120.37         8.13 o                         
   3   7   8          2.17         15.67         6.98 o                         
   4   7   8          6.40          8.24         8.02 o                         
   5   7   8          2.27         13.78         6.77 o                         
   6   7   8          7.43         -2.26         6.42 o                         
   7   7   8         26.94         19.91         7.34 o                         
   8   7   8         38.85         26.05         8.63 o                         
   9   7   8          2.93        -13.41        13.41 o                         
  -8   8   8         19.89         37.93        10.54 o                         
  -7   8   8         43.84         39.44        16.95 o                         
  -6   8   8         63.42         40.54         9.95 o                         
  -5   8   8        131.07        124.14        11.20 o                         
  -4   8   8        167.16        151.80        12.57 o                         
  -3   8   8          0.92         -4.44         8.57 o                         
  -2   8   8        157.82        164.65         9.93 o                         
  -1   8   8         89.83         88.27         8.45 o                         
   0   8   8        477.49        500.49        17.73 o                         
   1   8   8         12.32         25.62         6.84 o                         
   2   8   8         90.29        112.21        10.84 o                         
   3   8   8          5.45         -4.42         6.48 o                         
   4   8   8        328.87        294.77        12.22 o                         
   5   8   8          2.02         -1.71         7.94 o                         
   6   8   8          9.08         -0.79         6.79 o                         
   7   8   8         26.89         14.73         8.27 o                         
   8   8   8        103.96        106.76        12.95 o                         
  -7   9   8         49.18         53.27        12.61 o                         
  -6   9   8          0.13         10.67        17.18 o                         
  -5   9   8         42.54         55.52        13.34 o                         
  -4   9   8          7.70          4.07         7.96 o                         
  -3   9   8        149.81        156.13        11.67 o                         
  -2   9   8         10.64         -2.10         8.72 o                         
  -1   9   8          8.71          0.05         7.39 o                         
   0   9   8         12.86          8.54         7.99 o                         
   1   9   8        210.51        185.83        11.81 o                         
   2   9   8          2.18          2.66         7.91 o                         
   3   9   8         99.31         94.39        10.02 o                         
   4   9   8          6.47         -2.76         9.71 o                         
   5   9   8        147.08        145.51        10.37 o                         
   6   9   8          7.36          6.14        10.96 o                         
  -5  10   8          2.52          6.44        14.03 o                         
  -4  10   8        106.47        102.35        12.17 o                         
  -3  10   8         19.40         22.83        11.82 o                         
  -2  10   8        108.07        121.76        17.67 o                         
  -1  10   8         59.28         68.06        10.66 o                         
   0  10   8        148.09        170.43        13.29 o                         
   1  10   8          0.23          3.86         9.31 o                         
   2  10   8         85.01         79.33        10.52 o                         
   3  10   8          7.81          3.68         9.25 o                         
   4  10   8        117.86        117.77        10.67 o                         
   5  10   8          1.23          2.07         9.18 o                         
  -1  11   8          1.98         14.23        12.22 o                         
   0  11   8          0.56         -9.99         9.99 o                         
   1  11   8        120.19        138.95        12.25 o                         
 -11   0   9         93.26        108.47        14.41 o                         
  -9   0   9        274.26        296.27        16.96 o                         
  -7   0   9        109.11        110.03         9.77 o                         
  -5   0   9        382.56        376.89        19.13 o                         
  -3   0   9       1282.00       1276.07        49.23 o                         
  -1   0   9        893.19        831.29        28.74 o                         
   1   0   9        545.63        576.73        35.47 o                         
   3   0   9       1455.54       1131.24        38.82 o                         
   5   0   9        677.70        634.11        28.38 o                         
   7   0   9        350.47        376.71        17.70 o                         
   9   0   9         46.61         54.24         9.86 o                         
  11   0   9        190.80        214.57        35.22 o                         
 -12   1   9         51.52         65.96        10.77 o                         
 -11   1   9         28.04         31.33         9.57 o                         
 -10   1   9        213.27        242.46        20.02 o                         
  -9   1   9        561.20        545.05        19.94 o                         
  -8   1   9        225.47        227.58        11.50 o                         
  -7   1   9          3.02         16.07         6.39 o                         
  -6   1   9          5.97          1.63         5.18 o                         
  -5   1   9       1274.02       1308.95        34.37 o                         
  -4   1   9         44.37         41.55         3.28 o                         
  -3   1   9       2905.07       2825.94        66.93 o                         
  -2   1   9        214.40        220.85         6.43 o                         
  -1   1   9       1006.91       1157.64        30.00 o                         
   0   1   9        195.83        191.60         6.18 o                         
   1   1   9       1632.22       1541.12        39.34 o                         
   2   1   9        805.98        778.61        27.71 o                         
   3   1   9          9.01          4.18         2.88 o                         
   4   1   9        264.59        236.22         7.15 o                         
   5   1   9        471.85        408.19        11.15 o                         
   6   1   9         26.92         43.76         4.47 o                         
   7   1   9         67.26         61.96         5.60 o                         
   8   1   9        351.62        325.96        11.01 o                         
   9   1   9          0.00         -0.24         6.03 o                         
  10   1   9         84.23         98.52        11.04 o                         
  11   1   9         14.58          8.14        11.99 o                         
 -11   2   9         61.76         82.14        10.60 o                         
 -10   2   9         70.08         79.92         8.94 o                         
  -9   2   9         31.82          7.92         6.45 o                         
  -8   2   9        929.87        850.89        28.41 o                         
  -7   2   9         43.38         52.19         5.97 o                         
  -6   2   9        195.06        198.34         7.88 o                         
  -5   2   9         97.48         75.23         5.07 o                         
  -4   2   9        505.55        496.37        14.03 o                         
  -3   2   9        640.58        718.52        17.97 o                         
  -2   2   9       3983.60       4462.03       112.34 o                         
  -1   2   9          7.66         -0.42         2.56 o                         
   0   2   9          1.24         23.51         2.78 o                         
   1   2   9         12.14         40.90         3.25 o                         
   2   2   9       4948.35       4624.77       117.30 o                         
   3   2   9       2744.24       2695.46        64.17 o                         
   4   2   9        979.81        884.61        22.00 o                         
   5   2   9        244.46        240.69         7.58 o                         
   6   2   9        384.21        325.07         9.76 o                         
   7   2   9         31.18         27.10         5.34 o                         
   8   2   9         11.43         12.19         5.51 o                         
   9   2   9          1.14          5.62         6.19 o                         
  10   2   9         28.26         31.63         8.23 o                         
  11   2   9          0.60          5.73        14.21 o                         
 -11   3   9          3.20          3.13         9.77 o                         
 -10   3   9          7.17         13.67         7.81 o                         
  -9   3   9         45.60         63.05         8.52 o                         
  -8   3   9          8.97          2.09         6.54 o                         
  -7   3   9         54.82         53.99         6.57 o                         
  -6   3   9        230.69        169.85         8.18 o                         
  -5   3   9        276.28        283.48         9.56 o                         
  -4   3   9        230.51        246.68         8.91 o                         
  -3   3   9        831.85        893.05        22.11 o                         
  -2   3   9          1.42         -0.29         3.15 o                         
  -1   3   9       3397.62       3828.41        90.71 o                         
   0   3   9          1.62         -2.10         3.65 o                         
   1   3   9       6454.79       5898.75       149.19 o                         
   2   3   9        266.84        248.70         7.50 o                         
   3   3   9       3678.39       3496.89        88.43 o                         
   4   3   9        180.48        173.56         6.26 o                         
   5   3   9         62.13         68.15         5.01 o                         
   6   3   9        106.34        104.24         6.25 o                         
   7   3   9          9.32          1.08         6.29 o                         
   8   3   9        124.32        152.64         7.58 o                         
   9   3   9        180.16        204.40         9.87 o                         
  10   3   9         26.11         38.32        10.08 o                         
  11   3   9         11.84        -20.54        20.54 o                         
 -11   4   9         77.64         86.95        10.15 o                         
 -10   4   9          0.02         -8.35         8.35 o                         
  -9   4   9        173.32        165.27        10.06 o                         
  -8   4   9         52.01         51.84         7.34 o                         
  -7   4   9         14.23         11.77         6.37 o                         
  -6   4   9         34.97         33.98         6.26 o                         
  -5   4   9         92.47         86.25         5.72 o                         
  -4   4   9        315.41        324.67        10.72 o                         
  -3   4   9         53.57         57.34         4.41 o                         
  -2   4   9        419.44        413.56        11.34 o                         
  -1   4   9        148.45        133.47         5.25 o                         
   0   4   9        902.77        902.24        22.47 o                         
   1   4   9        150.83        135.95         5.34 o                         
   2   4   9        501.77        484.83        12.97 o                         
   3   4   9        197.03        157.24         5.94 o                         
   4   4   9        149.04        126.13         6.75 o                         
   5   4   9        339.51        281.49        10.60 o                         
   6   4   9        210.69        198.05        11.89 o                         
   7   4   9        460.48        461.77        15.60 o                         
   8   4   9         14.98          7.87         6.65 o                         
   9   4   9          1.49         -6.44         9.66 o                         
  10   4   9         51.92         41.92        11.98 o                         
  11   4   9         56.45         50.44        16.95 o                         
 -10   5   9        105.70        113.07        10.39 o                         
  -9   5   9          8.56         11.49         8.54 o                         
  -8   5   9        103.05        114.26        10.79 o                         
  -7   5   9        202.00        200.02        13.18 o                         
  -6   5   9        175.24        185.80         9.81 o                         
  -5   5   9         55.25         63.37         6.92 o                         
  -4   5   9        300.64        293.20        10.04 o                         
  -3   5   9        175.68        134.79         6.26 o                         
  -2   5   9         23.06         22.23         4.27 o                         
  -1   5   9        217.66        147.75         5.96 o                         
   0   5   9        114.65         93.68         5.43 o                         
   1   5   9         14.80         39.35         4.99 o                         
   2   5   9       1008.91       1048.50        30.23 o                         
   3   5   9        289.94        260.83        13.42 o                         
   4   5   9       1624.26       1584.17        44.92 o                         
   5   5   9         63.05         82.42         7.37 o                         
   6   5   9        218.09        198.07        13.92 o                         
   7   5   9          1.67         -1.27         6.69 o                         
   8   5   9        240.84        252.43        11.04 o                         
   9   5   9          1.52        -11.26        11.26 o                         
  10   5   9        111.88        112.10        17.62 o                         
 -10   6   9         15.22         15.57        10.51 o                         
  -9   6   9          9.64         -2.89         7.29 o                         
  -8   6   9         15.11         17.26         7.18 o                         
  -7   6   9         84.97        110.57         8.46 o                         
  -6   6   9        624.86        588.09        19.16 o                         
  -5   6   9         59.05         78.65        11.28 o                         
  -4   6   9         15.91          2.55         5.41 o                         
  -3   6   9        139.11        125.46         7.29 o                         
  -2   6   9        738.66        823.61        22.77 o                         
  -1   6   9        130.28        124.20         6.74 o                         
   0   6   9         59.77         74.89         5.98 o                         
   1   6   9          0.55          1.18         4.88 o                         
   2   6   9        708.40        770.97        21.64 o                         
   3   6   9        149.81        156.02         8.37 o                         
   4   6   9        711.78        672.18        21.16 o                         
   5   6   9        773.29        714.62        22.24 o                         
   6   6   9          0.30          0.86         6.78 o                         
   7   6   9          2.69         -6.48         6.48 o                         
   8   6   9         21.51         16.14         8.24 o                         
   9   6   9         14.04         14.77         9.66 o                         
  -9   7   9         28.74         24.20         8.77 o                         
  -8   7   9         29.63         32.09        13.26 o                         
  -7   7   9         20.90         21.13         8.74 o                         
  -6   7   9        131.46        115.60        10.50 o                         
  -5   7   9        249.87        222.72        11.20 o                         
  -4   7   9         57.33         68.47         8.15 o                         
  -3   7   9        918.09        816.06        26.37 o                         
  -2   7   9        745.12        801.85        22.79 o                         
  -1   7   9       2752.80       2912.19        89.30 o                         
   0   7   9         26.27         13.82         6.45 o                         
   1   7   9        965.13        972.79        26.97 o                         
   2   7   9          0.23         -2.89         6.03 o                         
   3   7   9       1122.66       1171.32        37.67 o                         
   4   7   9         59.09         75.68         8.04 o                         
   5   7   9        390.33        332.98        12.96 o                         
   6   7   9         33.97         16.88         7.23 o                         
   7   7   9          0.66         -7.27         7.27 o                         
   8   7   9         30.10         25.46        10.61 o                         
   9   7   9          2.08         -1.67        10.00 o                         
  -8   8   9          5.38          2.42         9.53 o                         
  -7   8   9          3.73         10.93         8.80 o                         
  -6   8   9          6.84          7.67         8.36 o                         
  -5   8   9         24.90         38.13         8.90 o                         
  -4   8   9        201.08        204.37        12.62 o                         
  -3   8   9        165.03        150.79        10.86 o                         
  -2   8   9        139.17        137.85         9.41 o                         
  -1   8   9        352.75        375.36        12.81 o                         
   0   8   9        623.81        630.60        18.98 o                         
   1   8   9         67.14         67.43         7.61 o                         
   2   8   9        101.05        118.31         8.61 o                         
   3   8   9          1.99         -3.87         7.33 o                         
   4   8   9          0.91          4.68         7.80 o                         
   5   8   9        104.34        111.47         8.98 o                         
   6   8   9         13.66         11.66         7.49 o                         
   7   8   9        124.84        152.25        11.62 o                         
   8   8   9          0.93        -10.57        10.57 o                         
  -6   9   9         74.39         99.90        12.94 o                         
  -5   9   9          6.10          1.19         8.28 o                         
  -4   9   9        112.80        132.97        11.50 o                         
  -3   9   9         54.15         58.96         9.77 o                         
  -2   9   9          0.16         -2.66        10.26 o                         
  -1   9   9         74.71         89.61         9.30 o                         
   0   9   9         41.97         30.41         7.49 o                         
   1   9   9          8.64          2.01        14.53 o                         
   2   9   9         22.21         12.64         8.40 o                         
   3   9   9         37.38         25.60         8.57 o                         
   4   9   9        187.35        174.80        11.57 o                         
   5   9   9          1.62         11.75         9.36 o                         
   6   9   9        174.45        199.87        11.19 o                         
  -4  10   9         79.73         95.37        17.06 o                         
  -3  10   9          0.31         -2.41         9.06 o                         
  -2  10   9         41.48         51.43        10.19 o                         
  -1  10   9         12.71         -3.56         8.46 o                         
   0  10   9        108.93        120.54        10.82 o                         
   1  10   9          9.16         13.25         8.88 o                         
   2  10   9         68.30         56.09        10.01 o                         
   3  10   9         48.83         48.97         9.95 o                         
   4  10   9         40.14         27.77         9.95 o                         
 -12   0  10         35.51         10.49        13.18 o                         
 -10   0  10        193.10        266.62        27.19 o                         
  -8   0  10        783.50        845.37        36.54 o                         
  -6   0  10          0.88          3.88         6.69 o                         
  -4   0  10       1067.04        982.89        34.31 o                         
  -2   0  10       1740.57       1739.89        58.98 o                         
   0   0  10       6467.87       6245.29       238.07 o                         
   2   0  10       1455.86       1317.86        64.56 o                         
   4   0  10        522.43        436.60        16.44 o                         
   6   0  10         98.78        108.90         7.52 o                         
   8   0  10        470.96        474.92        27.51 o                         
  10   0  10         67.93         89.75        24.53 o                         
 -11   1  10         82.82         70.38        10.29 o                         
 -10   1  10        317.91        323.44        14.32 o                         
  -9   1  10          0.33          5.02         6.61 o                         
  -8   1  10         93.10         73.53         7.14 o                         
  -7   1  10        621.29        553.52        17.73 o                         
  -6   1  10        265.96        266.81        10.15 o                         
  -5   1  10        398.43        443.60        13.09 o                         
  -4   1  10         49.24         60.04         3.99 o                         
  -3   1  10         61.60         40.16         4.49 o                         
  -2   1  10         13.19         10.90         3.38 o                         
  -1   1  10       3473.50       3294.49        89.85 o                         
   0   1  10        161.10        101.83         3.95 o                         
   1   1  10       2597.59       2360.49        70.22 o                         
   2   1  10       1537.70       1271.20        32.85 o                         
   3   1  10          1.89          1.28         3.11 o                         
   4   1  10        893.35        772.11        19.32 o                         
   5   1  10          0.00         -2.68         4.33 o                         
   6   1  10        629.50        515.66        13.86 o                         
   7   1  10         22.44         16.13         4.98 o                         
   8   1  10        190.65        181.40        11.74 o                         
   9   1  10         94.60         95.28         9.76 o                         
  10   1  10         15.52         -2.27         8.82 o                         
  11   1  10          1.60         -0.95        10.51 o                         
 -11   2  10         38.32         28.31         9.26 o                         
 -10   2  10         17.07          3.75         7.41 o                         
  -9   2  10          0.24         -7.24         7.24 o                         
  -8   2  10        112.56        108.40         8.38 o                         
  -7   2  10        283.40        267.37        10.77 o                         
  -6   2  10          9.92         10.32         5.07 o                         
  -5   2  10         12.47          7.45         4.29 o                         
  -4   2  10         55.44         53.68         4.57 o                         
  -3   2  10         15.44         34.99         3.42 o                         
  -2   2  10        597.84        456.77        14.88 o                         
  -1   2  10         47.74         44.57         3.39 o                         
   0   2  10         50.70         67.69         3.59 o                         
   1   2  10          0.39          4.44         3.09 o                         
   2   2  10         60.48         74.83         4.05 o                         
   3   2  10       2499.74       2325.24        63.99 o                         
   4   2  10          1.92          0.27         3.68 o                         
   5   2  10       1236.31       1165.42        30.65 o                         
   6   2  10         23.20         15.86         4.34 o                         
   7   2  10        207.00        174.56         8.49 o                         
   8   2  10          2.39          0.51         6.32 o                         
   9   2  10        478.60        475.34        18.01 o                         
  10   2  10        192.83        240.26        14.12 o                         
  11   2  10         29.33         12.52        11.99 o                         
 -11   3  10          4.88          9.58         8.16 o                         
 -10   3  10          0.90         -3.08         8.18 o                         
  -9   3  10          0.68         -2.29         7.00 o                         
  -8   3  10         76.18         47.85         7.77 o                         
  -7   3  10        576.53        566.82        21.73 o                         
  -6   3  10         33.83         38.07         7.21 o                         
  -5   3  10        320.31        286.40         9.66 o                         
  -4   3  10          6.01         11.35         4.19 o                         
  -3   3  10        178.62        195.91         6.54 o                         
  -2   3  10        348.94        368.29        10.44 o                         
  -1   3  10       1092.32        994.74        26.11 o                         
   0   3  10       1409.30       1273.61        33.20 o                         
   1   3  10        402.46        342.47         9.63 o                         
   2   3  10       1169.86       1172.74        28.59 o                         
   3   3  10        324.80        277.92         9.68 o                         
   4   3  10        138.37        103.74         5.18 o                         
   5   3  10        382.34        361.60        10.52 o                         
   6   3  10        382.50        413.90        12.82 o                         
   7   3  10          2.21         -6.19         6.19 o                         
   8   3  10        287.34        281.57        11.49 o                         
   9   3  10          1.73          1.93        10.34 o                         
  10   3  10         12.23         11.96        10.87 o                         
  11   3  10         24.32          9.96        13.85 o                         
 -11   4  10          3.85         15.15        12.58 o                         
 -10   4  10         68.79         73.86         9.27 o                         
  -9   4  10          0.64         -5.14         7.36 o                         
  -8   4  10         48.75         49.37         7.57 o                         
  -7   4  10         97.70         87.06         7.23 o                         
  -6   4  10        707.08        670.61        20.82 o                         
  -5   4  10        138.57        143.72         6.86 o                         
  -4   4  10          0.83          2.39         4.51 o                         
  -3   4  10        110.34         92.47         5.01 o                         
  -2   4  10        734.57        686.35        17.56 o                         
  -1   4  10        558.05        631.16        16.25 o                         
   0   4  10        928.40        884.02        22.08 o                         
   1   4  10          0.16         -3.91         4.16 o                         
   2   4  10        204.15        162.43         5.94 o                         
   3   4  10        221.52        190.50         6.85 o                         
   4   4  10          0.86         -4.64         4.76 o                         
   5   4  10        230.07        219.34         9.25 o                         
   6   4  10         90.70         87.18         6.85 o                         
   7   4  10         48.69         51.47         8.24 o                         
   8   4  10          0.02         -5.82         7.03 o                         
   9   4  10          5.60         -6.60         9.43 o                         
  10   4  10         90.79        103.48        14.43 o                         
 -10   5  10         12.38         16.87        10.07 o                         
  -9   5  10         93.57        122.17        11.55 o                         
  -8   5  10          1.57         15.66        10.97 o                         
  -7   5  10        741.38        723.22        24.81 o                         
  -6   5  10          1.78         12.32         7.48 o                         
  -5   5  10        624.90        604.77        17.66 o                         
  -4   5  10         34.62         30.29         5.26 o                         
  -3   5  10        425.63        466.22        13.89 o                         
  -2   5  10        132.85        110.61         5.52 o                         
  -1   5  10        180.51        185.27         7.43 o                         
   0   5  10          4.57          0.93         4.59 o                         
   1   5  10        188.12        147.08         6.74 o                         
   2   5  10        235.55        239.01         8.83 o                         
   3   5  10         69.16         67.50         5.79 o                         
   4   5  10         41.61         48.47         7.35 o                         
   5   5  10         26.42         23.90         7.29 o                         
   6   5  10          0.88         -7.75         7.75 o                         
   7   5  10         59.33         56.20         8.24 o                         
   8   5  10         15.95          4.97         7.72 o                         
   9   5  10         68.32         36.49        10.78 o                         
  10   5  10          5.84        -11.31        12.30 o                         
 -10   6  10         20.36         36.83        16.85 o                         
  -9   6  10         45.62         41.80         8.28 o                         
  -8   6  10        171.68        205.10        11.06 o                         
  -7   6  10         23.83         27.03         6.84 o                         
  -6   6  10        134.70        142.79         8.48 o                         
  -5   6  10         95.28         86.37         7.56 o                         
  -4   6  10          9.00          4.30         5.84 o                         
  -3   6  10         96.47        101.89         7.30 o                         
  -2   6  10        545.96        556.41        16.47 o                         
  -1   6  10        664.29        730.14        20.71 o                         
   0   6  10         35.67         42.15         5.62 o                         
   1   6  10         55.60         44.27         5.74 o                         
   2   6  10         74.91         81.35         7.20 o                         
   3   6  10        642.70        627.37        19.81 o                         
   4   6  10         10.73         10.17        10.41 o                         
   5   6  10        108.66        111.01         7.96 o                         
   6   6  10        168.96        144.40         9.79 o                         
   7   6  10        121.03        120.82         9.80 o                         
   8   6  10          3.15         -8.03         8.03 o                         
   9   6  10        112.54        105.87        15.60 o                         
  -9   7  10          1.66         -4.03         9.58 o                         
  -8   7  10         41.52         44.08        12.84 o                         
  -7   7  10         24.87         20.33        15.96 o                         
  -6   7  10          0.01          2.38         7.23 o                         
  -5   7  10         12.50         13.23         7.02 o                         
  -4   7  10        340.52        308.97        13.13 o                         
  -3   7  10         89.67        107.58         7.84 o                         
  -2   7  10         28.45         36.43         6.73 o                         
  -1   7  10         12.82         29.53         6.45 o                         
   0   7  10       2009.51       2034.19        57.74 o                         
   1   7  10         72.61         85.79         7.25 o                         
   2   7  10         66.09         65.63         7.64 o                         
   3   7  10         45.37         76.98         8.33 o                         
   4   7  10        421.57        409.62        14.55 o                         
   5   7  10         11.99          7.00         6.39 o                         
   6   7  10          0.52         -1.70         8.06 o                         
   7   7  10         12.04          0.09         9.73 o                         
   8   7  10        346.44        337.72        15.42 o                         
  -8   8  10         18.21         21.39         9.46 o                         
  -7   8  10         11.37          8.33         9.63 o                         
  -6   8  10        195.25        225.39        13.54 o                         
  -5   8  10         93.01         72.14        10.45 o                         
  -4   8  10         23.94          8.82         8.12 o                         
  -3   8  10        117.33         95.11         9.90 o                         
  -2   8  10        235.59        242.89        12.56 o                         
  -1   8  10          0.28         -1.82         6.06 o                         
   0   8  10          1.90          9.01         6.83 o                         
   1   8  10        193.77        186.84         8.88 o                         
   2   8  10         64.30         66.15         8.70 o                         
   3   8  10         28.71          8.15         6.73 o                         
   4   8  10          4.71         11.73         8.96 o                         
   5   8  10          1.72         -7.64         7.64 o                         
   6   8  10          2.09         -8.27         8.27 o                         
   7   8  10        177.56        187.04        17.65 o                         
  -6   9  10          2.00         19.44        10.12 o                         
  -5   9  10        166.45        137.14        11.36 o                         
  -4   9  10         11.73         -0.16        11.14 o                         
  -3   9  10        181.12        207.83        12.91 o                         
  -2   9  10         33.99         31.43         9.40 o                         
  -1   9  10         34.93         25.32         7.93 o                         
   0   9  10          0.00         -5.33         8.99 o                         
   1   9  10         54.22         39.48         8.73 o                         
   2   9  10          8.28         -0.78         8.98 o                         
   3   9  10          0.33         -7.34        10.25 o                         
   4   9  10         20.58          8.82         7.54 o                         
   5   9  10          8.05          1.65         9.68 o                         
   6   9  10         31.93         15.46         9.24 o                         
  -4  10  10         52.00         45.61        10.58 o                         
  -3  10  10         14.08         14.55        10.05 o                         
  -2  10  10        143.03        146.08        12.27 o                         
  -1  10  10         79.21        112.38        12.39 o                         
   0  10  10         36.56         36.08         9.49 o                         
   1  10  10          9.24         11.75         8.89 o                         
   2  10  10        103.82        127.04        12.08 o                         
   3  10  10         83.23         76.96        10.72 o                         
   4  10  10         24.99         11.90         9.46 o                         
 -11   0  11        170.93        178.20        17.09 o                         
  -9   0  11         36.82         44.73        10.51 o                         
  -7   0  11        113.39         97.91        10.41 o                         
  -5   0  11       1176.83       1135.32        39.68 o                         
  -3   0  11       1185.53       1120.62        38.77 o                         
  -1   0  11       1399.47       1278.09        43.73 o                         
   1   0  11       1995.70       1604.06        78.13 o                         
   3   0  11       2751.29       2492.10        83.98 o                         
   5   0  11        274.53        232.56        12.76 o                         
   7   0  11        245.04        223.74        17.07 o                         
   9   0  11         68.95         71.89        14.14 o                         
  11   0  11         59.67         62.56        16.43 o                         
 -11   1  11         12.33         20.56         9.33 o                         
 -10   1  11          8.13          6.38         8.31 o                         
  -9   1  11        252.99        251.86        11.92 o                         
  -8   1  11         19.52         11.75         6.34 o                         
  -7   1  11        375.02        381.29        13.53 o                         
  -6   1  11        106.07        103.97         6.85 o                         
  -5   1  11        567.24        565.27        16.08 o                         
  -4   1  11        519.25        531.01        13.90 o                         
  -3   1  11        197.77        225.39         6.85 o                         
  -2   1  11       2095.30       1889.10        48.08 o                         
  -1   1  11         12.90         25.37         2.90 o                         
   0   1  11        868.42        864.03        22.84 o                         
   1   1  11        719.42        624.23        16.82 o                         
   2   1  11        992.45        803.29        21.38 o                         
   3   1  11        149.62        113.26         6.46 o                         
   4   1  11         52.27         70.27         4.01 o                         
   5   1  11        426.14        356.40        12.13 o                         
   6   1  11        190.28        196.14         8.59 o                         
   7   1  11         78.39         78.54         7.83 o                         
   8   1  11          0.85         -9.13         9.13 o                         
   9   1  11         34.66         31.39        10.47 o                         
  10   1  11        334.34        411.92        18.93 o                         
  11   1  11          2.02         -7.79        11.72 o                         
 -11   2  11          2.56          2.40         8.99 o                         
 -10   2  11        264.40        250.55        15.38 o                         
  -9   2  11         20.17         24.13         7.48 o                         
  -8   2  11          0.21         -2.44         5.92 o                         
  -7   2  11          0.18         -6.15         6.15 o                         
  -6   2  11       1689.57       1765.14        46.08 o                         
  -5   2  11        403.08        392.61        12.03 o                         
  -4   2  11       1862.20       1929.26        49.82 o                         
  -3   2  11         69.20         68.83         4.06 o                         
  -2   2  11          9.54         18.13         3.40 o                         
  -1   2  11       1036.58        936.22        24.72 o                         
   0   2  11          1.69          1.06         2.97 o                         
   1   2  11       1139.44       1054.10        25.77 o                         
   2   2  11          4.17         -1.65         2.69 o                         
   3   2  11       1872.43       1755.52        48.93 o                         
   4   2  11          0.44         -3.03         4.37 o                         
   5   2  11        384.35        302.95        10.04 o                         
   6   2  11         66.18        107.56         7.21 o                         
   7   2  11         21.74         16.82         7.21 o                         
   8   2  11        118.13        118.05         8.87 o                         
   9   2  11         96.37        127.40        11.27 o                         
  10   2  11        142.97        134.40        11.68 o                         
  11   2  11         54.55         50.74        13.41 o                         
 -11   3  11         93.11         94.45        10.21 o                         
 -10   3  11          1.56         -2.88        11.10 o                         
  -9   3  11         46.67         56.87         9.39 o                         
  -8   3  11          2.00         -1.22         7.09 o                         
  -7   3  11        133.38        138.87         8.91 o                         
  -6   3  11          5.37          7.30         5.31 o                         
  -5   3  11        624.13        710.38        19.93 o                         
  -4   3  11          2.24         -1.88         4.50 o                         
  -3   3  11          2.98          5.00         3.69 o                         
  -2   3  11        444.45        452.44        16.28 o                         
  -1   3  11        129.51        105.69         4.83 o                         
   0   3  11       2984.03       2690.37        68.46 o                         
   1   3  11        124.60         86.57         5.02 o                         
   2   3  11         21.81         19.19         3.70 o                         
   3   3  11         15.56          3.60         3.61 o                         
   4   3  11       1232.22       1210.25        31.99 o                         
   5   3  11         57.27         58.55         5.76 o                         
   6   3  11        117.02        136.94         7.64 o                         
   7   3  11        333.22        359.72        18.95 o                         
   8   3  11         20.31         19.05         8.07 o                         
   9   3  11          0.74         -6.87         9.28 o                         
  10   3  11         14.12         28.83        11.86 o                         
 -10   4  11          1.70         -4.67         9.09 o                         
  -9   4  11          0.56          0.72         6.87 o                         
  -8   4  11         55.08         58.35         7.98 o                         
  -7   4  11        123.99        124.48         8.11 o                         
  -6   4  11         83.81         84.93         7.40 o                         
  -5   4  11         56.17         59.15         5.81 o                         
  -4   4  11        291.40        261.45         9.14 o                         
  -3   4  11        239.32        265.18         9.96 o                         
  -2   4  11        119.69        145.39         5.99 o                         
  -1   4  11       2286.78       2119.36        58.82 o                         
   0   4  11          1.31         -4.14         4.14 o                         
   1   4  11       1365.96       1320.97        32.22 o                         
   2   4  11        305.44        294.35        10.24 o                         
   3   4  11       3358.67       3326.79        85.21 o                         
   4   4  11          1.41         -0.36         4.74 o                         
   5   4  11        108.10        118.81         8.06 o                         
   6   4  11          1.19         -4.86         8.38 o                         
   7   4  11        126.86        144.38        10.91 o                         
   8   4  11         83.71         95.23        17.47 o                         
   9   4  11         27.59          9.10         9.50 o                         
  10   4  11          6.82          2.21         9.13 o                         
 -10   5  11          2.64          9.46         9.00 o                         
  -9   5  11         66.76         77.63         9.16 o                         
  -8   5  11          9.17          0.86         6.82 o                         
  -7   5  11         34.07         32.31         6.79 o                         
  -6   5  11        421.33        392.74        13.96 o                         
  -5   5  11         60.30         80.96         6.62 o                         
  -4   5  11        162.11        167.77         7.68 o                         
  -3   5  11        161.07        134.74         6.75 o                         
  -2   5  11        380.76        385.70        11.15 o                         
  -1   5  11        204.94        243.39        11.32 o                         
   0   5  11         90.08         87.42         6.02 o                         
   1   5  11        387.68        315.54        10.50 o                         
   2   5  11        835.00        744.43        21.02 o                         
   3   5  11        307.82        333.82        14.27 o                         
   4   5  11         85.84         93.40         7.01 o                         
   5   5  11         57.52         44.96         7.91 o                         
   6   5  11        110.62        118.39         9.47 o                         
   7   5  11        124.40        124.06        10.68 o                         
   8   5  11        261.21        306.79        16.00 o                         
   9   5  11          5.25         14.58         9.98 o                         
  10   5  11         11.96          8.54        18.69 o                         
  -9   6  11          0.82          4.72         7.18 o                         
  -8   6  11         67.68         53.07         7.69 o                         
  -7   6  11          4.13         12.98         6.57 o                         
  -6   6  11        360.72        328.96        12.65 o                         
  -5   6  11          9.80          6.38         7.19 o                         
  -4   6  11        278.56        317.23        13.34 o                         
  -3   6  11        326.09        303.40        11.76 o                         
  -2   6  11        284.94        319.19        11.89 o                         
  -1   6  11          4.97         -2.08         5.87 o                         
   0   6  11        441.13        475.54        14.63 o                         
   1   6  11         91.33        101.89         7.47 o                         
   2   6  11          0.58         10.71         7.76 o                         
   3   6  11        211.29        224.28         9.84 o                         
   4   6  11         19.37         25.16         7.44 o                         
   5   6  11         37.34         34.12         7.77 o                         
   6   6  11          0.54         -5.55         8.15 o                         
   7   6  11         31.38         38.48         8.28 o                         
   8   6  11        100.51        137.46        11.92 o                         
   9   6  11         38.29         12.48        12.31 o                         
  -8   7  11          7.92         15.60        12.81 o                         
  -7   7  11        170.89        178.96        17.24 o                         
  -6   7  11         78.35         86.72         8.84 o                         
  -5   7  11         49.66         51.02         8.03 o                         
  -4   7  11         49.95         45.40         8.89 o                         
  -3   7  11        420.94        405.17        15.19 o                         
  -2   7  11        380.15        451.53        15.66 o                         
  -1   7  11        271.19        288.56        10.83 o                         
   0   7  11          5.93         10.36         6.24 o                         
   1   7  11        184.42        181.53         8.35 o                         
   2   7  11        159.90        163.35         8.91 o                         
   3   7  11        178.02        159.07        10.25 o                         
   4   7  11         70.11         67.62         9.05 o                         
   5   7  11         39.98         37.73         8.46 o                         
   6   7  11         10.01          6.17         8.24 o                         
   7   7  11         19.19         15.68        10.46 o                         
   8   7  11          1.71          5.49        11.14 o                         
  -7   8  11          0.15         -0.28        10.64 o                         
  -6   8  11         46.58         35.50        10.02 o                         
  -5   8  11          0.20         -3.29        10.40 o                         
  -4   8  11         85.70         80.84        13.13 o                         
  -3   8  11         29.01         27.56         9.02 o                         
  -2   8  11         44.84         23.73         6.66 o                         
  -1   8  11          1.74          8.20         8.19 o                         
   0   8  11          0.94         -1.56         9.03 o                         
   1   8  11          1.31         -0.05         6.10 o                         
   2   8  11        241.34        192.40        10.58 o                         
   3   8  11         41.33         48.14         7.65 o                         
   4   8  11         23.16         10.18         7.82 o                         
   5   8  11        133.27        129.60        10.42 o                         
   6   8  11         58.10         71.58        10.00 o                         
   7   8  11          9.50         15.10        29.37 o                         
  -6   9  11          9.24          5.76         9.39 o                         
  -5   9  11         11.32          5.36         9.58 o                         
  -4   9  11         93.95         94.12        11.34 o                         
  -3   9  11         15.52         24.41         9.13 o                         
  -2   9  11         18.50         18.16         8.52 o                         
  -1   9  11         49.72         43.39         8.42 o                         
   0   9  11          0.52          7.28         7.44 o                         
   1   9  11          0.19         -6.25         7.86 o                         
   2   9  11        102.62        103.05        14.72 o                         
   3   9  11         11.40         12.66        11.54 o                         
   4   9  11        244.39        245.83        15.94 o                         
   5   9  11          1.43         -7.96        11.21 o                         
  -3  10  11         67.77         73.09        13.20 o                         
  -2  10  11          0.07          4.66         9.37 o                         
  -1  10  11         80.24         65.37        10.55 o                         
   0  10  11         22.19          3.37         8.79 o                         
   1  10  11        285.02        301.33        14.70 o                         
   2  10  11          2.65          8.59         9.75 o                         
   3  10  11        113.81        136.73        22.04 o                         
 -10   0  12        265.97        276.35        21.18 o                         
  -8   0  12         33.41         26.75        18.65 o                         
  -6   0  12        645.04        577.83        25.73 o                         
  -4   0  12        428.11        342.33        13.74 o                         
  -2   0  12         37.13         25.72         4.42 o                         
   0   0  12         27.45         37.35         6.59 o                         
   2   0  12        208.85        177.70        10.46 o                         
   4   0  12          5.44         -7.04         7.04 o                         
   6   0  12          4.80         -7.73         7.73 o                         
   8   0  12        174.11        209.93        17.14 o                         
  10   0  12         98.26        125.33        17.28 o                         
 -11   1  12        126.40        144.73        11.76 o                         
 -10   1  12          5.88          1.23         7.13 o                         
  -9   1  12          3.58         -3.41         6.89 o                         
  -8   1  12          0.26         -6.14         6.14 o                         
  -7   1  12          4.03         12.99         6.84 o                         
  -6   1  12         31.28         25.03         6.69 o                         
  -5   1  12         46.86         57.46         5.17 o                         
  -4   1  12        301.43        269.68         8.38 o                         
  -3   1  12        365.13        308.92        10.67 o                         
  -2   1  12        401.12        472.91        12.42 o                         
  -1   1  12        318.67        329.72         9.14 o                         
   0   1  12         42.98         49.11         3.74 o                         
   1   1  12        148.64        123.91         8.66 o                         
   2   1  12        380.71        315.98        10.53 o                         
   3   1  12        134.72        114.47         5.25 o                         
   4   1  12        394.76        311.26        11.08 o                         
   5   1  12        331.95        312.76        11.24 o                         
   6   1  12        169.71        122.25         7.26 o                         
   7   1  12         34.52         39.59         7.39 o                         
   8   1  12          0.14         -2.56         7.90 o                         
   9   1  12        112.46        121.14        15.03 o                         
  10   1  12        187.84        237.58        13.93 o                         
  11   1  12        125.29        166.07        13.38 o                         
 -11   2  12         27.76         26.70         9.69 o                         
 -10   2  12          0.30         15.32         9.08 o                         
  -9   2  12         12.13          9.82         7.27 o                         
  -8   2  12         87.58         81.88         7.76 o                         
  -7   2  12        240.28        254.76        10.39 o                         
  -6   2  12        260.01        228.43         8.83 o                         
  -5   2  12        765.77        788.19        21.74 o                         
  -4   2  12        196.91        194.35         8.28 o                         
  -3   2  12         55.60         63.44         4.19 o                         
  -2   2  12        263.00        217.27         8.09 o                         
  -1   2  12        792.54        856.37        27.15 o                         
   0   2  12          8.16          3.40         3.27 o                         
   1   2  12       1880.69       1704.03        43.73 o                         
   2   2  12          0.37         -3.94         3.94 o                         
   3   2  12        495.00        452.04        21.03 o                         
   4   2  12         80.24         65.79         6.52 o                         
   5   2  12        519.36        505.25        16.21 o                         
   6   2  12        470.57        468.61        17.30 o                         
   7   2  12          0.28          4.98         9.38 o                         
   8   2  12        185.96        183.54        10.64 o                         
   9   2  12         60.30         89.41         9.90 o                         
  10   2  12          0.10         12.94        10.73 o                         
 -11   3  12         87.53         91.89         9.99 o                         
 -10   3  12         17.48         39.64         8.13 o                         
  -9   3  12         11.12          6.35         7.25 o                         
  -8   3  12         82.45         91.72         8.63 o                         
  -7   3  12          9.31          5.27         6.65 o                         
  -6   3  12        169.67        175.29         7.87 o                         
  -5   3  12         45.31         53.25         5.59 o                         
  -4   3  12        393.60        395.61        12.12 o                         
  -3   3  12         43.53         38.88         5.67 o                         
  -2   3  12        127.91        116.44         5.07 o                         
  -1   3  12        135.82        142.33         5.60 o                         
   0   3  12        440.11        461.21        12.45 o                         
   1   3  12        373.57        348.49         9.89 o                         
   2   3  12        702.40        616.76        17.20 o                         
   3   3  12        107.93        101.85         6.62 o                         
   4   3  12       2265.37       2154.05        59.64 o                         
   5   3  12          0.93          0.18         5.52 o                         
   6   3  12        266.60        241.36        11.67 o                         
   7   3  12          1.67         -3.65         7.30 o                         
   8   3  12          1.46         -1.48         9.70 o                         
   9   3  12          1.87         -8.66         8.66 o                         
  10   3  12          0.26         14.54        21.23 o                         
 -10   4  12        158.76        151.51        10.32 o                         
  -9   4  12         10.25          4.91         7.53 o                         
  -8   4  12        202.86        178.29        10.12 o                         
  -7   4  12         67.90         71.09         7.44 o                         
  -6   4  12         11.16          0.90         6.51 o                         
  -5   4  12        162.38        142.70         7.66 o                         
  -4   4  12         21.71         25.68         5.16 o                         
  -3   4  12        606.46        494.70        14.77 o                         
  -2   4  12         26.36         43.67         5.04 o                         
  -1   4  12         55.63         73.62         6.62 o                         
   0   4  12         81.39         66.17         4.89 o                         
   1   4  12        284.19        274.39         8.54 o                         
   2   4  12         94.81        107.64         6.15 o                         
   3   4  12       1886.94       1854.11        52.18 o                         
   4   4  12         38.89         51.50         6.13 o                         
   5   4  12        217.20        214.29        12.36 o                         
   6   4  12         78.89         87.22        10.22 o                         
   7   4  12         78.39        111.53        11.39 o                         
   8   4  12        392.26        309.53        15.49 o                         
   9   4  12          8.83         -8.47         9.18 o                         
  10   4  12         45.70         34.92        13.93 o                         
 -10   5  12          7.73          2.18         9.11 o                         
  -9   5  12        161.12        166.38        16.89 o                         
  -8   5  12          0.18          0.35         7.08 o                         
  -7   5  12         83.88         81.53         9.20 o                         
  -6   5  12        146.58        153.08        10.58 o                         
  -5   5  12        214.09        197.51         8.40 o                         
  -4   5  12          5.11         -5.01         5.01 o                         
  -3   5  12        702.09        752.43        21.15 o                         
  -2   5  12          1.96         -4.23         5.66 o                         
  -1   5  12         98.10        100.79         6.39 o                         
   0   5  12          0.04         -6.13         6.13 o                         
   1   5  12        301.34        289.18        10.03 o                         
   2   5  12         67.13         83.92         6.87 o                         
   3   5  12        226.71        222.71         9.64 o                         
   4   5  12         34.77         30.70         6.80 o                         
   5   5  12         35.09         39.32        13.21 o                         
   6   5  12         11.28         -1.86         8.10 o                         
   7   5  12        115.56        113.09        11.06 o                         
   8   5  12         23.15         31.53        11.73 o                         
   9   5  12        121.85        141.10        12.52 o                         
  -9   6  12          9.66         15.48         8.38 o                         
  -8   6  12         39.37         37.22         7.85 o                         
  -7   6  12         53.02         73.51         8.15 o                         
  -6   6  12         53.68         82.70         8.86 o                         
  -5   6  12        187.19        141.00         9.27 o                         
  -4   6  12        299.25        343.52        12.84 o                         
  -3   6  12        638.97        682.01        21.43 o                         
  -2   6  12        527.34        498.88        16.52 o                         
  -1   6  12        264.63        299.66        14.68 o                         
   0   6  12        546.05        529.17        15.94 o                         
   1   6  12        520.29        501.47        15.28 o                         
   2   6  12         33.32         20.56         6.87 o                         
   3   6  12         86.92         78.71         8.07 o                         
   4   6  12          0.30          7.41        16.98 o                         
   5   6  12        181.50        160.42         9.99 o                         
   6   6  12         13.56         -4.58         8.55 o                         
   7   6  12         11.36          2.83         9.02 o                         
   8   6  12         68.03         74.34        11.48 o                         
   9   6  12          6.74         -9.98         9.98 o                         
  -8   7  12          3.77          3.03         9.25 o                         
  -7   7  12          0.74          2.63         7.67 o                         
  -6   7  12        229.80        232.53        11.80 o                         
  -5   7  12         10.26         10.41         7.31 o                         
  -4   7  12         26.02         35.81         7.67 o                         
  -3   7  12          0.68         -3.95         7.20 o                         
  -2   7  12       1248.43       1249.23        40.21 o                         
  -1   7  12         70.49         71.82         8.74 o                         
   0   7  12        297.78        258.34        11.28 o                         
   1   7  12        492.40        505.63        16.36 o                         
   2   7  12        416.77        392.73        15.68 o                         
   3   7  12         11.40         -0.57         7.06 o                         
   4   7  12         76.87         92.51        10.41 o                         
   5   7  12         85.46         76.18        10.19 o                         
   6   7  12        194.77        185.47        15.87 o                         
   7   7  12          6.16          8.75        13.67 o                         
   8   7  12          0.14         -0.58        10.53 o                         
  -7   8  12         24.63         26.68        10.44 o                         
  -6   8  12        204.71        217.51        13.69 o                         
  -5   8  12         42.47         40.21         9.81 o                         
  -4   8  12         19.33         22.87         9.43 o                         
  -3   8  12        606.53        598.49        21.67 o                         
  -2   8  12         49.85         57.44         7.54 o                         
  -1   8  12         71.41         71.97        10.99 o                         
   0   8  12         53.97         68.43         7.31 o                         
   1   8  12         60.97         56.62         7.92 o                         
   2   8  12          0.30         -7.48         7.48 o                         
   3   8  12          9.74          1.75         7.75 o                         
   4   8  12        192.80        194.98        11.90 o                         
   5   8  12         45.06         61.29        10.65 o                         
   6   8  12          9.91         -0.42        16.33 o                         
  -5   9  12        188.47        184.06        12.98 o                         
  -4   9  12          1.97         -7.20        11.13 o                         
  -3   9  12         76.15         72.12        10.23 o                         
  -2   9  12          0.35          5.57         9.03 o                         
  -1   9  12          0.13          2.73        11.66 o                         
   0   9  12         21.44         24.41         9.10 o                         
   1   9  12          1.86          1.80         8.78 o                         
   2   9  12          3.83          3.66         8.17 o                         
   3   9  12         56.78         64.13         9.73 o                         
   4   9  12          3.95         -2.90         8.81 o                         
   5   9  12         39.70         27.36        11.37 o                         
  -2  10  12          4.74         -3.85         9.26 o                         
  -1  10  12         86.14        103.28        11.84 o                         
   0  10  12          5.25         -8.49         9.72 o                         
   1  10  12         65.37         71.58        12.15 o                         
   2  10  12         33.61         13.38        11.09 o                         
 -11   0  13          0.47         14.21        15.00 o                         
  -9   0  13         54.23         78.11        11.14 o                         
  -7   0  13        878.22        893.33        38.27 o                         
  -5   0  13          0.37         -6.66         6.66 o                         
  -3   0  13        315.65        220.55         9.76 o                         
  -1   0  13       2067.82       1896.50        69.04 o                         
   1   0  13        803.41        706.04        29.45 o                         
   3   0  13        393.25        267.74        16.13 o                         
   5   0  13         79.04         78.78         9.70 o                         
   7   0  13        102.70        106.87        11.08 o                         
   9   0  13         32.80         18.47        11.96 o                         
 -11   1  13         57.90         68.17        10.94 o                         
 -10   1  13         36.10         38.11         8.46 o                         
  -9   1  13         92.84        100.59         9.59 o                         
  -8   1  13         10.02         -1.22         6.19 o                         
  -7   1  13          3.41         -4.15         5.62 o                         
  -6   1  13        583.38        577.67        18.38 o                         
  -5   1  13        124.01        106.39         6.02 o                         
  -4   1  13        863.81        793.58        21.63 o                         
  -3   1  13        202.90        209.43         6.88 o                         
  -2   1  13        462.02        397.75        10.77 o                         
  -1   1  13        227.37        237.62         7.88 o                         
   0   1  13       2821.36       2586.22        89.77 o                         
   1   1  13         43.28         45.79         6.30 o                         
   2   1  13          3.90          7.08         4.65 o                         
   3   1  13          4.15         11.82         5.97 o                         
   4   1  13         72.96        105.87         6.86 o                         
   5   1  13        434.75        428.50        15.76 o                         
   6   1  13          0.08         -6.14         8.29 o                         
   7   1  13        154.58        153.36         9.44 o                         
   8   1  13         66.76         69.14         8.73 o                         
   9   1  13         37.00         56.88        10.01 o                         
  10   1  13         35.56         58.71        11.43 o                         
 -11   2  13          2.25         11.08         9.91 o                         
 -10   2  13         45.60         27.19         8.38 o                         
  -9   2  13          8.89         14.73        16.96 o                         
  -8   2  13        148.92        167.32        10.21 o                         
  -7   2  13        255.85        233.32        10.02 o                         
  -6   2  13          0.90          1.38         5.74 o                         
  -5   2  13        312.89        293.80         9.98 o                         
  -4   2  13         39.23         44.83         4.76 o                         
  -3   2  13        204.86        188.95         7.28 o                         
  -2   2  13         31.55         44.23         3.94 o                         
  -1   2  13         75.15         82.68         5.52 o                         
   0   2  13         48.79         45.53         4.16 o                         
   1   2  13        182.37        136.88         7.91 o                         
   2   2  13        128.60        122.21         7.90 o                         
   3   2  13        416.08        436.04        21.31 o                         
   4   2  13         84.70         84.55         6.91 o                         
   5   2  13         43.16         66.34         7.74 o                         
   6   2  13       1369.25       1537.51        53.52 o                         
   7   2  13        153.15        141.75         9.15 o                         
   8   2  13         10.53          6.71         7.73 o                         
   9   2  13         66.62         86.22        13.72 o                         
  10   2  13        173.16        225.95        14.20 o                         
 -10   3  13         94.82        120.12        10.56 o                         
  -9   3  13        189.97        203.73        11.18 o                         
  -8   3  13          7.14          9.83         6.56 o                         
  -7   3  13        293.18        342.13        14.16 o                         
  -6   3  13        131.15        110.83         6.73 o                         
  -5   3  13          0.78          3.82         4.84 o                         
  -4   3  13         25.85         26.47         4.86 o                         
  -3   3  13          1.27         -4.51         6.17 o                         
  -2   3  13        235.24        194.29         6.84 o                         
  -1   3  13        737.70        733.92        18.72 o                         
   0   3  13       1946.50       1882.30        52.54 o                         
   1   3  13        120.45        111.55         7.49 o                         
   2   3  13        512.26        539.15        15.58 o                         
   3   3  13       1377.12       1264.56        36.09 o                         
   4   3  13         40.69         56.08         6.37 o                         
   5   3  13         57.79         61.95         6.65 o                         
   6   3  13          2.31         -5.16         7.97 o                         
   7   3  13        280.22        302.78        17.84 o                         
   8   3  13         41.31         81.17        10.66 o                         
   9   3  13        264.22        273.99        18.85 o                         
  10   3  13         40.39         32.12        12.81 o                         
 -10   4  13          0.89          6.76         7.78 o                         
  -9   4  13         72.72         94.43         9.94 o                         
  -8   4  13         67.61         56.62         8.24 o                         
  -7   4  13        121.89        116.61         8.65 o                         
  -6   4  13          0.68         -5.63         5.63 o                         
  -5   4  13        559.80        527.40        15.72 o                         
  -4   4  13         57.23         41.56         5.51 o                         
  -3   4  13        452.81        430.71        18.01 o                         
  -2   4  13       1472.83       1330.25        41.88 o                         
  -1   4  13       2213.05       1949.78        47.24 o                         
   0   4  13          4.93          1.28         6.73 o                         
   1   4  13        706.88        690.41        19.25 o                         
   2   4  13        107.60        110.71         7.21 o                         
   3   4  13          0.16         -2.25         5.14 o                         
   4   4  13         33.96         21.50         6.80 o                         
   5   4  13        896.48        894.90        33.29 o                         
   6   4  13         35.05         20.45         9.25 o                         
   7   4  13          2.22          4.45         9.74 o                         
   8   4  13         20.44         28.14        13.33 o                         
   9   4  13          0.47         -6.42        11.56 o                         
  10   4  13          5.65          5.86        20.13 o                         
  -9   5  13          3.46          6.02         7.71 o                         
  -8   5  13         74.53         92.31         8.98 o                         
  -7   5  13          0.13          1.05         6.35 o                         
  -6   5  13         11.20         17.48         6.36 o                         
  -5   5  13        269.59        261.39        10.01 o                         
  -4   5  13        347.71        337.68        12.33 o                         
  -3   5  13          1.74         -1.70         5.11 o                         
  -2   5  13       1318.71       1162.99        33.92 o                         
  -1   5  13        130.81        122.39         6.81 o                         
   0   5  13        173.16        174.91         7.64 o                         
   1   5  13         28.94         16.92         5.84 o                         
   2   5  13        114.40        103.06         7.24 o                         
   3   5  13        137.56        133.53         7.85 o                         
   4   5  13        215.88        181.22        11.95 o                         
   5   5  13         23.58         21.65        13.36 o                         
   6   5  13         99.87        137.47        11.30 o                         
   7   5  13         36.28         27.20        11.27 o                         
   8   5  13          6.27          6.25         9.23 o                         
   9   5  13         66.03         69.33        12.26 o                         
  -9   6  13         22.58         36.23        12.67 o                         
  -8   6  13         74.50         60.84         8.76 o                         
  -7   6  13        122.66        113.54         9.21 o                         
  -6   6  13         72.90         83.95         8.88 o                         
  -5   6  13        117.62        106.49         8.82 o                         
  -4   6  13        571.33        645.10        20.59 o                         
  -3   6  13          0.80          1.59         6.04 o                         
  -2   6  13        131.82        113.80         7.62 o                         
  -1   6  13          9.74          5.79         5.44 o                         
   0   6  13        244.81        263.91         9.87 o                         
   1   6  13         56.59         70.69         7.27 o                         
   2   6  13          0.35         -6.41         6.41 o                         
   3   6  13          6.39          9.57         7.88 o                         
   4   6  13        120.87        133.78        10.68 o                         
   5   6  13          4.00         -7.64         8.96 o                         
   6   6  13         93.02         76.26        12.12 o                         
   7   6  13         65.56         65.30        15.06 o                         
   8   6  13        151.73        164.27        13.81 o                         
  -8   7  13          0.65         -0.66         9.01 o                         
  -7   7  13         17.66         21.49         9.15 o                         
  -6   7  13         13.48         31.90         7.81 o                         
  -5   7  13          5.44          9.81         7.67 o                         
  -4   7  13          0.59          0.70         8.10 o                         
  -3   7  13         60.54         61.87         7.26 o                         
  -2   7  13          0.52         -4.95         6.22 o                         
  -1   7  13          3.15          1.60         6.78 o                         
   0   7  13          6.27         -6.21         6.21 o                         
   1   7  13        202.51        172.24        10.36 o                         
   2   7  13          9.03          2.23         7.91 o                         
   3   7  13         77.30         47.94         8.10 o                         
   4   7  13         29.41         11.69        11.23 o                         
   5   7  13        196.54        202.53        15.62 o                         
   6   7  13          5.81          1.11         9.95 o                         
   7   7  13        180.30        200.41        19.05 o                         
  -6   8  13          1.61          4.02         8.88 o                         
  -5   8  13        117.89        141.15        11.96 o                         
  -4   8  13         51.56         33.88         8.91 o                         
  -3   8  13          5.78         13.70         7.56 o                         
  -2   8  13         18.08         12.80         6.87 o                         
  -1   8  13          8.44         -6.14         6.49 o                         
   0   8  13         12.66          8.53         8.19 o                         
   1   8  13          1.26          2.62         8.48 o                         
   2   8  13         31.27         38.22         8.24 o                         
   3   8  13         62.43         65.97         9.30 o                         
   4   8  13         20.20         21.49        19.00 o                         
   5   8  13          4.45         12.41        11.53 o                         
   6   8  13         96.80        101.28        20.01 o                         
  -5   9  13          9.53         11.95        10.60 o                         
  -4   9  13         88.57         85.97        11.19 o                         
  -3   9  13         55.01         60.78        10.16 o                         
  -2   9  13        208.03        204.68        12.79 o                         
  -1   9  13         39.49         17.86         8.26 o                         
   0   9  13         71.60         83.14        16.53 o                         
   1   9  13          7.61          1.57        12.73 o                         
   2   9  13        322.63        310.95        15.60 o                         
   3   9  13          2.72          1.22         8.64 o                         
   4   9  13          3.53          3.76        10.75 o                         
  -1  10  13        135.58        152.76        14.53 o                         
   0  10  13         43.52         47.19        18.37 o                         
   1  10  13         89.67        108.05        16.74 o                         
 -10   0  14         31.74         31.96        15.35 o                         
  -8   0  14         14.38          8.91         8.42 o                         
  -6   0  14         10.43         -4.27         7.97 o                         
  -4   0  14          0.56         -6.45         6.45 o                         
  -2   0  14        179.20        158.81         8.21 o                         
   0   0  14        168.39        154.05        16.54 o                         
   2   0  14          4.93          3.69         6.91 o                         
   4   0  14        203.03        252.57        14.82 o                         
   6   0  14        478.89        412.55        20.29 o                         
   8   0  14        101.08        119.30        15.11 o                         
  10   0  14        143.01        123.99        16.38 o                         
 -10   1  14         21.09         20.79         8.06 o                         
  -9   1  14          7.27         -4.20         7.09 o                         
  -8   1  14          2.03         -3.46         6.25 o                         
  -7   1  14          2.22          0.40         6.24 o                         
  -6   1  14       1379.72       1370.13        43.25 o                         
  -5   1  14         75.65         75.31         6.16 o                         
  -4   1  14        122.97        108.50         5.79 o                         
  -3   1  14          3.92          6.04         4.57 o                         
  -2   1  14          1.50          0.35         3.49 o                         
  -1   1  14        477.28        438.65        12.76 o                         
   0   1  14        362.17        319.28        10.97 o                         
   1   1  14        599.41        548.53        16.87 o                         
   2   1  14          0.09          1.96         5.99 o                         
   3   1  14        178.51        169.93         7.73 o                         
   4   1  14        218.64        250.80         9.93 o                         
   5   1  14        257.95        264.38        10.62 o                         
   6   1  14         24.69         16.13         6.69 o                         
   7   1  14        233.08        244.70        12.31 o                         
   8   1  14          4.42          0.14         8.10 o                         
   9   1  14        109.21        135.88        11.51 o                         
  10   1  14        140.49        178.34        12.99 o                         
 -10   2  14          0.71         -7.50         7.50 o                         
  -9   2  14        101.26        113.88         9.30 o                         
  -8   2  14         72.75         74.08        10.43 o                         
  -7   2  14        307.90        356.22        13.56 o                         
  -6   2  14        104.99        102.40         7.50 o                         
  -5   2  14        983.85       1028.19        27.92 o                         
  -4   2  14          0.01         -5.86         5.86 o                         
  -3   2  14        290.40        256.81         8.82 o                         
  -2   2  14        190.03        179.85         6.50 o                         
  -1   2  14        270.52        234.84         8.27 o                         
   0   2  14         82.95         93.52         5.36 o                         
   1   2  14       1310.46       1131.83        32.40 o                         
   2   2  14        198.38        184.12        11.01 o                         
   3   2  14        161.84        148.21         7.61 o                         
   4   2  14        185.28        186.26         8.74 o                         
   5   2  14        113.40        113.84         7.96 o                         
   6   2  14        322.57        333.91        13.96 o                         
   7   2  14         21.38         24.38         7.37 o                         
   8   2  14         35.09         66.38         8.85 o                         
   9   2  14          2.60          4.07        14.59 o                         
  10   2  14          3.01         -9.06        11.52 o                         
 -10   3  14         35.26         40.68         9.37 o                         
  -9   3  14          6.24          4.27         7.50 o                         
  -8   3  14        260.55        269.65        12.67 o                         
  -7   3  14         11.32          1.09         5.89 o                         
  -6   3  14        349.65        340.67        12.57 o                         
  -5   3  14        240.00        231.01         9.01 o                         
  -4   3  14        579.15        595.71        18.61 o                         
  -3   3  14        696.77        625.42        17.80 o                         
  -2   3  14          3.28          0.46         4.40 o                         
  -1   3  14        182.79        181.63         9.35 o                         
   0   3  14       1013.88        871.87        25.41 o                         
   1   3  14         75.50         79.16         6.36 o                         
   2   3  14        875.86        803.63        23.91 o                         
   3   3  14        197.95        236.00         9.78 o                         
   4   3  14         40.43         32.82         6.59 o                         
   5   3  14        483.14        530.33        19.14 o                         
   6   3  14          0.01        -10.16        10.16 o                         
   7   3  14         82.94        114.82        11.51 o                         
   8   3  14          7.58          0.83         9.77 o                         
   9   3  14         35.58         18.10        11.35 o                         
  10   3  14          0.08         -9.08        11.71 o                         
 -10   4  14          2.97          3.91         9.32 o                         
  -9   4  14          5.02         -4.07         7.46 o                         
  -8   4  14          8.98         -3.11         8.04 o                         
  -7   4  14         50.84         33.91         7.52 o                         
  -6   4  14          6.77         -0.03         5.92 o                         
  -5   4  14        187.57        196.11         8.40 o                         
  -4   4  14         87.49         92.09         6.40 o                         
  -3   4  14         38.65         26.19         5.41 o                         
  -2   4  14        442.87        469.24        13.15 o                         
  -1   4  14         20.80         21.04         5.29 o                         
   0   4  14        346.59        330.59        10.91 o                         
   1   4  14       1532.32       1469.21        41.91 o                         
   2   4  14         48.66         35.02         7.21 o                         
   3   4  14        161.29        136.65         9.01 o                         
   4   4  14        716.81        748.07        25.52 o                         
   5   4  14         49.61         28.50         8.86 o                         
   6   4  14        153.29        158.87        10.65 o                         
   7   4  14         32.88         19.13        10.13 o                         
   8   4  14         98.17         91.26        11.45 o                         
   9   4  14          0.01        -11.10        11.10 o                         
  -9   5  14         19.52         16.70         8.09 o                         
  -8   5  14         53.68         73.59         8.86 o                         
  -7   5  14          2.82         -4.88         6.54 o                         
  -6   5  14          6.92          5.68         5.91 o                         
  -5   5  14         35.02         18.51         5.68 o                         
  -4   5  14        368.10        404.20        13.06 o                         
  -3   5  14         82.33         96.77         7.76 o                         
  -2   5  14         16.67         15.60         5.70 o                         
  -1   5  14         65.30         59.53         6.55 o                         
   0   5  14          5.78         -5.49         5.49 o                         
   1   5  14        539.96        526.70        21.08 o                         
   2   5  14          3.52          1.73         7.06 o                         
   3   5  14        311.66        336.17        14.07 o                         
   4   5  14         31.21         15.95         8.87 o                         
   5   5  14         58.29         72.03        10.64 o                         
   6   5  14         82.14         60.47        10.39 o                         
   7   5  14        156.34        183.74        12.61 o                         
   8   5  14          3.70          1.41        12.21 o                         
   9   5  14        127.32        128.80        15.12 o                         
  -8   6  14         12.81         24.58         9.04 o                         
  -7   6  14         55.54         77.12         9.03 o                         
  -6   6  14        100.68        116.15         9.33 o                         
  -5   6  14         72.61         63.29         8.09 o                         
  -4   6  14         16.66         26.17         6.69 o                         
  -3   6  14        332.96        291.53        11.54 o                         
  -2   6  14         75.73         74.32         7.28 o                         
  -1   6  14         21.75         11.39         6.66 o                         
   0   6  14          0.05         -4.59         6.82 o                         
   1   6  14        320.62        285.45        11.52 o                         
   2   6  14        127.73        113.87         9.08 o                         
   3   6  14         16.02         10.88         8.66 o                         
   4   6  14         19.26         15.22         8.77 o                         
   5   6  14          6.73          1.51         9.01 o                         
   6   6  14        222.32        231.64        14.22 o                         
   7   6  14         10.66          0.95        10.28 o                         
   8   6  14         17.69          0.58        16.51 o                         
  -7   7  14          0.32         -4.56         9.05 o                         
  -6   7  14        211.28        210.15        11.61 o                         
  -5   7  14         89.12         91.61         9.18 o                         
  -4   7  14        153.21        161.16         9.69 o                         
  -3   7  14         77.88        102.13         7.81 o                         
  -2   7  14         21.87         13.24         6.48 o                         
  -1   7  14        139.89        137.94         9.00 o                         
   0   7  14        166.70        155.85         9.11 o                         
   1   7  14         44.80         32.94         7.53 o                         
   2   7  14         45.75         39.94         9.78 o                         
   3   7  14          0.01         -3.44         8.41 o                         
   4   7  14          2.00        -13.17        13.17 o                         
   5   7  14          7.85          7.73        10.01 o                         
   6   7  14          4.04         -4.72        10.34 o                         
   7   7  14          0.20        -12.39        12.39 o                         
  -6   8  14          3.19         -3.48         9.46 o                         
  -5   8  14        108.93        129.74        11.66 o                         
  -4   8  14         56.58         55.22         8.90 o                         
  -3   8  14         28.26         12.86         7.35 o                         
  -2   8  14          0.68         -4.01         8.16 o                         
  -1   8  14        116.57        115.84         9.60 o                         
   0   8  14          3.73         -3.60         8.05 o                         
   1   8  14         35.88         52.85         8.85 o                         
   2   8  14        159.36        163.87        12.39 o                         
   3   8  14         41.80         15.00        11.85 o                         
   4   8  14        137.82        159.53        12.84 o                         
   5   8  14          5.22         -3.43        10.51 o                         
   6   8  14         42.79         62.45        26.08 o                         
  -4   9  14          1.76         -5.69         8.71 o                         
  -3   9  14         83.82         77.69        11.04 o                         
  -2   9  14          3.64          3.09         9.08 o                         
  -1   9  14         16.74          5.70         8.99 o                         
   0   9  14          0.08          1.95        10.72 o                         
   1   9  14        276.61        337.60        15.43 o                         
   2   9  14         14.29          5.84        10.88 o                         
   3   9  14        128.97        138.77        14.35 o                         
   4   9  14          1.27         18.00        23.13 o                         
  -9   0  15        199.51        195.91        21.06 o                         
  -7   0  15          0.76          9.08        16.89 o                         
  -5   0  15        637.70        579.27        25.94 o                         
  -3   0  15        735.32        757.59        27.48 o                         
  -1   0  15         13.46          0.80         7.28 o                         
   1   0  15        654.82        505.28        22.59 o                         
   3   0  15          0.00         10.67        10.22 o                         
   5   0  15        144.86        162.02        12.61 o                         
   7   0  15         20.24         34.86        10.24 o                         
   9   0  15        132.92        143.64        16.53 o                         
 -10   1  15         57.21         62.54        12.20 o                         
  -9   1  15         10.45         23.24         8.20 o                         
  -8   1  15        179.08        187.34         9.44 o                         
  -7   1  15         30.97         37.16         6.71 o                         
  -6   1  15         71.56         89.59         7.26 o                         
  -5   1  15          1.81         -5.27         5.27 o                         
  -4   1  15        274.80        253.66         9.05 o                         
  -3   1  15          0.37         -4.36         4.36 o                         
  -2   1  15        158.25        136.91         6.04 o                         
  -1   1  15        572.51        577.94        20.95 o                         
   0   1  15         37.37         34.93         5.33 o                         
   1   1  15         31.55         34.72         5.53 o                         
   2   1  15         30.45         11.61         5.39 o                         
   3   1  15        200.18        228.40         9.49 o                         
   4   1  15         99.20        134.52         8.02 o                         
   5   1  15         42.33         39.61        10.55 o                         
   6   1  15         63.28         64.14        11.03 o                         
   7   1  15        241.20        239.18        13.00 o                         
   8   1  15          0.22          1.01         7.63 o                         
   9   1  15         36.30         62.94        10.05 o                         
  10   1  15         29.18         40.40        10.80 o                         
 -10   2  15          0.86          2.87         8.86 o                         
  -9   2  15         81.19         84.03         9.36 o                         
  -8   2  15          7.48         12.51         7.09 o                         
  -7   2  15         93.00        100.09         8.80 o                         
  -6   2  15         25.96         17.06         5.86 o                         
  -5   2  15         84.35         67.79         5.96 o                         
  -4   2  15        277.73        304.59        10.30 o                         
  -3   2  15        334.56        364.78        11.40 o                         
  -2   2  15         16.55         17.46         4.53 o                         
  -1   2  15         91.71         92.02         6.90 o                         
   0   2  15       1528.18       1553.48        57.83 o                         
   1   2  15          8.75         10.65         5.08 o                         
   2   2  15        169.22        153.63         7.56 o                         
   3   2  15         24.47         18.43         5.64 o                         
   4   2  15       1339.08       1305.16        47.46 o                         
   5   2  15        195.27        205.70         9.87 o                         
   6   2  15        209.33        230.70        11.37 o                         
   7   2  15         10.15         12.02         8.41 o                         
   8   2  15        145.62        139.14         9.49 o                         
   9   2  15         16.31         11.88         9.97 o                         
  10   2  15         11.81        -14.91        22.25 o                         
 -10   3  15         10.39          5.96         8.41 o                         
  -9   3  15         16.59          8.33         7.62 o                         
  -8   3  15         14.44         18.88         7.54 o                         
  -7   3  15        103.89        101.55         8.67 o                         
  -6   3  15          0.24         -6.90         6.90 o                         
  -5   3  15         12.98         14.21         5.20 o                         
  -4   3  15          0.27          1.52         4.88 o                         
  -3   3  15         95.80         99.93         5.96 o                         
  -2   3  15        270.61        251.11         8.91 o                         
  -1   3  15        351.33        411.41        13.74 o                         
   0   3  15         28.39         36.50         7.15 o                         
   1   3  15        894.83        941.54        27.70 o                         
   2   3  15         14.19         15.82         5.60 o                         
   3   3  15          0.28         -5.21         6.10 o                         
   4   3  15        102.29        117.10         7.72 o                         
   5   3  15        710.14        690.70        27.51 o                         
   6   3  15         98.93        101.66        11.14 o                         
   7   3  15        135.93        129.14        11.71 o                         
   8   3  15          2.56         -9.16         9.16 o                         
   9   3  15          0.76         -4.30        11.97 o                         
  -9   4  15        116.78        105.15         9.66 o                         
  -8   4  15         20.01          8.38         7.18 o                         
  -7   4  15         41.71         26.01         7.50 o                         
  -6   4  15         11.70         12.64         5.98 o                         
  -5   4  15        547.33        530.54        23.45 o                         
  -4   4  15        263.36        283.88        12.01 o                         
  -3   4  15        639.26        595.59        19.29 o                         
  -2   4  15        202.30        170.45         8.26 o                         
  -1   4  15        185.65        167.15         8.23 o                         
   0   4  15         63.95         64.49         9.19 o                         
   1   4  15        617.97        615.99        21.25 o                         
   2   4  15         46.30         58.04         7.80 o                         
   3   4  15          2.43          0.78         7.32 o                         
   4   4  15        471.13        480.65        21.07 o                         
   5   4  15         84.50         73.40         9.78 o                         
   6   4  15         78.67        103.15        11.34 o                         
   7   4  15          2.11         -9.89         9.89 o                         
   8   4  15         22.22         19.62        10.05 o                         
   9   4  15        146.97        177.40        14.60 o                         
  -9   5  15          0.08          4.86         8.03 o                         
  -8   5  15        107.77        130.38         9.77 o                         
  -7   5  15         35.41         36.72         7.99 o                         
  -6   5  15         21.54         24.11         9.55 o                         
  -5   5  15         19.39         14.26         5.79 o                         
  -4   5  15        705.71        669.46        27.03 o                         
  -3   5  15        125.95         85.84         8.13 o                         
  -2   5  15          2.27          7.62         6.79 o                         
  -1   5  15          1.37         -5.49         5.49 o                         
   0   5  15        123.93        156.02         9.58 o                         
   1   5  15         52.16         84.72         9.33 o                         
   2   5  15        207.41        222.73        11.34 o                         
   3   5  15          0.33         -7.32         7.32 o                         
   4   5  15         20.30         24.02         9.57 o                         
   5   5  15        353.66        344.46        16.66 o                         
   6   5  15         94.74        105.79        11.67 o                         
   7   5  15          0.10         -3.53        14.29 o                         
   8   5  15         34.60         52.84        11.79 o                         
  -8   6  15          0.19          1.50         9.14 o                         
  -7   6  15         18.08         11.95         7.86 o                         
  -6   6  15         25.35         27.45         7.93 o                         
  -5   6  15        182.12        175.07        10.04 o                         
  -4   6  15         39.64         42.46         6.95 o                         
  -3   6  15          0.68         10.26         7.58 o                         
  -2   6  15        256.87        212.80        10.59 o                         
  -1   6  15         73.91         75.39         7.80 o                         
   0   6  15         53.86         45.85         9.52 o                         
   1   6  15        129.59        120.10         9.31 o                         
   2   6  15        508.04        524.57        21.89 o                         
   3   6  15         29.30         12.48         8.90 o                         
   4   6  15        185.57        167.67        11.67 o                         
   5   6  15          5.98         -3.54         9.33 o                         
   6   6  15        140.84        154.35        14.68 o                         
   7   6  15        125.61        151.67        12.77 o                         
  -7   7  15          4.71         14.78         9.34 o                         
  -6   7  15         37.28         53.40         8.89 o                         
  -5   7  15        190.45        197.15        11.13 o                         
  -4   7  15          0.68          3.88         7.06 o                         
  -3   7  15        150.16        159.63         9.92 o                         
  -2   7  15          8.63          7.46         6.74 o                         
  -1   7  15        166.84        164.30        20.26 o                         
   0   7  15          3.97          1.50         9.95 o                         
   1   7  15        157.72        127.69         9.78 o                         
   2   7  15          0.50         -5.38         9.55 o                         
   3   7  15        158.03        169.99        12.30 o                         
   4   7  15          3.37         -1.77        11.18 o                         
   5   7  15        147.05        124.88        12.33 o                         
   6   7  15         13.29          8.79        12.25 o                         
  -5   8  15        148.95        171.59        12.45 o                         
  -4   8  15          7.61         16.26         9.08 o                         
  -3   8  15          0.29         -0.04         8.31 o                         
  -2   8  15        219.71        161.19        10.27 o                         
  -1   8  15         13.78          1.57         7.19 o                         
   0   8  15         13.17         12.36         8.54 o                         
   1   8  15          3.19         -8.75         9.54 o                         
   2   8  15        172.19        175.72        12.93 o                         
   3   8  15         19.94         17.91        11.49 o                         
   4   8  15         84.67         91.83        14.28 o                         
   5   8  15          0.02         -7.15        14.97 o                         
  -3   9  15          0.37         -7.71        14.70 o                         
  -2   9  15         67.02         53.89        10.90 o                         
  -1   9  15         19.98         26.91        11.75 o                         
   0   9  15         18.13         25.46        21.82 o                         
   1   9  15          0.59          9.71        11.47 o                         
   2   9  15         27.49         43.67        11.91 o                         
   3   9  15         32.09         57.24        11.92 o                         
 -10   0  16         67.83         83.73        16.38 o                         
  -8   0  16          0.18          4.89         9.21 o                         
  -6   0  16        309.52        327.39        24.15 o                         
  -4   0  16         54.65         36.65         9.06 o                         
  -2   0  16        365.52        382.01        18.32 o                         
   0   0  16       1721.40       1715.90        82.80 o                         
   2   0  16        343.66        429.69        20.41 o                         
   4   0  16       1358.54       1449.72        71.41 o                         
   6   0  16         75.96         64.22        10.20 o                         
   8   0  16         53.06         65.33        31.43 o                         
 -10   1  16         63.62         80.36         9.87 o                         
  -9   1  16         26.84         25.58         8.26 o                         
  -8   1  16        171.63        167.44         9.27 o                         
  -7   1  16          1.41          0.36         6.15 o                         
  -6   1  16         45.02         44.27         6.59 o                         
  -5   1  16          0.16         -4.00         5.63 o                         
  -4   1  16        237.99        229.92        12.74 o                         
  -3   1  16        542.31        571.12        17.78 o                         
  -2   1  16        141.39        117.24         6.83 o                         
  -1   1  16        280.95        278.69        12.82 o                         
   0   1  16        164.59        189.32         8.47 o                         
   1   1  16        211.70        207.87        10.15 o                         
   2   1  16        105.48        115.33         7.21 o                         
   3   1  16        352.52        373.27        13.24 o                         
   4   1  16       1294.14       1396.27        40.16 o                         
   5   1  16       1169.28       1165.50        36.75 o                         
   6   1  16        288.94        296.32        11.88 o                         
   7   1  16         37.92         65.50         8.59 o                         
   8   1  16         47.60         59.70        10.28 o                         
   9   1  16         13.60         16.53        10.18 o                         
 -10   2  16          2.09         -8.31         8.31 o                         
  -9   2  16        212.58        243.94        12.45 o                         
  -8   2  16         15.48          5.06         7.18 o                         
  -7   2  16        277.19        305.68        12.02 o                         
  -6   2  16         14.91         12.20         5.92 o                         
  -5   2  16         57.05         64.20         6.48 o                         
  -4   2  16        171.77        149.60         7.86 o                         
  -3   2  16        107.23         98.54         7.85 o                         
  -2   2  16          2.85          1.46         5.14 o                         
  -1   2  16         65.36         50.95         7.63 o                         
   0   2  16          1.77          6.79         5.30 o                         
   1   2  16        308.60        345.97        12.25 o                         
   2   2  16          1.71         -0.28         5.76 o                         
   3   2  16        176.53        164.39         8.54 o                         
   4   2  16         45.70         51.74         8.69 o                         
   5   2  16        441.92        464.88        15.94 o                         
   6   2  16         52.73         83.13         8.94 o                         
   7   2  16         37.21         41.35         8.80 o                         
   8   2  16          0.71         -0.16         8.20 o                         
   9   2  16        145.37        202.77        15.88 o                         
  -9   3  16          0.00          0.36         7.89 o                         
  -8   3  16        102.79        113.72         9.56 o                         
  -7   3  16         18.29         12.54         6.58 o                         
  -6   3  16        253.51        209.69        10.51 o                         
  -5   3  16        422.97        422.34        14.13 o                         
  -4   3  16          0.18         -4.87         5.80 o                         
  -3   3  16         10.11         -2.56         5.25 o                         
  -2   3  16        431.45        439.40        14.61 o                         
  -1   3  16        207.37        219.13         9.26 o                         
   0   3  16        109.23         99.18         7.18 o                         
   1   3  16        123.99        128.67         7.61 o                         
   2   3  16          3.73         -4.14         7.89 o                         
   3   3  16        407.35        367.36        14.43 o                         
   4   3  16         27.90         22.46         6.81 o                         
   5   3  16          4.78         -4.87         8.24 o                         
   6   3  16          0.16          1.39         8.58 o                         
   7   3  16         18.14          8.18        12.43 o                         
   8   3  16          3.16          8.91         9.74 o                         
   9   3  16         47.13         42.76        11.13 o                         
  -9   4  16         29.24         39.76         8.81 o                         
  -8   4  16         14.13          8.76        10.16 o                         
  -7   4  16         24.20         35.46         8.78 o                         
  -6   4  16         76.15         90.37         7.99 o                         
  -5   4  16         28.06         30.36         5.78 o                         
  -4   4  16       1045.08       1022.64        37.11 o                         
  -3   4  16         18.35         10.77         5.89 o                         
  -2   4  16        188.87        185.89         9.93 o                         
  -1   4  16         24.83          7.85         7.11 o                         
   0   4  16        221.83        221.99        16.34 o                         
   1   4  16          0.01          3.19         8.06 o                         
   2   4  16        483.77        484.86        17.89 o                         
   3   4  16         18.07         13.12         7.31 o                         
   4   4  16         11.74         11.93         8.47 o                         
   5   4  16         45.74         31.52        11.74 o                         
   6   4  16        158.64        124.96        11.86 o                         
   7   4  16         15.27          3.61         9.59 o                         
   8   4  16         41.25         27.72        11.27 o                         
  -8   5  16         25.68         38.48         9.40 o                         
  -7   5  16         58.90         86.30         9.93 o                         
  -6   5  16         71.24         99.66         7.84 o                         
  -5   5  16         41.39         50.50        10.48 o                         
  -4   5  16        163.57        164.21         9.50 o                         
  -3   5  16        622.38        603.74        23.72 o                         
  -2   5  16          1.48         -6.92         7.42 o                         
  -1   5  16        237.71        237.85        14.18 o                         
   0   5  16        250.66        222.33        11.12 o                         
   1   5  16        160.41        141.90         9.39 o                         
   2   5  16        111.68        115.72         9.25 o                         
   3   5  16         59.31        104.62         8.77 o                         
   4   5  16         52.12         27.67         9.12 o                         
   5   5  16        329.01        306.55        23.73 o                         
   6   5  16          2.08          4.22         9.71 o                         
   7   5  16         62.61         73.26        11.64 o                         
   8   5  16          3.36        -10.34        10.34 o                         
  -7   6  16         77.92         74.38        14.47 o                         
  -6   6  16         81.85         74.37         9.39 o                         
  -5   6  16          4.90          5.89         8.13 o                         
  -4   6  16        173.89        176.40        10.20 o                         
  -3   6  16          0.28         11.40         7.86 o                         
  -2   6  16         22.19         28.88         8.20 o                         
  -1   6  16          0.03         -2.53         7.87 o                         
   0   6  16        161.30        160.44         9.97 o                         
   1   6  16        107.66        110.12         9.39 o                         
   2   6  16          2.03         11.73         9.40 o                         
   3   6  16          8.52         15.12        19.57 o                         
   4   6  16         87.87         79.48        11.36 o                         
   5   6  16         33.02         28.76        10.16 o                         
   6   6  16          2.89         -6.59         9.98 o                         
   7   6  16         20.89         21.72        11.40 o                         
  -6   7  16         23.18         13.37         9.29 o                         
  -5   7  16          1.30         12.50         8.83 o                         
  -4   7  16         53.69         47.20        10.71 o                         
  -3   7  16          2.34          3.73         7.36 o                         
  -2   7  16          0.22         -1.92         8.46 o                         
  -1   7  16          5.89          2.92         8.50 o                         
   0   7  16         28.64         27.48         9.32 o                         
   1   7  16          4.72          6.55         8.41 o                         
   2   7  16         35.92         23.54         9.66 o                         
   3   7  16         15.91          8.51        11.60 o                         
   4   7  16         27.12         10.00        10.68 o                         
   5   7  16          2.70         -7.72         9.89 o                         
   6   7  16         28.19         26.90        11.04 o                         
  -5   8  16         31.51         24.34        14.14 o                         
  -4   8  16        143.78        143.58        11.65 o                         
  -3   8  16         14.64          5.26         8.99 o                         
  -2   8  16         20.37         13.61         9.03 o                         
  -1   8  16         38.04         56.64        10.32 o                         
   0   8  16        204.70        242.55        14.09 o                         
   1   8  16          2.17         -3.46         9.40 o                         
   2   8  16         93.39         75.33        14.42 o                         
   3   8  16         35.34         30.02        11.17 o                         
   4   8  16          3.75         -5.49        19.73 o                         
  -2   9  16         61.14         84.64        13.50 o                         
  -1   9  16        309.59        303.27        19.53 o                         
   0   9  16         24.98          0.77        12.30 o                         
   1   9  16        121.47        148.40        14.87 o                         
  -9   0  17         86.43        118.34        13.12 o                         
  -7   0  17        225.52        195.43        16.74 o                         
  -5   0  17        197.38        209.56        31.94 o                         
  -3   0  17         36.53         36.75         8.26 o                         
  -1   0  17       1014.75        896.03        49.35 o                         
   1   0  17          7.52         -7.96         7.96 o                         
   3   0  17        263.46        215.67        13.83 o                         
   5   0  17          1.46          1.88        11.64 o                         
   7   0  17        387.43        362.40        19.67 o                         
   9   0  17         45.01         31.05        16.66 o                         
  -9   1  17         63.31         81.39        13.50 o                         
  -8   1  17         94.90         96.98         8.56 o                         
  -7   1  17        148.64        177.85         9.14 o                         
  -6   1  17        174.11        195.89        14.23 o                         
  -5   1  17        510.08        475.50        23.96 o                         
  -4   1  17         69.10         30.83         8.08 o                         
  -3   1  17        204.83        203.56        10.14 o                         
  -2   1  17         16.52         11.73         5.38 o                         
  -1   1  17         73.38         58.04         6.34 o                         
   0   1  17        381.55        378.39        13.11 o                         
   1   1  17        113.76         95.18         7.17 o                         
   2   1  17         18.34         21.69         8.92 o                         
   3   1  17        301.84        301.95        11.87 o                         
   4   1  17        241.94        240.91        17.38 o                         
   5   1  17          3.94         16.23         6.84 o                         
   6   1  17         12.22          1.58         6.39 o                         
   7   1  17        111.56        122.04         9.71 o                         
   8   1  17         55.33         76.12        11.50 o                         
   9   1  17          0.13         -4.94        19.29 o                         
  -9   2  17          0.08         -8.12        10.16 o                         
  -8   2  17        144.15        153.04         8.99 o                         
  -7   2  17          0.06          2.83         7.12 o                         
  -6   2  17        233.91        219.11        10.95 o                         
  -5   2  17        312.93        272.41        13.78 o                         
  -4   2  17        120.38        132.14         8.47 o                         
  -3   2  17          1.96          2.09         6.06 o                         
  -2   2  17        413.24        359.80        12.58 o                         
  -1   2  17          0.24          2.71         5.73 o                         
   0   2  17        195.69        176.15         9.30 o                         
   1   2  17         21.65         37.75         7.89 o                         
   2   2  17        121.22         93.84         7.35 o                         
   3   2  17         18.69         14.08         6.47 o                         
   4   2  17        118.68        115.51         8.27 o                         
   5   2  17         29.49         18.71         6.70 o                         
   6   2  17         95.59        104.91         9.48 o                         
   7   2  17          0.01         -6.17         7.70 o                         
   8   2  17         30.45         39.84        10.29 o                         
   9   2  17         20.81         22.69        13.17 o                         
  -9   3  17         66.86         88.82         9.82 o                         
  -8   3  17         51.37         51.37         8.29 o                         
  -7   3  17          4.50         -5.83         8.17 o                         
  -6   3  17         10.97          6.48         7.20 o                         
  -5   3  17        126.16        110.51         8.29 o                         
  -4   3  17          4.08          7.92         7.20 o                         
  -3   3  17        442.33        441.89        20.11 o                         
  -2   3  17          0.01         -7.76         8.17 o                         
  -1   3  17        433.26        459.76        15.27 o                         
   0   3  17         17.19          3.30         5.73 o                         
   1   3  17        358.47        425.62        14.62 o                         
   2   3  17         16.24         16.23         6.37 o                         
   3   3  17         35.79         34.38         6.69 o                         
   4   3  17          0.82         -5.64         7.93 o                         
   5   3  17          2.07          0.59         8.57 o                         
   6   3  17         27.10         15.19        10.78 o                         
   7   3  17          9.50         -0.05         8.90 o                         
   8   3  17         78.92         99.31        12.59 o                         
  -8   4  17          0.02          5.66        21.56 o                         
  -7   4  17         10.64          8.10         7.22 o                         
  -6   4  17         59.54         67.27         8.14 o                         
  -5   4  17          3.66         14.52         7.01 o                         
  -4   4  17          0.62          6.32         7.17 o                         
  -3   4  17        140.76        144.75         9.44 o                         
  -2   4  17        100.92         91.68         9.53 o                         
  -1   4  17         87.07        102.20         9.29 o                         
   0   4  17        204.26        181.23         9.71 o                         
   1   4  17        205.99        201.37        10.65 o                         
   2   4  17        141.93        168.64        10.34 o                         
   3   4  17          5.53         -5.27         6.63 o                         
   4   4  17         83.74         77.13        11.86 o                         
   5   4  17        181.10        175.24        11.90 o                         
   6   4  17          9.45         10.58         9.67 o                         
   7   4  17         84.77        106.37        14.30 o                         
   8   4  17          0.74         -4.75        12.49 o                         
  -8   5  17         64.81         83.93         9.82 o                         
  -7   5  17          2.47         -1.01        10.39 o                         
  -6   5  17         46.41         53.69        10.34 o                         
  -5   5  17          6.85          8.11         7.12 o                         
  -4   5  17          2.20         17.67         8.58 o                         
  -3   5  17          0.21         -7.53         7.53 o                         
  -2   5  17         57.65         46.42        14.40 o                         
  -1   5  17         13.26          3.20         8.20 o                         
   0   5  17          4.76          9.14         7.22 o                         
   1   5  17         72.70         67.17         8.82 o                         
   2   5  17        346.66        321.31        14.10 o                         
   3   5  17         60.68         62.63         8.90 o                         
   4   5  17        311.58        275.28        14.79 o                         
   5   5  17        125.57        119.95        13.49 o                         
   6   5  17         79.72        113.30        14.21 o                         
   7   5  17        116.75        103.10        17.10 o                         
  -7   6  17         47.44         39.91        10.40 o                         
  -6   6  17         18.06         21.01        13.55 o                         
  -5   6  17         11.99         12.06        14.11 o                         
  -4   6  17        113.95        140.68        14.76 o                         
  -3   6  17         19.98         12.85         7.94 o                         
  -2   6  17         15.39          7.74         7.96 o                         
  -1   6  17          0.30          6.15        11.82 o                         
   0   6  17        390.19        342.76        14.54 o                         
   1   6  17          1.23         -8.17         9.42 o                         
   2   6  17         58.37         56.55         8.47 o                         
   3   6  17        139.79        144.63        11.73 o                         
   4   6  17         21.07         22.81        10.23 o                         
   5   6  17         11.74         -6.73         9.56 o                         
   6   6  17         52.68         67.58        11.70 o                         
  -6   7  17          0.07         -5.03        12.81 o                         
  -5   7  17        291.33        263.76        14.56 o                         
  -4   7  17          4.80          4.09        14.72 o                         
  -3   7  17        110.56         97.70        15.99 o                         
  -2   7  17          0.19          4.11        12.37 o                         
  -1   7  17        462.56        467.09        23.78 o                         
   0   7  17         32.31         27.06        14.47 o                         
   1   7  17        178.74        185.56        14.50 o                         
   2   7  17          8.49          6.80         9.81 o                         
   3   7  17        131.74        136.68        12.37 o                         
   4   7  17         12.53          1.69         9.90 o                         
   5   7  17         31.61         28.76        11.23 o                         
  -4   8  17         27.44         37.83        12.04 o                         
  -3   8  17         32.04         24.70        11.50 o                         
  -2   8  17         22.50          8.24        11.44 o                         
  -1   8  17         13.52          9.12         9.56 o                         
   0   8  17        135.78        144.17        11.45 o                         
   1   8  17        116.64        119.75        14.41 o                         
   2   8  17         51.01         82.17        12.17 o                         
   3   8  17          0.91         -8.03        11.77 o                         
  -8   0  18         40.66         62.02        20.70 o                         
  -6   0  18          0.67         -1.41        11.29 o                         
  -4   0  18        992.27        996.11        51.89 o                         
  -2   0  18        927.56        910.20        38.16 o                         
   0   0  18         10.61         15.06         8.20 o                         
   4   0  18        116.28        151.35        16.20 o                         
   6   0  18          0.04        -11.50        11.50 o                         
   8   0  18         13.44          5.75        13.60 o                         
  -9   1  18         14.44         15.01        10.38 o                         
  -8   1  18          9.09          9.37         8.04 o                         
  -7   1  18         12.89          9.84         8.99 o                         
  -6   1  18          4.22         -0.84         7.92 o                         
  -5   1  18        326.99        349.44        16.31 o                         
  -4   1  18         11.36          3.29         7.74 o                         
  -3   1  18        186.87        205.86        10.21 o                         
  -2   1  18         66.66         87.19         7.11 o                         
  -1   1  18          7.14          7.22         5.64 o                         
   0   1  18        436.17        427.30        14.55 o                         
   1   1  18        249.80        251.34        10.24 o                         
   2   1  18        140.58        132.26        10.64 o                         
   3   1  18        765.59        793.35        32.80 o                         
   4   1  18        449.73        481.87        17.59 o                         
   5   1  18          0.18         -5.16        11.77 o                         
   6   1  18          0.31         -0.38         8.48 o                         
   7   1  18         46.36         66.40         9.24 o                         
   8   1  18        124.64        171.01        12.51 o                         
  -9   2  18          1.45         -9.84         9.84 o                         
  -8   2  18          1.22          3.94         8.72 o                         
  -7   2  18         27.92         22.10         9.89 o                         
  -6   2  18         93.00         93.21        10.23 o                         
  -5   2  18         20.80         20.08         8.51 o                         
  -4   2  18         75.33         87.47         8.23 o                         
  -3   2  18          5.28          9.33         6.77 o                         
  -2   2  18         24.47         38.16         7.73 o                         
  -1   2  18        167.62        152.18         8.06 o                         
   0   2  18          0.09          1.88         6.59 o                         
   1   2  18        242.34        218.67         9.59 o                         
   2   2  18          0.03         -5.94         7.74 o                         
   3   2  18        318.52        304.65        11.91 o                         
   4   2  18          3.75          8.50         8.33 o                         
   5   2  18        193.38        164.71         9.02 o                         
   6   2  18         49.48         51.77         8.05 o                         
   7   2  18        162.48        198.45        11.52 o                         
   8   2  18         25.92         53.14        13.61 o                         
  -8   3  18          0.39         -6.35         8.27 o                         
  -7   3  18         32.07         17.73         8.41 o                         
  -6   3  18          0.12          8.74         8.46 o                         
  -5   3  18          8.59          9.50         8.98 o                         
  -4   3  18         64.87         80.66         8.28 o                         
  -3   3  18        192.89        185.67        14.77 o                         
  -2   3  18         16.12         11.42         6.93 o                         
  -1   3  18        220.03        264.76        10.70 o                         
   0   3  18         45.56         18.85         6.17 o                         
   1   3  18        104.60        111.26         8.03 o                         
   2   3  18        373.89        399.33        14.10 o                         
   3   3  18          5.71         -3.14         6.99 o                         
   4   3  18         29.06          9.82         8.21 o                         
   5   3  18         40.75         17.89        10.87 o                         
   6   3  18         11.38         13.38         9.42 o                         
   7   3  18         41.98         43.46        10.67 o                         
   8   3  18        140.15        154.51        20.64 o                         
  -8   4  18         64.38         70.01        13.94 o                         
  -7   4  18         19.01         22.07        10.71 o                         
  -6   4  18        152.29        141.01        11.00 o                         
  -5   4  18         25.66         43.76         8.17 o                         
  -4   4  18        109.49        103.76         8.69 o                         
  -3   4  18         75.21         88.32         9.05 o                         
  -2   4  18        354.33        347.24        14.09 o                         
  -1   4  18          5.49         -1.98         8.93 o                         
   0   4  18          4.08          4.30         7.13 o                         
   1   4  18          0.64         -6.73         6.73 o                         
   2   4  18        205.09        234.34        11.52 o                         
   3   4  18         32.08         40.73         8.24 o                         
   4   4  18          0.96        -12.59        12.59 o                         
   5   4  18        129.47        114.46        10.64 o                         
   6   4  18         50.42         33.52        10.26 o                         
   7   4  18         26.29         32.57        11.46 o                         
  -7   5  18        189.43        200.71        20.52 o                         
  -6   5  18          9.99         11.03        18.09 o                         
  -5   5  18        375.20        396.51        19.51 o                         
  -4   5  18         17.20         19.78         8.69 o                         
  -3   5  18        138.15        151.75        11.09 o                         
  -2   5  18         49.38         45.97         9.21 o                         
  -1   5  18          4.94          4.42         8.40 o                         
   0   5  18         89.62        118.37         9.07 o                         
   1   5  18          6.67          8.02         7.96 o                         
   2   5  18         99.53         76.84         9.40 o                         
   3   5  18         99.57        109.64        12.02 o                         
   4   5  18         38.75         28.29         9.55 o                         
   5   5  18         52.08         49.99        10.54 o                         
   6   5  18        101.22         91.03        12.22 o                         
   7   5  18         14.47         13.26        11.54 o                         
  -6   6  18         97.59        102.28        20.24 o                         
  -5   6  18          7.38         -0.76        10.38 o                         
  -4   6  18        103.74        103.48        11.32 o                         
  -3   6  18         35.39         28.70         9.33 o                         
  -2   6  18         10.70         10.01         8.48 o                         
  -1   6  18         82.27        100.54        11.07 o                         
   0   6  18        106.55         79.36        10.20 o                         
   1   6  18         32.95         23.93         7.91 o                         
   2   6  18          1.05         -3.90         9.43 o                         
   3   6  18        146.06        155.66        12.72 o                         
   4   6  18          1.67         -4.36         9.50 o                         
   5   6  18        151.16        184.13        15.98 o                         
   6   6  18         37.39         41.67        15.73 o                         
  -5   7  18          2.68          3.64        16.09 o                         
  -4   7  18         82.62         71.32        12.78 o                         
  -3   7  18          0.79          0.02         9.97 o                         
  -2   7  18          7.55         10.24         9.12 o                         
  -1   7  18          9.88         10.74         9.15 o                         
   0   7  18        154.75        187.45        12.54 o                         
   1   7  18          1.95        -13.70        13.70 o                         
   2   7  18        189.68        218.78        21.26 o                         
   3   7  18          0.52         -0.43        15.76 o                         
   4   7  18         74.10         85.61        13.72 o                         
  -3   8  18         22.12         12.76        13.51 o                         
  -2   8  18         32.20         20.10        10.09 o                         
  -1   8  18        100.27         72.67        11.97 o                         
   0   8  18         33.90         40.44        10.83 o                         
   1   8  18         25.17         17.63        14.93 o                         
   2   8  18         24.19         10.87        12.18 o                         
  -9   0  19         14.11         32.36        14.73 o                         
  -7   0  19         12.44         20.52        12.43 o                         
  -5   0  19        227.13        187.48        16.22 o                         
  -3   0  19        672.43        609.59        33.90 o                         
  -1   0  19        309.93        338.90        17.76 o                         
   1   0  19        982.51       1002.00        42.19 o                         
   3   0  19        715.34        833.79        36.21 o                         
   5   0  19         24.20          5.15         9.77 o                         
   7   0  19          3.65        -17.40        18.33 o                         
  -8   1  19          6.39          5.88         9.47 o                         
  -7   1  19        271.46        275.45        20.48 o                         
  -6   1  19        118.16        116.61        10.97 o                         
  -5   1  19         10.07          4.36         9.68 o                         
  -4   1  19         42.26         46.18         8.29 o                         
  -3   1  19        654.99        603.88        24.91 o                         
  -2   1  19        226.33        222.66         9.69 o                         
  -1   1  19         60.02         44.41         9.05 o                         
   0   1  19        205.24        208.46        11.14 o                         
   1   1  19          3.36         -3.69         6.70 o                         
   2   1  19        429.65        502.80        17.05 o                         
   3   1  19          3.10          8.28         8.19 o                         
   4   1  19          3.37          7.28         8.77 o                         
   5   1  19         27.99         30.26         7.32 o                         
   6   1  19         22.83         14.21         6.93 o                         
   7   1  19         72.91         80.78        10.82 o                         
   8   1  19         61.07         38.38        10.59 o                         
  -8   2  19        148.62        118.17        11.27 o                         
  -7   2  19         28.67         23.30         8.83 o                         
  -6   2  19        105.80        102.24        10.22 o                         
  -5   2  19         21.87         17.67         8.20 o                         
  -4   2  19        294.77        297.10        14.74 o                         
  -3   2  19         63.74         76.29         8.19 o                         
  -2   2  19        364.36        357.49        14.65 o                         
  -1   2  19         53.14         71.00         6.94 o                         
   0   2  19          1.21         -0.60         6.79 o                         
   1   2  19         14.70         19.85         6.73 o                         
   2   2  19         14.53         18.10         6.38 o                         
   3   2  19          1.51         -8.29         8.29 o                         
   4   2  19         16.88         12.74         6.87 o                         
   5   2  19          8.09          0.57         6.74 o                         
   6   2  19          5.06         -0.65         7.95 o                         
   7   2  19          8.94         14.20        10.52 o                         
   8   2  19         71.09        103.98        13.26 o                         
  -8   3  19         35.60         44.28        11.54 o                         
  -7   3  19         28.81         39.90         9.49 o                         
  -6   3  19          0.31         -3.83         9.31 o                         
  -5   3  19         85.58         54.31         9.28 o                         
  -4   3  19         25.94          9.06         7.44 o                         
  -3   3  19         61.90         58.48         8.15 o                         
  -2   3  19         25.53         14.78         7.18 o                         
  -1   3  19         21.39         33.45         7.40 o                         
   0   3  19         89.18        126.37         8.23 o                         
   1   3  19          9.55         -2.58         5.94 o                         
   2   3  19        120.62        163.56        10.37 o                         
   3   3  19         31.19         10.00         7.35 o                         
   4   3  19          6.60         -0.18         7.80 o                         
   5   3  19          3.77         -7.74        13.04 o                         
   6   3  19         47.66         58.67        10.74 o                         
   7   3  19         94.98        128.96        12.80 o                         
  -7   4  19          2.48         20.18        13.52 o                         
  -6   4  19         11.88         14.95         8.37 o                         
  -5   4  19         55.45         57.51         9.58 o                         
  -4   4  19         42.10         90.88        11.25 o                         
  -3   4  19        114.97        116.23         9.28 o                         
  -2   4  19        180.44        172.60        11.55 o                         
  -1   4  19        214.49        188.79        21.33 o                         
   0   4  19         40.56         32.10         7.53 o                         
   1   4  19         91.76         90.29         9.08 o                         
   2   4  19         31.74         49.13         8.61 o                         
   3   4  19        388.48        398.57        20.27 o                         
   4   4  19         65.77         61.37        13.13 o                         
   5   4  19         15.08          8.83        10.12 o                         
   6   4  19          5.39          1.91        10.01 o                         
   7   4  19        238.15        272.48        16.00 o                         
  -7   5  19          6.20         24.48        26.93 o                         
  -6   5  19         65.22         34.61        14.57 o                         
  -5   5  19         26.71         21.88         9.65 o                         
  -4   5  19          2.05          1.26        10.04 o                         
  -3   5  19          1.37          3.46         8.50 o                         
  -2   5  19         44.14         42.80         9.44 o                         
  -1   5  19          7.14          4.62         8.55 o                         
   0   5  19        322.48        323.78        15.97 o                         
   1   5  19         15.19          3.68         8.12 o                         
   2   5  19         44.83         29.78         8.74 o                         
   3   5  19          9.64         13.00        10.36 o                         
   4   5  19         62.95         54.94        12.96 o                         
   5   5  19          1.62          0.05        10.32 o                         
   6   5  19        468.21        512.12        32.64 o                         
  -6   6  19         70.45         37.16        21.56 o                         
  -5   6  19          2.71         12.98        14.00 o                         
  -4   6  19         39.05         22.16         9.25 o                         
  -3   6  19          0.02         -7.63        11.95 o                         
  -2   6  19         85.74         81.47        16.58 o                         
  -1   6  19         29.37          3.62         8.90 o                         
   0   6  19          4.73         -5.71        10.38 o                         
   1   6  19         75.59         78.73         9.63 o                         
   2   6  19          0.05         -4.04        12.64 o                         
   3   6  19         26.53         24.21        10.43 o                         
   4   6  19          3.17         -9.40        10.37 o                         
   5   6  19        260.69        278.51        16.28 o                         
  -4   7  19         45.65         28.96        11.58 o                         
  -3   7  19        144.04        143.50        12.29 o                         
  -2   7  19          4.74          5.67         8.61 o                         
  -1   7  19         50.21         28.72         9.99 o                         
   0   7  19         18.33         49.53        10.70 o                         
   1   7  19         30.66         23.40        11.88 o                         
   2   7  19          0.09         -1.71         9.62 o                         
   3   7  19          4.50         -1.78        11.83 o                         
  -8   0  20        181.06        204.84        19.50 o                         
  -6   0  20        165.74        183.23        26.82 o                         
  -4   0  20         30.43         22.41        12.17 o                         
  -2   0  20        119.07        107.82        12.79 o                         
   0   0  20        334.57        372.98        19.29 o                         
   2   0  20        145.55        136.46        12.41 o                         
   4   0  20         51.71         53.63        10.91 o                         
   6   0  20         11.52         17.49        10.52 o                         
  -8   1  20         42.49         26.79         9.56 o                         
  -7   1  20         94.08        100.39        11.04 o                         
  -6   1  20         10.34         -4.59         8.41 o                         
  -5   1  20          8.72          6.29         8.54 o                         
  -4   1  20         86.09         65.36         8.93 o                         
  -3   1  20          2.54          5.98         7.77 o                         
  -2   1  20         94.18         90.16         7.99 o                         
  -1   1  20        104.00        124.73         7.86 o                         
   0   1  20         75.97         96.68         7.75 o                         
   1   1  20        158.36        161.09         9.04 o                         
   2   1  20        290.56        281.88        11.58 o                         
   3   1  20         44.34         67.28         7.78 o                         
   4   1  20          0.07         -7.73         7.73 o                         
   5   1  20         87.99        116.99         9.51 o                         
   6   1  20        120.83        151.80        12.29 o                         
   7   1  20        119.08        168.70        11.76 o                         
  -8   2  20          1.14         -4.35         9.34 o                         
  -7   2  20         74.41         85.80        10.75 o                         
  -6   2  20          2.73         -6.62         8.50 o                         
  -5   2  20         96.61         90.49        10.11 o                         
  -4   2  20          4.58         11.52         8.27 o                         
  -3   2  20        215.12        201.56        17.77 o                         
  -2   2  20         11.80         18.50         7.00 o                         
  -1   2  20         14.04          7.65         6.21 o                         
   0   2  20          0.03          3.51         6.80 o                         
   1   2  20        287.32        264.79        12.23 o                         
   2   2  20        129.77        138.31         8.44 o                         
   3   2  20         25.77         25.15         7.80 o                         
   4   2  20         30.16         16.54         6.78 o                         
   5   2  20         57.67         77.04         9.62 o                         
   6   2  20         18.93         37.92        10.04 o                         
   7   2  20         54.41         73.60        12.03 o                         
  -7   3  20          9.04          7.38         8.92 o                         
  -6   3  20         44.79         61.10        10.11 o                         
  -5   3  20         17.64         20.27         8.14 o                         
  -4   3  20          0.15         -1.75         8.21 o                         
  -3   3  20         98.05         99.00        10.44 o                         
  -2   3  20        664.96        623.99        22.00 o                         
  -1   3  20         15.40          4.02         6.88 o                         
   0   3  20        223.67        209.60         9.81 o                         
   1   3  20          2.23          0.71         7.25 o                         
   2   3  20        281.50        263.34        12.50 o                         
   3   3  20         10.69         -2.25         7.54 o                         
   4   3  20         67.79         72.04         9.13 o                         
   5   3  20         16.80          5.79         9.53 o                         
   6   3  20        122.55        148.96        12.56 o                         
   7   3  20         79.48        105.23        12.79 o                         
  -7   4  20          0.75          3.99        10.64 o                         
  -6   4  20         56.46         54.12         9.44 o                         
  -5   4  20         97.75         88.16        10.60 o                         
  -4   4  20         15.71          4.97         7.60 o                         
  -3   4  20          0.91         -8.08         8.08 o                         
  -2   4  20         19.46         22.60         9.14 o                         
  -1   4  20        177.37        213.48        13.02 o                         
   0   4  20          4.29          5.16         7.53 o                         
   1   4  20        132.98        141.12         9.78 o                         
   2   4  20        246.30        250.62        12.37 o                         
   3   4  20         74.63         74.05         9.14 o                         
   4   4  20          7.36          9.52        10.72 o                         
   5   4  20          3.99         -0.98        12.89 o                         
   6   4  20        129.42        158.83        13.32 o                         
  -6   5  20          0.12         -4.14        11.73 o                         
  -5   5  20         72.39         64.20        11.77 o                         
  -4   5  20         22.85         26.26         9.25 o                         
  -3   5  20         20.09         13.05         9.21 o                         
  -2   5  20         42.78         51.92         9.58 o                         
  -1   5  20          1.87          0.38         9.45 o                         
   0   5  20          0.19          4.71         9.01 o                         
   1   5  20         14.36          7.90         8.25 o                         
   2   5  20          1.41          9.40        12.46 o                         
   3   5  20         98.28         81.33        11.73 o                         
   4   5  20        125.87        122.14        12.93 o                         
   5   5  20         46.23         50.33        11.99 o                         
  -5   6  20         31.26         32.50        11.29 o                         
  -4   6  20          5.55         -2.57         9.26 o                         
  -3   6  20        133.56        132.22        13.44 o                         
  -2   6  20         32.52         28.41         9.96 o                         
  -1   6  20        185.98        192.47        12.60 o                         
   0   6  20          7.62         -7.94         8.52 o                         
   1   6  20        147.95        129.34        10.31 o                         
   2   6  20          6.79          1.54        11.90 o                         
   3   6  20        124.54        140.73        13.08 o                         
   4   6  20          8.33          1.59        14.90 o                         
  -3   7  20          0.28         -9.37        19.16 o                         
  -2   7  20         96.67        102.13        17.45 o                         
  -1   7  20          3.42         -9.07         9.07 o                         
   0   7  20        284.90        330.57        20.12 o                         
   1   7  20         31.28         50.88        13.63 o                         
   2   7  20        139.76        169.49        13.39 o                         
  -7   0  21        219.41        251.58        26.61 o                         
  -5   0  21         29.16         29.65        27.46 o                         
  -3   0  21        402.90        394.97        25.04 o                         
  -1   0  21        588.80        638.49        28.91 o                         
   1   0  21        192.47        223.47        17.48 o                         
   3   0  21          0.72        -10.71        10.71 o                         
   5   0  21          0.04          4.33        10.51 o                         
   7   0  21         13.61         -1.62        21.97 o                         
  -7   1  21         42.09         43.62        10.04 o                         
  -6   1  21         64.22         45.26         9.96 o                         
  -5   1  21        306.85        301.98        24.58 o                         
  -4   1  21        193.04        190.30        12.21 o                         
  -3   1  21          0.09         -5.71         7.55 o                         
  -2   1  21        253.32        253.58        12.02 o                         
  -1   1  21          0.02          4.47         6.91 o                         
   0   1  21        292.91        314.18        12.26 o                         
   1   1  21         15.80         11.94         6.81 o                         
   2   1  21         53.05         64.44         7.84 o                         
   3   1  21         43.61         39.37         7.76 o                         
   4   1  21         31.79         32.60         7.50 o                         
   5   1  21         51.78         32.05         9.30 o                         
   6   1  21         14.02         22.77         9.11 o                         
   7   1  21          7.30         12.94         9.39 o                         
  -7   2  21         13.10         -3.60         9.02 o                         
  -6   2  21         73.26         57.80        10.22 o                         
  -5   2  21         79.86         97.36        13.68 o                         
  -4   2  21         57.70         61.84         9.32 o                         
  -3   2  21        101.27        123.98        10.38 o                         
  -2   2  21          3.83         -0.16         9.94 o                         
  -1   2  21         48.12         24.19         7.28 o                         
   0   2  21          1.65          2.13         6.59 o                         
   1   2  21         75.08         95.30         8.90 o                         
   2   2  21        227.53        230.90        10.71 o                         
   3   2  21          0.37         -6.77         6.77 o                         
   4   2  21         12.53         13.94         7.39 o                         
   5   2  21         17.17         16.43         8.58 o                         
   6   2  21        195.93        259.32        15.40 o                         
  -7   3  21         41.05         30.26         9.84 o                         
  -6   3  21         10.39          8.49         8.90 o                         
  -5   3  21          2.49          7.05         9.27 o                         
  -4   3  21         80.85         83.11         9.99 o                         
  -3   3  21         66.19         93.20         9.90 o                         
  -2   3  21         24.46         23.41         7.52 o                         
  -1   3  21         28.04         26.77         7.92 o                         
   0   3  21         38.69         47.31         7.67 o                         
   1   3  21         42.67         48.52         7.85 o                         
   2   3  21         55.53         66.52         9.02 o                         
   3   3  21        184.85        190.40        10.91 o                         
   4   3  21          2.02          2.09        11.20 o                         
   5   3  21        133.68        181.46        13.31 o                         
   6   3  21          0.20        -14.34        14.34 o                         
  -6   4  21          0.74         -1.14         8.61 o                         
  -5   4  21         44.61         40.44         9.59 o                         
  -4   4  21         23.14         24.24         8.97 o                         
  -3   4  21        102.14         95.99        10.61 o                         
  -2   4  21         62.19         80.93        10.78 o                         
  -1   4  21         87.40         83.88        10.33 o                         
   0   4  21         82.17        120.39        11.41 o                         
   1   4  21        149.45        153.89        13.97 o                         
   2   4  21         61.11         54.07         9.41 o                         
   3   4  21        145.17        145.33        10.30 o                         
   4   4  21         22.17         22.51        10.70 o                         
   5   4  21        105.23         91.50        12.01 o                         
  -5   5  21          6.80          4.77        10.30 o                         
  -4   5  21        102.32        100.75        18.50 o                         
  -3   5  21          3.95         12.64        10.60 o                         
  -2   5  21        154.30        171.77        13.56 o                         
  -1   5  21          4.20         -9.82         9.82 o                         
   0   5  21         90.92        124.97        15.99 o                         
   1   5  21          7.70         -5.53         7.81 o                         
   2   5  21        141.99        149.92        10.53 o                         
   3   5  21        141.96        159.40        12.18 o                         
   4   5  21        215.66        226.49        14.56 o                         
  -3   6  21          3.41          0.70         9.52 o                         
  -2   6  21         18.62         16.87        12.73 o                         
  -1   6  21          0.97          4.81         9.55 o                         
   0   6  21          1.30         -7.47         8.91 o                         
   1   6  21         97.97        103.23        11.82 o                         
   2   6  21         55.36         72.81        14.75 o                         
   3   6  21         54.45         44.60        11.44 o                         
  -6   0  22          2.62          1.84        13.31 o                         
  -4   0  22         43.30         46.05        13.94 o                         
  -2   0  22         94.11         90.04        14.76 o                         
   0   0  22          8.18          0.11         9.81 o                         
   2   0  22        282.92        355.43        24.60 o                         
   4   0  22         58.51         68.55        12.04 o                         
   6   0  22        462.91        514.70        27.22 o                         
  -7   1  22         23.18         31.85        12.98 o                         
  -6   1  22         28.08         27.03        10.03 o                         
  -5   1  22          1.05         -5.08         8.94 o                         
  -4   1  22          2.75        -11.31        11.31 o                         
  -3   1  22         30.60         25.68         8.88 o                         
  -2   1  22         29.35         36.99        10.01 o                         
  -1   1  22          2.52         -6.84         6.84 o                         
   0   1  22          0.67          3.67         6.68 o                         
   1   1  22        230.62        272.75        11.75 o                         
   2   1  22         26.21         22.77         7.38 o                         
   3   1  22         32.46         32.41         8.25 o                         
   4   1  22          8.67          2.71         7.58 o                         
   5   1  22        157.16        203.58        11.46 o                         
   6   1  22          0.01         -1.38         9.67 o                         
  -6   2  22         12.31          4.99         9.20 o                         
  -5   2  22         59.69         64.95        10.08 o                         
  -4   2  22         14.67         19.56         9.93 o                         
  -3   2  22        182.42        156.67        11.43 o                         
  -2   2  22         23.30         17.79         7.70 o                         
  -1   2  22         74.97        101.36         9.80 o                         
   0   2  22          2.99         -2.27         7.03 o                         
   1   2  22         16.60         12.92         6.88 o                         
   2   2  22          8.57         15.04         7.92 o                         
   3   2  22         59.51         68.08         8.43 o                         
   4   2  22         28.08         50.32         9.46 o                         
   5   2  22          5.84         -6.71        10.20 o                         
   6   2  22         12.08         17.55        10.38 o                         
  -6   3  22         71.52        100.65        15.28 o                         
  -5   3  22         12.65          7.78        11.43 o                         
  -4   3  22        384.75        424.30        24.14 o                         
  -3   3  22        243.53        293.38        17.47 o                         
  -2   3  22         52.75         62.25         9.13 o                         
  -1   3  22          0.43          9.78         8.61 o                         
   0   3  22         86.93         90.90         9.43 o                         
   1   3  22         41.68         37.19         8.27 o                         
   2   3  22         16.92         -0.05         7.88 o                         
   3   3  22        130.67        166.41        10.89 o                         
   4   3  22        183.85        222.72        12.51 o                         
   5   3  22         21.50          0.48        11.92 o                         
  -5   4  22          9.78          1.25        15.25 o                         
  -4   4  22          5.48        -14.49        20.03 o                         
  -3   4  22         26.81         14.67         8.38 o                         
  -2   4  22        241.14        281.75        16.87 o                         
  -1   4  22        155.01        160.26        14.74 o                         
   0   4  22        135.08        161.07        12.44 o                         
   1   4  22         14.24         -7.83         9.36 o                         
   2   4  22         27.15         29.51         9.35 o                         
   3   4  22          6.54          6.04         8.69 o                         
   4   4  22        361.92        412.98        20.71 o                         
  -4   5  22         10.15          0.97         9.32 o                         
  -3   5  22         11.27         -1.51         9.33 o                         
  -2   5  22         13.72         23.89        10.22 o                         
  -1   5  22         35.83         42.62        10.45 o                         
   0   5  22         37.84         23.92         9.57 o                         
   1   5  22         48.75         41.35        10.03 o                         
   2   5  22          2.43          7.49         8.79 o                         
   3   5  22         58.35         76.24        12.35 o                         
  -1   6  22        103.07        120.55        22.71 o                         
   0   6  22          0.88          6.02        10.93 o                         
   1   6  22         15.16          9.24        10.37 o                         
  -5   0  23        138.22        166.92        17.80 o                         
  -3   0  23          0.79         -1.24        11.60 o                         
  -1   0  23        214.26        191.01        26.59 o                         
   1   0  23         27.53         49.77        19.52 o                         
   3   0  23         77.86        122.77        20.80 o                         
   5   0  23          2.13         -2.08        19.36 o                         
  -6   1  23         30.29          7.01         8.88 o                         
  -5   1  23          0.34         -4.47        10.34 o                         
  -4   1  23         33.36         27.16         8.85 o                         
  -3   1  23          4.82          8.82         9.00 o                         
  -2   1  23         88.64        100.29        17.59 o                         
  -1   1  23          9.40          9.35         9.17 o                         
   0   1  23         46.37         31.14         9.06 o                         
   1   1  23         38.86         45.15         7.79 o                         
   2   1  23         94.42        125.68         9.39 o                         
   3   1  23        122.65        133.07         9.41 o                         
   4   1  23         16.23         16.28         8.05 o                         
   5   1  23         78.14        102.13        10.02 o                         
  -5   2  23          0.68         -9.04         9.04 o                         
  -4   2  23         94.10         92.88        11.24 o                         
  -3   2  23        215.50        221.29        15.25 o                         
  -2   2  23        143.52        142.07         9.70 o                         
  -1   2  23         24.98         25.28         8.46 o                         
   0   2  23         81.37         90.38         8.65 o                         
   1   2  23         33.23         42.01         7.76 o                         
   2   2  23        233.47        256.99        13.08 o                         
   3   2  23          8.77          5.90         9.38 o                         
   4   2  23        230.01        317.15        15.04 o                         
   5   2  23         19.76         28.10        12.97 o                         
  -5   3  23         39.75         52.93        13.79 o                         
  -4   3  23          8.40         18.87        10.45 o                         
  -3   3  23         16.04         12.60        11.08 o                         
  -2   3  23          0.38          5.37         7.83 o                         
  -1   3  23        209.52        208.08        17.88 o                         
   0   3  23         66.65         58.95         9.97 o                         
   1   3  23        159.85        174.54        11.19 o                         
   2   3  23          8.36         -2.12         8.63 o                         
   3   3  23         52.53         70.42        10.09 o                         
   4   3  23         23.13         29.48        11.68 o                         
  -4   4  23         37.96         42.00        11.69 o                         
  -3   4  23         37.77         35.17        21.82 o                         
  -2   4  23         39.56         46.20        10.53 o                         
  -1   4  23         68.88         72.48        23.18 o                         
   0   4  23          1.45         -0.16         9.21 o                         
   1   4  23         47.07         41.66         9.55 o                         
   2   4  23         14.40          6.66         8.55 o                         
   3   4  23          9.32         -2.90         9.45 o                         
  -2   5  23         95.24        106.27        12.25 o                         
  -1   5  23          4.07         -2.12        11.34 o                         
   0   5  23        100.84        127.96        14.74 o                         
   1   5  23         55.65         64.63        10.87 o                         
  -4   0  24        190.46        184.55        36.23 o                         
  -2   0  24        235.97        233.63        19.66 o                         
   0   0  24        137.54        176.08        14.16 o                         
   2   0  24         20.64          6.95        11.46 o                         
   4   0  24        324.20        396.92        27.69 o                         
  -5   1  24         19.58         -0.97         9.21 o                         
  -4   1  24         24.27         30.27        10.13 o                         
  -3   1  24         82.91         54.64        10.38 o                         
  -2   1  24         17.10          1.24        10.65 o                         
  -1   1  24        217.13        260.67        13.20 o                         
   0   1  24         11.69          3.60         8.83 o                         
   1   1  24          4.57         -4.40         7.27 o                         
   2   1  24         14.09         18.32         7.92 o                         
   3   1  24        206.59        238.66        12.21 o                         
   4   1  24          0.04         -3.77         8.49 o                         
  -4   2  24         16.42          0.62         9.43 o                         
  -3   2  24         26.03         40.64         9.73 o                         
  -2   2  24         34.35         26.92        10.07 o                         
  -1   2  24         37.35         43.92         9.10 o                         
   0   2  24          6.49         -7.73         7.73 o                         
   1   2  24          6.03          1.87         8.41 o                         
   2   2  24         19.70         17.37         7.97 o                         
   3   2  24         15.19         11.36         9.05 o                         
   4   2  24         20.47         26.48        13.74 o                         
  -3   3  24         79.87         86.90        11.81 o                         
  -2   3  24         12.51          4.60        10.73 o                         
  -1   3  24         75.08         75.99        13.32 o                         
   0   3  24         18.74         19.37        10.28 o                         
   1   3  24        105.67        122.70        10.82 o                         
   2   3  24         37.22         23.72         9.44 o                         
   3   3  24         13.14          3.96         9.00 o                         
  -2   4  24         34.40         54.18        13.43 o                         
  -1   4  24          0.02         -9.24        11.30 o                         
   0   4  24        170.07        189.72        13.12 o                         
   1   4  24          1.10         -5.76        11.15 o                         
  -3   0  25         33.04         29.92        22.53 o                         
  -1   0  25         50.16         78.00        18.63 o                         
   1   0  25         69.41         98.99        26.08 o                         
   3   0  25         40.96         18.95        14.98 o                         
  -3   1  25          0.05          0.56         8.07 o                         
  -2   1  25         32.88         22.89         8.96 o                         
  -1   1  25        190.76        206.27        15.92 o                         
   0   1  25         11.52         12.18         8.49 o                         
   1   1  25         77.99         87.61         9.40 o                         
   2   1  25         23.07          7.18         9.70 o                         
  -3   2  25          4.88         -0.06        13.64 o                         
  -2   2  25         66.11         76.90        11.80 o                         
  -1   2  25         23.66         17.89        11.10 o                         
   0   2  25        234.83        260.54        13.34 o                         
   1   2  25          1.95        -11.37        11.37 o                         
   2   2  25         53.52         62.42        10.26 o                         
  -1   3  25         33.93         58.38        12.64 o                         
   0   3  25          0.13         14.68        13.70 o                         
                                                                                
